# Supplementary material for: Assessing the low complexity of protein sequences via the low complexity triangle
Source: PLoS One. 2020 Dec 30;15(12):e0239154. doi: 10.1371/journal.pone.0239154 (PMC7773278; doi:10.1371/journal.pone.0239154)
Supplement: S2 File — (ZIP) [file pone.0239154.s004.zip › S2_File.fasta.txt]

>A8LX83|3-23
AVIVAVGVAFLVSLFCTPIAI
>A8LX83|52-72
MGGVVFILATVIAYVAGHLAL
>A8LX83|85-105
PTITALVLLGLMVFSGAVGFI
>A8LX83|125-145
LLGQILVGAVFGVIALYFPST
>A8LX83|170-190
IPALELTKVGAVVLFIFVVMA
>A8LX83|201-221
LDGLATGASVMVLAAYALIAF
>A8LX83|244-264
PLEIALIAGAAAGACVGFLWW
>A8LX83|271-291
IFMGDTGALGLGGLIAGMAMS
>A8LX83|294-314
TILLLPIIGGLFVIITMSVVI
>A8LX83|350-370
FWIIAGIGVAIALGLFYSEFL
>C1AU58|3-23
QILFAAGIALAVSILLTPVLI
>C1AU58|53-73
GGVAILAGLWAGYWGSHLIGI
>C1AU58|84-104
GLLVLGLTTALGGVGFLDDFI
>C1AU58|117-137
TAKLVGQLIAAVAFGILALQF
>C1AU58|156-176
IATVTMGSVVFVAFCYLLVSA
>C1AU58|187-207
LDGLAAGSMSLVLGAYVIITF
>C1AU58|231-251
LALICAAGAGACIGFLWWNAA
>C1AU58|255-275
IFMGDTGSLALGGMLAGLSIT
>C1AU58|283-303
VVIGALFVAEAASVVIQVAVF
>C1AU58|330-350
VIIRFWLLAAIASAIGLALFY
>Q2NVV4|27-47
IVSLLTALFLSLWMGPRLIAW
>Q2NVV4|72-92
PTMGGLMILTSITISVLMWAY
>Q2NVV4|94-114
SNPYVWCVLFVLVGYGIVGFI
>Q2NVV4|132-152
WKYFWQSVIALAVAFTMFAVG
>Q2NVV4|168-188
IMPQLGLWYVLLAYFVIVGTS
>Q2NVV4|199-219
GLAIMPTVFVAAGLALVAWAT
>Q2NVV4|235-255
FAGELVVVCTAIVGAGLGFLW
>Q2NVV4|263-283
VFMGDVGSLALGGALGTIAVL
>Q2NVV4|288-308
FLLLIMGGVFVVETLSVILQV
>Q2NVV4|338-358
VIVRFWIISLMLVLIGLATLK
>Q46GV5|9-29
WFRSAPVVATIWITLTAGIIV
>Q8DKZ3|8-28
LVLGVYGALAGLYLLVVPAIV
>Q8DKZ3|45-65
AFMYFLVTFFFPGLLLLAPFI
>Q0T8B0|26-46
AIVSLLTALFISLWMGPRMIA
>Q0T8B0|72-92
PTMGGIMILTAIVISVLLWAY
>Q0T8B0|94-114
SNPYVWCVLVVLVGYGVIGFV
>Q0T8B0|132-152
WKYFWMSVIALGVAFALYLAG
>Q0T8B0|168-188
VMPQLGLFYILLAYFVIVGTG
>Q0T8B0|199-219
GLAIMPTVFVAGGFALVAWAT
>Q0T8B0|236-256
AGELVIVCTAIVGAGLGFLWF
>Q0T8B0|263-283
VFMGDVGSLALGGALGIIAVL
>Q0T8B0|288-308
FLLVIMGGVFVVETLSVILQV
>Q0T8B0|338-358
VIVRFWIISLMLVLIGLATLK
>Q2W0H6|28-48
GAVLTALIVAFLVGPRIIAWL
>Q2W0H6|75-95
TMGGFMILLALSVSTLLWADL
>Q2W0H6|100-120
VWIVLLVTLGYGLIGFWDDYL
>Q2W0H6|134-154
AKLVAEIAIALAAAAWVWSLQ
>Q2W0H6|170-190
VLLQLSWFYLPFAVFIIVGAG
>Q2W0H6|201-221
GLAIVPVMIASGVFAIFSYLV
>Q2W0H6|241-261
LAVFCGALVGAGLGFLWFNAP
>Q2W0H6|265-285
VFMGDTGSLALGGALGAISVV
>Q2W0H6|290-310
LVLGIVGGLFVLETVSVIVQV
>Q2W0H6|339-359
TVVIRFWIIATILALAGLATL
>Q8YQS7|29-46
YVGWFGVLLIPTALTAAI
>Q8YQS7|118-133
HFLIAIYAYMGRQWEL
>Q8YQS7|142-156
WIPVAFSAPVAAATA
>Q8YQS7|197-218
FHMIGVAGVFGGALFSAMHGSL
>Q8YQS7|274-288
FLAAWPVIGIWFAAL
>C0MGW1|3-23
LTILAGLIAFAVTALAMPHFI
>C0MGW1|53-73
GGTVFLLVATSLSFVFALVYF
>C0MGW1|78-98
SLGLISGILLIVLIYGIIGFL
>C0MGW1|118-138
FTLQIVGGLVFYVIHVMPSGI
>C0MGW1|143-163
VFGYHWHLGFLYLCFVLFWVV
>C0MGW1|174-194
GIDGLASVSVVISLLAYGVIA
>C0MGW1|200-220
FDVLLLIGIMVGALLAFFLFN
>C0MGW1|226-246
IFMGDVGSLALGAMLAAISIA
>C0MGW1|251-271
WTLLVIGIVYVLETSSVMLQV
>C0MGW1|314-334
VDAFLWALGLVASLIVLAILY
>A7ZSA7|19-39
LMVVLAVFWGGGIALFSVAPV
>Q712P7|10-36
CLVGAPFASLVATGLCFFGVALFCGCG
>Q712P7|64-88
VIHAFQYVIYGTASFFFLYGALLLA
>Q712P7|152-177
FVGITYALTVVWLLVFACSAVPVYIY
>Q712P7|234-260
QMTFHLFIAAFVGAAATLVSLLTFMIA
>O50500|36-56
FFLAFLGVPLAIFVIFVLIPF
>O50500|100-120
LLAAFVPLVTLTLALGVAVAI
>O50500|141-161
IISFFPYVVPAIIVGLIWAQM
>O50500|197-217
VMFVIVWGLVGFYAVLFIAAI
>O50500|254-274
AYIYLGIAALDAFVYVQAMVP
>O50500|303-323
TAMGVVLAAVTLVFAALVFLV
>B5LMP9|21-36
SVHIMHTALVAGWAGS
>B5LMP9|101-115
IVFSGLCFLAAIWHW
>B5LMP9|140-156
GIHLFLAGVGCFGFGAF
>B5LMP9|203-218
IAAGTLGILAGLFHLS
>B5LMP9|237-252
VLSSSIAAVFFAAFVV
>B5LMP9|457-472
SFALLFFFGHIWHGAR
>P16646|2-31
LLLLLGILFLHIAVLVLLFVSTIVSQWLVG
>P16646|65-91
VQATMILSVIFSVLALFLFFCQLFTLT
>P16646|96-119
FYITGFFQILAGLCVMSAAAIYTV
>P16646|134-156
FAYILAWVAFPLALLSGIIYVIL
>Q0TJD9|64-84
LMWMPLVVIGLMILRGITSYI
>Q0TJD9|140-162
SGALITVVREGASIIGLFIMMFY
>Q0TJD9|167-186
LSIILIVLAPIVSIAIRVVS
>Q0TJD9|253-273
PIIQLIASLALAFVLYAASFP
>Q0TJD9|275-295
VMDSLTAGTITVVFSSMIALM
>A0T0G9|29-46
YIGWFGCLMFPTLLTATS
>A0T0G9|118-133
HFLLGVASYMGREWEL
>A0T0G9|142-156
WIFVAFSAPVAAASA
>A0T0G9|197-218
FHMAGVAGVFGGSLFSAMHGSL
>A0T0G9|274-288
FLALWPVVGIWLTAM
>A2BP21|30-47
YVGWFGVLMIPCLLTAAA
>A2BP21|119-134
HFLIGISAYMGRQWEL
>A2BP21|143-157
WICVAYSAPVSAAFA
>A2BP21|198-219
FHMAGVAGMFGGSLFSAMHGSL
>A2BP21|275-289
FLAVFPVVCVWLTSM
>O42933|60-80
LAFVLITVLSFITRFWNLNLP
>O42933|103-123
FFDLHPPFAKLLLALVAKLAG
>O42933|145-165
VTIRAWPALLSSLVPPVVFLI
>O42933|196-216
ILLDATLLFSMVCAIYCYVRF
>O42933|223-243
PFSRPWWAWLFFTGFFLSCTI
>O42933|248-268
VGFFTFLSIGLSVCLELWYLW
>O42933|288-308
FCLIFFPFLFFLFWFYMHFNI
>O42933|608-628
WWIIAGTVLSTTVVAAAEILL
>O42933|644-664
FYRSTMFFYMTYVFHYLPFFI
>O42933|669-689
LFLHHYLPAHLAGSLLVGAFI
>O42933|726-746
VIELICTLLLIFVVIYCFTFF
>P25360|462-482
IGFIIIVTGVLLGVKTFNDPV
>P25360|494-514
AFLWASEAIPLHITGLLVPLL
>P25360|538-558
ILGTMWSSTIMILLAGFTLGE
>P25360|584-604
VLLMAMSVVFFLSMWISNVAS
>P25360|628-648
ALVMGVALSADIGGMASPISS
>P25360|668-688
FFAVALPTGILSMLCSWALMI
>P25360|708-728
FTIKQYFIIIVTIATILLWCV
>P25360|736-756
FGSSGEIAVIPIVLFFGTGLL
>P25360|768-788
IVVLAMGGIALGKAVSSSGLL
>P25360|803-823
GVFAILCIFGILMLVVGTFVS
>P25360|850-870
ILVFGCALLASCGMGLASSGF
>P25360|899-919
ASLLAFVCVITLGYGISSSVL
>Q6R8G5|421-441
FSTGFLGGCLFSLVVALFAII
>Q6R8G5|460-480
FPLYSLFGFVVLHILMYAGNI
>Q6R8G5|506-526
QVLFVGLSIGVFALLCILANL
>Q6R8G5|543-563
LLPLFLLTGMFVVLVLPFNIF
>Q6R8G5|695-715
ILAGIFSAIAAIFCTYWDLVY
>Q6R8G5|740-760
VYFIAMILNILLRFAWLQTVL
>Q09MG2|14-30
WLAVHGLAVPTVSFLGS
>Q08CS6|553-571
ATKNLAFMSLFLCLAGMWA
>A4QK44|21-36
SVHIMHTALVAGWAGS
>A4QK44|101-115
IVFSGLCFLAAIWHW
>A4QK44|140-156
GIHLFLSGVACFGFGAF
>A4QK44|203-218
IAAGTLGILAGLFHLS
>A4QK44|237-252
VLSSSIAAVFFAAFVV
>A4QK44|457-472
SFALLFFFGHIWHGAR
>P41644|41-61
CAYFALGGWFTGTTFVTSWYT
>P41644|125-141
GFMLRQFELARSVQLRP
>P41644|153-166
VFVSVFLIYPLGQS
>P41644|208-228
AALLCAIHGATVENTLFEDGD
>P41644|279-295
GLWMSAIGVVGLALNLR
>Q8RSW3|21-35
VIHSITIPMLFIAGW
>B5LMM1|41-61
CAYFAVGGWFTGTTFVTSWYT
>B5LMM1|125-141
GFMLRQFELARSVQLRP
>B5LMM1|153-166
VFVSVFLIYPLGQS
>B5LMM1|208-228
AALLCAIHGATVENTLFEDGD
>B5LMM1|279-295
GLWMSALGVVGLALNLR
>Q06GW8|41-61
PLMGVAMALFAIFLSIILEIY
>P69384|21-35
VIHSITIPSLFIAGW
>Q7HIV0|14-30
WLAVHGLAVPTVSFLGS
>B2J6T1|20-36
WLAVHTLGVPTVFFLGA
>Q32RX7|21-35
VIHSITIPSLFIAGW
>P0AFL1|14-33
VILLLGFTFLYAPMLMLVIY
>P0AFL1|69-88
LTIAACAATAAAILGTIAAV
>P0AFL1|116-135
ITGLSLLLLFVALAHAIGWP
>P0AFL1|141-160
LTIWLAHVTFCTAYVAVVIS
>P0AFL1|187-206
VITLPMIMPAIISGWLLAFT
>P0AFL1|244-263
ALATLILGAVGIVGFIAWYL
>Q14FE0|21-35
VIHSITIPSLFIAGW
>B2Y1Y8|41-61
PLMGFFMVLFAIFLSLLLEIY
>Q8BG07|37-57
MVLGMLAVLGLSSVTLILFLW
>B1WVR6|7-27
IPLWLVGLIAGIGAISVLGLF
>A9BDM2|27-47
GAVPVMAFIGVLLLVFLVILL
>A0T0M2|6-26
ILVYTTIIFFVSLFIFGLLSS
>D7EBK7|221-241
GIMVGLVLSLFVLGLLLFGGM
>A2BPA0|35-55
LWLVATAGGIAVIFVLGIFFY
>Q7U9L1|19-39
FSPLIDILPLIPVFFLLLAFV
>P13555|8-28
IPLWIIGTVAGIVVIGLIGLF
>Q56P17|38-58
MPVIPLFFFLLAFVWQAAVSF
>A5GWF4|19-39
FGPLVDILPLIPVFFLLLAFV
>Q9TLR0|12-32
IFAPIIDIMPVIPILFLLLAF
>Q1XDH0|23-43
ILPVIPVFFLLLAFVWQAAIG
>Q9MS79|24-44
IIDVLPIIPVLFLLLAFVWQA
>A0T099|23-43
LPIIPVFFLLLAFVWQAAIGF
>Q9Y8K3|81-101
FYGVIIGLAFSGLLALVIYIA
>P12228|17-37
SLYWGLLLIFVLAVLFSSYIF
>Q6LWZ3|15-37
IAGAIINASVHFVPVGGAPAAMA
>Q6LWZ3|49-71
LAAGAGFTGLLAAAAMASQAGVS
>Q6LWZ3|86-108
AVGAMIMLGLTMLIGQIIYVYGI
>Q6LWZ3|143-165
VCFVSGTIGAALGGLGGALAYIA
>Q6LWZ3|169-191
LGFAAAIAGVLAVGFFFMNAVLA
>Q6LWZ3|212-234
NGVIASFVSSLIAGAVLIGMAMG
>Q8LV29|18-38
SLYWGLLLIFVLAVLFSNYFF
>O27230|4-24
LLLIGAITAGGVLIGGGVHFV
>O27230|39-59
VGTGTAMLAAGAGLTGLITAA
>O27230|67-87
LMIMAAGAVGSMLMIGITMLV
>O27230|133-153
FVSGIIGGALGGIGGGLIYWA
>O27230|166-186
IGAAGVAAIFAVGIFFINAVI
>O27230|209-229
GIVACLIASIVAGALSTLLVY
>Q71L82|17-37
SLYWGLLLIFVLAVLFSNYSF
>A8W3J8|18-38
SLYWGLLLIFVLAVLFSNYFF
>Q2JLE7|7-27
IPLWIVAVVAGLGVITVVGLF
>Q2L919|17-37
SLYWGLLLIFVLAVLFSNYFF
>Q6B8K6|17-37
SLFWGLLLIFVLAVLFSSYFF
>A6MMV9|17-37
SLYWGLLLIFVLAVLFSNYFF
>Q8GSD9|25-45
IVIAGMGFFTDAYDLFCIALV
>Q8GSD9|72-92
AVTGVALCGTLAGQLFFGWLG
>Q8GSD9|100-120
VYGFTLILMVVCSIASGLSFG
>Q8GSD9|126-146
VIATLCFFRFWLGFGIGGDYP
>Q8GSD9|164-184
FIAAVFAMQGFGILFGAIVAL
>Q8GSD9|213-232
YTWRLILMFGTIPAGLTYYW
>Q8GSD9|297-317
LLATTSTWFLLDIAFYSQNLF
>Q8GSD9|349-369
LIALCGTIPGYWFTVAFIDIV
>Q8GSD9|372-392
FWIQIMGFFMMTVFMLALGVP
>Q8GSD9|406-426
VVLYALTFFFANFGPNSTTFI
>Q8GSD9|443-463
ISAASGKAGAIIGAFGFLYAA
>Q8GSD9|482-502
ALFVLAGTNFLGMLMTLLVPE
>Q8H6G9|25-45
IVIAGMGFFTDAYDLFCISLV
>Q8H6G9|71-91
AAVNGVAFVGTLTGQLFFGWL
>Q8H6G9|100-120
VYGMTLLLMIICSVASGLSFG
>Q8H6G9|123-143
PTSVMATLCFFRFWLGFGIGG
>Q8H6G9|164-184
FIAAVFAMQGFGILAGGAVAI
>Q8H6G9|212-232
DYVWRLILMFGALPAALTFYW
>Q8H6G9|297-315
GFHLLGTTSTWLLLDIAYY
>Q8H6G9|352-372
LIALCGTVPGYWFTVALIDVV
>Q8H6G9|375-395
FKIQAAGFFVMTAFMLALAVP
>Q8H6G9|408-430
FVVLYALTFFFANFGPNATTFIV
>Q8H6G9|446-466
ISAASGKVGAIVGSFGFLYLA
>Q8H6G9|489-509
LFALAGCSLLGFLLTFLVPEP
>Q8H6H2|24-44
IVIAGMGFFTDAYDLFSISLV
>Q8H6H2|70-90
AAVNGVAFCGTLAGQLFFGWL
>Q8H6H2|99-119
VYGMTLMLMVICCLASGLSFG
>Q8H6H2|124-144
GVMATLCFFRFWLGFGIGGDY
>Q8H6H2|164-184
IAAVFAMQGFGNLTGGIVAII
>Q8H6H2|211-231
DYAWRIVLMFGAIPALLTYYW
>Q8H6H2|295-315
LLGTTVCWFVLDIAFYSSNLF
>Q8H6H2|347-367
LVALCGTIPGYWFTVFFIDII
>Q8H6H2|370-390
FVIQLGGFFFMTAFMLGLAVP
>Q8H6H2|397-417
PGNHIGFVVMYAFTFFFANFG
>Q8H6H2|441-461
ISAAAGKAGAIVGSFGFLYAA
>Q8H6H2|482-502
SLFFLAGCNVIGFFFTFLVPE
>O36020|269-289
IFVISLLGYGVYLLAFLDLIE
>O36020|305-325
IFLWCLFGVLMIARGLIYLAL
>O36020|341-361
GACFWVYACIFFLTRVFCFLI
>O36020|373-393
LEIYSIFAAINVYIIELGAIY
>P43842|401-421
KYGVMAGVGVLFLWLASVAPA
>P43842|422-442
AFLSHFTVFVLACVVGYYVVW
>P43842|452-472
LMAVTNAISGIIIVGALLQIR
>P43842|479-499
FIDALAFVAILVASINIFGGF
>P30030|29-51
GMAYFPYIASVLTVLFTLHRASI
>Q9ALA2|412-432
VSQVAMLAVGTALLLFVGMYA
>Q9ALA2|433-455
PPSFMAHFIVFALACFVGFQVIW
>Q9ALA2|465-485
LMAVTNAISGIVILGALLQIG
>Q9ALA2|490-510
LVVLLAAISVLIATINIVGGF
>Q5BK26|37-57
MGIGIGVLLTLAFVGLAAFFV
>P0CP52|68-88
WPLLFFIFFIIYLEFSAYVIT
>Q6BXC8|136-156
WPILIFISCWISLLCFMYIIV
>Q9HDV1|10-30
ILTLPIILVGTTILYFTIGTN
>Q5BGC2|92-112
WPFLLFVLGWITFLSVGYALT
>Q6CY85|95-115
PFTIFFAGCVIAFIVVAAITL
>Q6CY85|143-163
AIMLAISCIIAFVFSIIGIVL
>Q6CY85|170-190
FFIIAGILFNIIAGLATAIMY
>Q6CY85|193-213
LKYYSAGIVFLVFTAICALFY
>Q6CY85|242-262
FVTLIGSIIATAFSILFSAVI
>Q6CY85|288-308
AKLIGLLVLVFFCGYYIAEVI
>Q6CY85|350-370
FGSICFGSLIVTIIETLKAVL
>Q6CY85|386-406
GWMQCLALIANWIFSFLEWLA
>Q6CY85|451-471
VALSFFTLFTCYITTLFAYLY
>Q6CY85|485-505
FTPALMAFAFVIAMEICNVIT
>Q9NP80|475-495
LFDYICGVSTGAILAFMLGLF
>P43010|4-24
GLVQAAYILAALLFIMSLAGL
>P43010|46-66
IATIFGPHSEGTFWIIIAMII
>P43010|83-103
MPELVAILHSFVGLAAVLVGF
>P43010|132-152
VLTNIHNVEVFLGIFIGAVTF
>P43010|181-200
LAALVVSALLMVAFLNNPES
>P43010|202-222
FPVLLMTAIALAFGWHLVASI
>P43010|229-249
VVVSMLNSYSGWAAAAAGFIL
>P43010|253-273
LLIVTGALVGSSGAILSYIMC
>P43010|321-341
VIITPGYGMAVAQAQYPVADI
>Q2N2K1|65-83
LLYNAGATVGVLGGGYALV
>Q2N2K1|103-123
LVHILSGLLFLVSWPIFSNSP
>Q2N2K1|128-148
FAAFVPLVNCLRLLVNGLSLA
>Q2N2K1|164-184
LELLRGPLYYVLILILSALVF
>Q2N2K1|189-209
PIGVISLAMMCAGDGIADIIG
>Q2N2K1|232-252
LVFGFLVSIGMLYYYSVLGHV
>Q2N2K1|263-283
VAFISFVATLVESLPITKVVD
>P11654|1806-1828
SYQVMFFTFFALLAGTAVTIIAY
>P0DOJ7|395-415
LLLVTFLAALLGICLMLFILI
>Q2UKE6|87-107
WPFLFIVFGWITVLGFAYALT
>P67278|3-23
LLSLLLILLGIILGVVGGYVV
>Q3K374|4-24
IILAMVCALIGLIIGYVAISM
>A7Z4W7|3-23
PMTVLISILLTLLGLVVGYYV
>Q02WP0|3-23
IISIVLLVLLVVLVVAFIFCA
>A8AVU9|3-23
MIFALVFAVIIGLVIGYVSIS
>Q8Z3B3|1-21
MLMLFFTVAMVHIVALMSPGP
>Q8Z3B3|44-64
GITCGVMVWAGVALLGLHLII
>Q8Z3B3|67-87
MAWLHTIIMVGGGLYLCWMGY
>Q8Z3B3|150-173
WGIFALITLETLAWFTVVASLFAL
>F4HTV4|929-949
VVLYWTTGSTYAIALIGILVL
>Q9LJS0|845-865
AVAIGYGVGVLLGLAIAQLIA
>A0A182BSS5|67-87
LQPILPLPLCLPFPLVPASIF
>Q874X5|26-46
VVIIAIVGFWLAGLQSIVDIQ
>Q874X5|67-87
FPFIHLNIFHAVMNILALTPL
>Q874X5|100-120
CLALFFGPLTTIPAFLYIGLE
>Q874X5|122-142
FVFGNNVAVMGASMWVFLLLG
>Q874X5|157-179
IGTYSIPTWTTPIGVLFAMAVLV
>Q874X5|184-203
FWGHAAGLVIGYGGMFSSTL
>Q8QZS5|160-180
IFAYLMAVILSVTLLLIFSIF
>Q8GUU2|77-97
VVAADILWNAALVLASAVMLV
>Q8GUU2|110-130
VWICVYGLQCLFHVVLVWSEY
>Q8GUU2|176-196
INTVISFIWWIIGFYWVVEGG
>Q8GUU2|211-231
VIFLAIDVFFAVFCVVLACLV
>Q8GUU2|232-252
GIALCCCLPCIIALLYAVAGT
>Q9SY29|25-45
LTLLIVTYFFLFFGSIASSLL
>Q9SY29|62-82
WVQSAGFPLLLILIYFPHYVL
>Q9SY29|98-118
LIFSVLIGLVLGFNNFLFSWG
>Q9SY29|121-141
YLPVSTSSLLLSTQLVFTLIL
>Q9SY29|150-170
ITFSNLNCVVLLTLSSVLLAL
>Q9SY29|185-205
YFIGYVSTIGAGLLFALYLPV
>Q9SY29|224-244
LVMEFAATVFATIGMACEGGF
>Q9SY29|260-280
TFYWTFAILANVVTWQLSFAA
>Q9SY29|291-311
ITGGICMTALLAMNVIGGVVA
>Q9SY29|315-335
VFGGVKIVSTVLCIWGFSSYT
>A0A140JWT4|19-39
VTVIWILMALVLLAYLILPNP
>Q8RX67|44-64
FAYFGIASNLIMYLTGPLGES
>Q8RX67|74-94
AWTGTVAFLPLLGGFLADSYL
>Q8RX67|100-120
IIISSSLYILGLGLLSFSTMI
>Q8RX67|134-154
TIFFFSLYLVAIGQGGYNPCI
>Q8RX67|175-194
SFFNWLMFGNCISILTTRLV
>Q8RX67|204-224
WSLGFGIPSVSMLLSLFLFLL
>Q8RX67|308-328
IPIWITSVVYTIVHAQSPTFF
>Q8RX67|342-362
GLLVPAATLQSFINLSVVVFI
>Q8RX67|389-409
IGTGIFLSILAMVLAALVETK
>Q8RX67|424-444
VWWLIPQYVIFGVSDMFTMVG
>Q8RX67|463-483
ALNLSIYGAGNYLSSFMISVI
>Q8RX67|507-527
YFYWLLACLGFIGFAFYLWFA
>P22110|9-29
YLTFLLLTLLYLIITLYVWTI
>O35696|7-23
SWMLAALTLLVVFLIFA
>A7TDX5|19-36
LVSGAIAGLAARSAIAPL
>A7TDX5|75-91
IMYIIYGSVQFGTYSYT
>A7TDX5|109-128
LAGAITGMASSLCSYPFDVL
>A7TDX5|163-187
GLGGFFHGVATSMANVTVSTAAMFG
>A7TDX5|203-219
TAGAISGVISRTITFPL
>A7TDX5|270-287
GIGLGLLKSVPNTAINLW
>A1SS94|11-31
FLNGSLVLQIVIGIVAGLILA
>A1SS94|43-63
FLGSLFVSALKAVAPILVFVL
>A1SS94|91-111
LFAASTAVMVSYFFPTTLVLV
>A1SS94|141-161
ALVSGNFIGILAWAAGLGFAL
>A1SS94|182-202
IVHLVIRFAPLGIFGLVAGTI
>A1SS94|216-236
LLAVLLGCMILIALVINPIIV
>A1SS94|290-310
IPLGATINMAGASITITVLTL
>A1SS94|328-350
LSVVAAVSACGASGVAGGSLLLI
>A1SS94|363-383
VAMQVVAIGFIIGVVQDSAET
>G4WMX4|36-56
MYAIIFVVALIGNSFVCYIVL
>G4WMX4|67-87
FFILNLAIGDVLITLLCVPFT
>G4WMX4|114-134
VFVSAYTLVAISIDKYMIIMW
>G4WMX4|144-164
FATYIIALVWLIAGITVLPSA
>G4WMX4|213-233
YVIPSLVLLFTYTSIGVVIWC
>G4WMX4|259-279
MVTVVCVYTICWLPYNVLMIF
>G4WMX4|283-303
ISGSVMVYLYFPLHGLAMSHA
>P28083|9-29
YLTFLLLILLYLIITLYVWVV
>Q3UPR0|99-119
FLIVGSIFIAFIILGSLVAIY
>Q4TVS0|9-29
EWLGGALFIAIFGILIAQILA
>Q4TVS0|36-56
PLIWSEELAKLLFVYVGMLGI
>Q4TVS0|83-103
TNTLVQLLVFICIFLFIHFGI
>Q4TVS0|117-137
GGISEKWIFAALPVVAILMMF
>Q4TVS0|153-173
YLPATFFIISAVVLFAILFFA
>Q4TVS0|196-216
ALLVWLIIMFIGVPVGWSLFI
>Q4TVS0|244-264
FPLLAVPFYILTGILMNTGGI
>Q4TVS0|288-308
IGASLLFSGMSGSALADAGGL
>Q4TVS0|332-352
ASCIIGPLVPPSIAMIIYGVI
>Q4TVS0|357-377
IAKLFIAGFIPGVLITLALMA
>Q4TVS0|407-427
FWAILTPLLIIGGIFSGLFSP
>Q4TVS0|431-451
AIVAAAYSVIIGKFVYKELTL
>Q4TVS0|459-479
IEAMAITGVVALMIMTVTFFG
>Q4TVS0|505-525
VLVMINALLLFLGMFIDALAL
>Q4TVS0|527-547
FLVLPMLIPIAMQFNIDLIFF
>Q4TVS0|552-572
TLNMMIGILTPPMGMALFVVA
>Q4TVS0|587-607
LPFLIPVFVTLVLITIFPQII
>Q65UC1|21-41
IGLLLGIIFALVSPSLESALG
>Q65UC1|61-81
SVAPILVFVLVIAAIANKKVG
>Q65UC1|89-109
IIYLYLIGTFLSALTAVFASF
>Q65UC1|146-166
ITALFNANFIGILAWAIGLGI
>Q65UC1|189-209
IVHFIISFAPIGVFGLVASTL
>Q65UC1|224-244
LAVLVGSMLFVAFVINPIIVF
>Q65UC1|305-325
MGGAAITITVLTLAAVFTLGI
>Q65UC1|337-357
LVASICACGASGVAGGSLLLI
>Q65UC1|363-383
LFGISNDIAAQVIGVGFIIGV
>P11716|4559-4579
FYTLRFLALFLAFAINFILLF
>P11716|4641-4661
PALWCLSLLHTLVAFLCIIGY
>P11716|4780-4802
FGVIFTDNSFLYLGWYMVMSLLG
>P11716|4804-4820
YNNFFFAAHLLDIAMGV
>P11716|4836-4856
QLVMTVGLLAVVVYLYTVVAF
>P11716|4920-4940
FFFFVIVILLAIIQGLIIDAF
>E9AFX2|37-57
FILLLLLTVMFLGVAILVANA
>E9AFX2|88-108
VIIFLLNATTVVVGFKVFLLE
>E9AFX2|117-137
VTFLVGVPKIGSFLNRMAFGV
>E9AFX2|153-173
IMAIRFLTSYAVVMVFRAFVI
>E9AFX2|190-210
VIEHPVLNVILTLVTLGSGAI
>E9AFX2|223-243
ILSLAFILAWDYSPFLHPWAV
>Q7N0A2|15-35
GSLVKQILVGLIAGILLAWLA
>Q7N0A2|45-65
LGTLFVGALKAVAPVLVWILV
>Q7N0A2|85-105
ILYILGTFFAALVAVAGSFIF
>Q7N0A2|142-162
ALLNGNYIGILAWAIGLGIAL
>Q7N0A2|193-213
VGIFGLVSATIAETGFNALLG
>Q7N0A2|217-237
LLVVLLSCMLVMALVVNPLIV
>Q7N0A2|301-321
GAAVTIPVLTLAAVNTLGIPV
>Q7N0A2|331-351
VVSAICACGASGVAGGSLLLI
>Q92182|10-26
FMCVLVVILIALTVCLW
>Q8VI23|38-58
FGTWDGVFTSCMINIFGVVLF
>Q8VI23|69-89
GVLLGLLLVSFVVLVALITVL
>Q8VI23|92-112
IGVAEHGGISSGGVYSMISSV
>Q8VI23|121-141
VGLLYVFGQCVAGAMYITGFA
>Q8VI23|159-179
ISVAVLLALLGINLAGVKWII
>Q8VI23|181-201
LQLLLLLLLAVSTLDFVVGSF
>Q8VI23|232-252
FFTVFGVFFPAATGVMAGFNM
>Q8VI23|268-288
LAAVGVSWFLYIIFAFLLGAV
>Q8VI23|306-326
LVGFLFLLGLYISSLASCMGG
>Q8VI23|368-388
LVTMAFVLVGQVNVLAPVVTI
>Q8VI23|390-410
FMLTYIMVDYSYFALSMAHCG
>Q8VI23|587-607
WVSLLGALASLLIMFVIQWLY
>Q8VI23|612-632
MGVAALVYFYIGQASPGLYLG
>Q04083|11-31
MIGVLLLAVVVVFWVGASCLT
>Q04083|43-63
PFFLTYLNISSFALYLTPDLW
>Q04083|120-140
LSLLFCVLWFVANLAANAALS
>Q04083|147-167
STILSSTSSFFTLFLATSLGI
>Q04083|170-190
FSTKKLLGLFVSLFGIILIVM
>Q04083|204-224
FLVGNTLALLGSLGYSVYTTL
>Q04083|240-260
MFLGYVGIFTFLLFWPILIIL
>Q04083|274-294
FHISFLVMLNCIIIFVSDYFW
>Q04083|304-324
LVVTVALTFTIPLAMFADFVW
>Q04083|327-347
AFFTPWYIIGVIFIFVSFFLV
>A1AG28|22-42
TTWTLGLFGTAIGAGVLFFPI
>A1AG28|44-64
AGFGGLIPILLMLVLAYPIAF
>A1AG28|97-117
GVVITFLYFFAICPLLWIYGV
>A1AG28|140-160
FVALFLLLLMAFVIWFGKDLM
>A1AG28|163-183
VMSYLVWPFIASLVLISLSLI
>A1AG28|207-227
ILITVWLGISIMVFSFNFSPI
>A1AG28|261-281
MLMVAVVMFFAFSCLFTLSPA
>A1AG28|311-331
FAITLEYAASIIALVAIFKSF
>A1AG28|366-386
ISMIFIMGSTWVVAYANPNIL
>A1AG28|389-409
IEAMGAPIIASLLCLLPMYAI
>A1AG28|423-443
DNVFVTVIGLLTILNIVYKLF
>O84068|24-44
LKKVLPMFLMFFCISFNYTIL
>O84068|63-83
IPFIKLWLVVPSAVVFMLIYA
>O84068|93-113
ALFFAVLSPFVVFFALFPVVI
>O84068|124-144
AFADTLQSILPSGFMGFIAML
>O84068|149-169
FAVFYVLSELWGSVMLSLMFW
>O84068|184-204
FYALFGVGANVALLISGPAII
>O84068|220-240
WGVSLYFLMAMFLCSCAIIAA
>O84068|284-304
YMLLLALLVICYGICINLVEV
>O84068|327-347
FSFWTGVVSVFVMLFIGGNVI
>O84068|356-376
ALVTPIMVLVTGAVFFALVIF
>O84068|381-401
TGLVAALGTTPLMLAVVVGAI
>O84068|463-483
IGAMTPFLAVALFAIIMVWLT
>Q810U2|4-24
FIGHISPGLFLVFYGLYQAVI
>Q810U2|54-74
IAHAGWLKVVIGSLLIVYEIS
>Q810U2|124-144
CVLLERGATVLGVYVLLLLLV
>Q810U2|159-179
SLLILVVFLLMLVLTAELWAP
>Q810U2|187-207
IETFLILIMGSWLIQAAFILF
>Q810U2|223-243
IMFVTTFFCWHVMINALCMLG
>P30975|101-123
QVLWSILFGGMVIVATGGNLIVV
>P30975|135-155
VTNYFIVNLSIADAMVSSLNV
>P30975|176-197
LSQFIAMLSICASVFTLMAISI
>P30975|218-238
AIAAVIWLASTLISCPMMIIY
>P30975|271-292
LYNILIIILTYFLPIVSMTVTY
>P30975|325-346
MMIVVVLIFAICWLPFHSYFII
>P30975|362-384
LYLAIYWLAMSNSMYNPIIYCWM
>Q3ZCD7|87-107
WVTVFLTEYAGPLFIYLLFYF
>Q3ZCD7|194-214
VKLALAIFVICQLGNFSIHMA
>Q3ZCD7|255-275
WIGFAIMTQCLPVALFSLVGF
>B2LT61|588-608
AAVVSAACCALFLVLLLTGVL
>Q9N5Y2|112-132
FIYGQAAVNATMHPAVQIAFF
>Q9N5Y2|169-189
WGFAAFVAYFVNHPLFTPPAF
>Q9N5Y2|194-214
VYFGLAGFVISEFGNLSIHIL
>Q9N5Y2|255-275
WIFFSIMVQSLPAIIFTTAGF
>Q9R1F8|589-609
LLVSGVCCALVLLILLIGGLC
>Q5I2M8|816-836
LSWVCFSLSLLAVALSLAVPM
>Q9NR97|828-848
AVILFFFTFFITTMVMLAALA
>P40533|9-29
FAYFATFLTIVANIYIYTYPS
>P40533|452-472
VWWFAKVSLLVTIFTWSSLLF
>Q2EEY0|818-838
CFGLSLLVVALGLAMPMLHHL
>Q96IK0|21-40
VLLTRCPFWGCFSQLMLYAE
>Q96IK0|52-72
VPYLYFDMGAAVLCASFMSFG
>Q96IK0|77-97
WFALGAALQLAISTYAAYIGG
>Q96IK0|110-130
YSRTVAIIGGFLVLASGAGEL
>Q96IK0|139-159
SLQSTGQVFLGIYLICVAYSL
>Q96IK0|182-202
LFFVLYGILALAFLSGYYVTL
>Q96IK0|206-226
ILAVLLPPVMLLIDGNVAYWH
>Q96IK0|233-253
FWNQMKLLGESVGIFGTAVIL
>P44741|22-42
PLPTGYFGIPLGLAALSLAWF
>P44741|50-73
AARMVSDVLGIVASAVWILFILMY
>P44741|94-112
FSFIALIPITTMLVGDILY
>P44741|116-141
PLIAEVLIWIGTIGQLLFSTLRVSEL
>P44741|154-174
PSFYLPAVAANFTSASSLALL
>P44741|177-204
HDLGYLFFGAGMIAWIIFEPVLLQHLRI
>P44741|209-232
PQFRATMGIVLAPAFVCVSAYLSI
>P44741|239-262
TLAKILWGYGFLQLFFLLRLFPWI
>P44741|269-289
IGLWAFSFGLASMANSATAFY
>P44741|295-321
QGVSIFAFVFSNVMIGLLVLMTIYKLT
>Q91VP7|24-40
TRCPFWGCFSQLMLYAE
>Q91VP7|52-72
VPYLYFDMGAAVLCASFMSFG
>Q91VP7|77-97
WFALGAALQLAISTYTAYIGG
>Q91VP7|110-130
YSRTVAIIGGFLVLASGAGEL
>Q91VP7|139-159
SLQSTGQVFLGIYLICVAYSL
>Q91VP7|182-202
LFFVLYGVLALAFLSGYYVTL
>Q91VP7|206-226
ILAVLLPPVMLLIDGNVSYWH
>Q91VP7|233-253
FWNQMKLLGESVGIFGAAVIL
>Q9CPV0|7-27
LVPSRFLTLLAHLVVVITLFW
>Q9CPV0|53-73
LVAALCLTLGLFAVELAGFLS
>Q9CPV0|83-103
SLLSIAAHCSASVALSFFVFE
>Q9CPV0|113-133
IFTFCSAFPAVTETALFIAVF
>Q5CZV0|137-157
MLVGVAAVVAGGFIIICAAPF
>Q5CZV0|168-188
GLYLISGFFVLVVTAMYVIWI
>Q5CZV0|219-239
FMFAPVGVFFCFLSGLLFLVI
>E1BJD3|82-102
WALGWTCGGLLFLITSICLFW
>Q6ZWK6|33-53
FTLAIVAIIGIAIGIVTHFVV
>A5PN43|52-72
LLAYSDALISIIATVMILPVA
>A5PN43|89-109
LLTTKIAVYLMTFLIVTVAWA
>A5PN43|127-147
LLNLACMMLITFLPYTFSLMA
>A5PN43|154-174
LGILLFCACVMVIGLIQALIV
>A5PN43|201-221
ILKVIMRVPIMCLFASIFSFI
>A5PN43|222-242
FFQLSYVLLAIVIFLPYISQC
>A5PN43|278-298
VEAFSDGVFAIVATLLILDIC
>A5PN43|327-347
YLAYFGSFVTVGLLWFVHHSL
>A5PN43|357-377
LMGLFNTFSLAFVGGLPLAYQ
>A5PN43|395-415
ISCVIIFFASLFQLAIWVTAL
>A5PN43|434-454
TFMLAKLSLYPCVALGTFFIT
>A5PN43|470-490
ICIPFAFLLLRLLVRVALALL
>A2BD92|79-95
TAVLSGTACLLTPLALP
>A2BD92|102-119
VSLPAGVLSLACSTLYGI
>Q922Z1|55-75
VLMFVTMSAIPVGFFLLIVVL
>Q922Z1|89-109
GLVISVCGLSLLCVLCGLGFL
>Q922Z1|112-132
ALSGIAMMSYVVVSCLMSYWF
>Q3ZBE6|68-88
ILQSASFLTANGALFMAFFCI
>Q3ZBE6|96-116
FYLWSPGFGAALPASYVAILV
>Q3ZBE6|149-169
TLRNGEVLLFCITAAMYMFFF
>Q3ZBE6|298-318
FQLGAFLGSFVSIYKGTSCFL
>Q3ZBE6|331-351
IIAGFLAGVSMMFYKSTTISM
>Q3ZBE6|380-400
IIYSISTAICFQAAVMEVQTL
>Q08DK0|7-27
TFTLAYLVFAVCFVFTPTEFH
>Q08DK0|57-77
AATLLCHSLLPLGYYVGMCFA
>Q08DK0|95-115
AFLLLALMLPAIACTLIYYWS
>Q54GN6|32-52
LAITFWCTVVTTISYLISGFV
>Q54GN6|74-94
GMAIGICYGGISALILSAIYV
>Q54GN6|98-118
FLLSWYQGIICGVGLAIVHLL
>B1WBM3|7-27
YSLVLSLQFLLLCYDLFVNSF
>B1WBM3|41-61
LFIIQDIAILFNIIIIFLMFF
>B1WBM3|80-100
GTIILTSVYLALSISLHVWVM
>B1WBM3|115-134
GLQTLFVFQRLAAVLYCYFY
>Q9CXT7|47-67
TVIIANLLLLIHVVFVVLAFL
>Q9CXT7|90-110
LKVQTAIILGKLILWILHLLF
>Q9CXT7|138-158
TLALTIHSSGNTALLLLLCVQ
>Q9CXT7|172-192
ILAVLALELICSLSCLILYIV
>Q54ZG7|3-23
TYNIISLLLVGFIWGGTNPLI
>Q54ZG7|53-73
PSYTIPMLINLSGSVVFFYTL
>Q54ZG7|80-100
LVVPISNSLTFLFTSLMGMLL
>Q54ZG7|104-124
VLHFKSYLGMIFVLAGVTICV
>Q3ZCI1|8-28
LVPLHWLGFGYAALVASGGII
>Q3ZCI1|33-53
AGSVPSLAAGLLFGGLAGLGS
>Q3ZCI1|62-82
NIWLFLVTSGTLAGIMGMRFY
>Q3ZCI1|87-107
FMPAGLIAGASLLMVVKLGIS
>Q8VD26|277-297
LLNLMLVVSGVMIFVNVGMVI
>Q8VD26|298-318
LSDLKMATSLLLLLFAAFMGV
>A7MB05|12-32
LVVALVSVFLVFGFMFTVSGM
>A7MB05|40-60
IPLLAIGPAICLPGIAAIALA
>Q5EA03|100-122
SSLCLAGGVAGFALAMLCWMSHF
>B3DI94|94-112
LLQTGITVVLLPTVYYLHL
>B3DI94|119-141
LVLNRSIGIALFAGVMLYSISHF
>Q91VX9|36-56
LGYLARINLLVAICLGLYVRW
>Q91VX9|63-83
LILVIFILGLFVLGIASILYY
>Q91VX9|89-109
AASLSLSNLWFGFLLGLLCFL
>Q91VX9|172-192
MLVEKSLSVILLVMALAMLII
>Q91VX9|199-219
FLAIPNLIIFSVLLFFSSLET
>Q91VX9|223-243
PIAFACFFICLVTDPFLDIYF
>Q91VX9|265-285
LSVLFTAMIELTFFILSAFKL
>Q91VX9|293-313
FVIPGFSIFGFFWMICHIIFL
>Q91VX9|352-372
FCLISEQLVFFSLLATAILGA
>Q91VX9|380-400
GIFLSMFLIVLPLESMAHGLF
>Q6DYE5|228-248
LGGYSLVITHSAIVITLLIIA
>Q6DYE5|250-270
HSILGVFAAPALLGLCSFCLL
>Q4KM93|18-38
SLLVGSCVGLFGVQISFHLFP
>Q4KM93|165-185
MAALQTLPAPVCLAGTWAISV
>Q4KM93|198-218
MSLRAAFNLVAIVVGYVAYAF
>B1IST8|70-90
MVMGGLALFGASVVGQGVQWT
>B1IST8|100-120
VALGGCAAGALIIGAGVGSVV
>B1IST8|213-233
ESTLMIAVSPLALVDMAFIAW
>P96619|8-25
FVLLLTGLLAVLILSACG
>P39308|182-198
TVTGVSNALGFIIAALL
>O42885|48-68
MMLAGVGFFLDSYDLFIINLV
>O42885|100-120
ASANIGNIFGQLLFGFMGDFF
>O42885|124-144
FVYGKEMVIVIIATVLVIAMP
>O42885|154-174
MMWVFCWRWLLGVGIGGDYPM
>O42885|194-214
LIFAFQGFGTLAGAIVTIILL
>O42885|230-250
LEGVWRLQFGLALVPAIGVLI
>O42885|347-367
HLLGTSVCWFLLDIAFYGVNL
>O42885|396-416
LIIAVAGYVPGYWFNVFLVEI
>O42885|421-441
WIQLQGFVITGLMFAILAGRW
>O42885|450-470
FACFVIAQLFSNFGPNSTTFI
>O42885|486-506
GVSAALGKCGAILASLLFNFL
>O42885|509-529
VIGYGNVMWIFCGCMWGGILF
>Q0T8M0|8-28
LLNGNYILLLFVVLALGLCLG
>Q0T8M0|32-52
LGSIQLGNSIGVLVVSLLLGQ
>Q0T8M0|66-86
FMLFIFCVGVEAGPNFFSIFF
>Q0T8M0|94-114
MLALVMVGSALVIALGLGKLF
>Q0T8M0|158-178
NLSLGYALTYLIGLVSLIVGA
>Q0T8M0|383-403
LLAFCAFFVIGLMIGMITFQF
>Q0T8M0|406-426
FSFGMGNAAGLLFAGIMLGFM
>Q0T8M0|451-471
VFMAGVGLSAGSGINNGLGAI
>Q0T8M0|475-495
MLIAGLIVSLVPVVICFLFGA
>Q0T8M0|540-560
AIANVLLTLAGTIIVMVWPGL
>Q31SX3|8-28
FALAQDMILAAIPAVGFAMVF
>Q31SX3|57-77
LNIEWSTFMASMLVGTIGIQW
>Q31SX3|87-107
VFTVAAVIPMFPGISAYTAMI
>Q31SX3|129-149
FLTASSIVGALSIGLSIPGLW
>Q9ZNB0|27-47
LFAGALLSLVTGATGLLLPLV
>Q9ZNB0|61-81
ITGALLAMSGLVVANTALGAL
>Q9ZNB0|140-160
LIGLGTGGLTLVATLVMMGVV
>Q9ZNB0|163-183
VLLGVTLAVVLGAGTVLGLIV
>Q9ZNB0|246-266
AAAGNTAGLAMQIAFITVLAV
>Q9ZNB0|271-291
VATGAIDVGTLVAFLLFVFYL
>B1IS55|8-28
FALAQDMILAAIPAVGFAMVF
>B1IS55|50-70
MILMTSGLNIEWSTFMASMLV
>B1IS55|87-107
VFTVAAVIPMFPGISAYTAMI
>B1IS55|129-149
FLTASSIVGALSIGLSIPGLW
>P38269|80-104
VFPLVYLFCVVFQFLSLGCYLSIFF
>Q54KI2|29-49
TSSSMPMFGGAIVAAFAFAIF
>P9WKR5|128-148
FAVDSAMAVALANTLFFAAAS
>P9WKR5|155-175
VALYLLITIAPFAVIAPLIGP
>P9WKR5|186-206
VALALSFGLRTALAVVLIMNY
>P9WKR5|208-228
GATGSFPSWVLYPCALAMMVF
>P9WKR5|259-279
VFGLLGGTIAGGAIAAGVEFV
>P9WKR5|283-303
LFQLPGALFVVVAITIAGASL
>P9WKR5|358-378
LWGNCTIKVMVGFLFLYPAFV
>P9WKR5|387-407
WVQLGMLGLIGAAAAVGNFAG
>P9WKR5|428-448
VLVTVLAIAAAVAGSLAATAI
>P9WKR5|490-510
LAWVLGGAVGVLVYTELWVGF
>P9WKR5|515-535
ALLILGLAQTIVSFRGDSLIP
>O29398|26-48
FVLHGLSVIAVSIATLLSAIYAI
>O29398|80-102
NIELLGVTFVFGLVIVAALAALF
>O29398|134-156
LFKFELILTLLIGIAFIPLINLG
>O29398|185-205
LGIFAITIQFLFTFVPYAIVI
>O29398|225-247
LVDTIIMWLLVGLAGMALQVAAY
>O29398|262-284
LVAVILGWVAVMPITTCWWVELY
>Q9UTA0|59-79
ITNFSSGAFVIAMIAVACSVM
>A7MQL5|501-518
YLFGIGATLMLSSTLLFI
>A7MQL5|523-542
WGMSPGWLMAGGILVWLIGW
>A8SEB4|22-42
FFWACILFLGSLGFLLVGTSS
>A8SEB4|57-77
IPFFPQGIVMSFYGIAGLFIS
>B7NSY7|14-34
ALGFISHNTTVAVSILVLIIV
>B7NSY7|51-71
LSIGIIILTIGVMAPIASGTL
>B7NSY7|86-106
LVAIAVGVIVSWLGGRGVTLM
>B7NSY7|121-141
VLGVALFRGVPVGPLIAAGLV
>P0AD29|21-43
WFALFNILLSLVIGSRYLFIADW
>P0AD29|58-80
IGHFSFLVFATYLLILFPLTFIV
>P0AD29|85-103
LMRFLSVILATAGMTLLLI
>P0AD29|135-157
WQLMFISVPVILLLELVFATWSW
>P0AD29|169-191
FARPLAAFLFIAFIASHVVYIWA
>A1JHU3|44-64
LLSLVPLVTVIFALFAAFPMF
>A1JHU3|67-87
ISIKLKAFIFTNFMPATGDII
>A1JHU3|108-128
GLIVTALLLIYSVDSVLNIIW
>A1JHU3|136-156
LVFSFAVYWMVLTLGPILVGA
>A1JHU3|185-205
LFPLLISWVSFWLLYSVVPTV
>A1JHU3|212-232
ALIGALVAALFFELGKKGFTM
>A1JHU3|246-266
VLAVIPILFLWVYWSWCIVLL
>Q5UR78|9-29
FIQIVLGYLLSDFIMGIYHWI
>Q5UR78|79-99
IGPLFFWFGLTPFLVTMFIMI
>Q2FIA6|1-21
MLHLHILSWVLAIILFIATYL
>Q2FIA6|36-56
LHMILRLFMLLTLISGFWILI
>Q2FIA6|67-87
MLLTLKMLCGVAVVGLMEVSI
>Q2FIA6|99-119
MFWITIALIIITMVLGVILPL
>Q5HEL0|8-28
PWLMVLTIFIINVCYVTFLTM
>Q5HEL0|40-60
IAASVSFLEVLVYIVGLGLVM
>Q5HEL0|66-86
IQNIIAYAFGFSIGIIVGMKI
>O32226|5-27
KLFFLVTDIGFILYWLSAGFSLI
>O32226|42-64
IAWNWSFFPLDILISVTGLYSLY
>O32226|77-99
ALISLVLTCCSGLQALSFWTFSS
>O32226|103-125
LVWWLFNGYLLIYPLFFIHLLLK
>B2KE93|14-34
AAGEFLPISSSAHLVLMPWLL
>B2KE93|39-59
QGLTYDIFLHLATLIAVLIYF
>B2KE93|79-99
GKILWLLVLGTIPAAICGVLF
>B2KE93|106-126
VFRSPFVIAAALIVFAVILHL
>B2KE93|136-156
VALNVKTVLIIGCAQALALMP
>B2KE93|176-196
AESAKISFLLSTPIIAGAAVL
>B2KE93|209-229
AFIAGFLTAAIFGWLFIKFLM
>B2KE93|237-257
FNIFVVYRIALGVIIIITALM
>B0C1T8|1-21
MTLLQAIILGIVQGLTEFLPV
>B0C1T8|40-60
LPLYVDIATNTGTFFAVLVVL
>B0C1T8|90-110
LLVVLGSIPTAMIGLGLKPIF
>B0C1T8|113-133
LNQPLYVSFALIVTGLVLWFT
>B0C1T8|145-165
LSWLDATIGGIAQGCAVIPGI
>B0C1T8|188-208
FSFLMYLVVSFGVAILGIDEV
>B0C1T8|217-237
PLLGMIIASFVTGYIALLWLF
>B0C1T8|245-265
FKWFAPYLWVVAAITLIKVAM
>A7EFY0|89-109
CLAIVAAILNIVLVALFLVYQ
>A7EFY0|126-146
LPGGWMILWAMTFVAAFPPLI
>A7EFY0|165-187
WAIVATSTVAGSTCSFLASRTIL
>A7EFY0|242-262
LNYALATALVTPKLFIHVFIG
>A7EFY0|280-300
MINYASIVIGGGLGATVGYII
>B5FFD1|34-54
YMAYITLLSLVPLITVLLSVL
>B5FFD1|97-117
MTAVGSGFLFVASVMLISSID
>B5FFD1|136-156
FSLYWMILTLGPLLVGASLAA
>B5FFD1|178-198
LLGWLPIILSFSAFVGLYLLV
>B5FFD1|207-227
HALIGAMSAGCLFEFSKVGFA
>B5FFD1|242-262
ALAAVPILFVWVYLCWIIVLI
>A4SN46|7-27
IGLFLITAVAEIVGCYLPYLW
>A4SN46|33-53
SVWLLLPAGLSLVLFAWLLSL
>A4SN46|63-83
AAYGGVYIFVAILWLWLVDGI
>A4SN46|87-107
LWDLVGSLVALFGMAIIMFAP
>P9WM68|130-150
WALLCVGIAQIALGTVQGFGL
>P9WM68|170-190
STSWSIALGVIMVGAALWPSA
>P9WM68|191-211
AAGLAGVLTAFVAILTGYVIV
>P9WM68|223-243
ILTHLPVVIGAVLAIMVWRSA
>A0KQI1|5-25
YALFVAFVLGIVEGLTEFLPV
>A0KQI1|45-65
AATFEVVIQMGSILAVVAVFW
>A0KQI1|86-106
TLSLVHIILGMLPAVIIGLAI
>A0KQI1|114-134
LFGPQTVMYALVAGGILLIIA
>A0KQI1|149-169
ISYKQALGIGLFQCLALWPGF
>A0KQI1|189-209
AAEFSFILAVPMMVAASGLDL
>A0KQI1|226-246
VGFITAFVVAMIAIKTFLALI
>A0KQI1|251-271
FIPFAIYRFVVAFAVYLVFVA
>Q1GY95|43-63
KGKVFEIVIQLGAILAVCWEY
>Q1GY95|82-102
FILNLFVAFLPAAIFGLLLHG
>Q1GY95|108-128
LFSSITVACALIVGGFAILLV
>Q1GY95|188-208
ATEFSFFLAIPVMLAATFYDV
>Q1GY95|222-242
MFAVGFITAFLAALVAIKTLI
>Q1GY95|249-269
DFKGFAYYRIVLGIIVLAYYW
>O66510|125-144
LAIISFICSPSLSFFLLILY
>O66510|149-171
IFVLFKLFAVEYVRYELVYFLFL
>O66510|197-216
SVLNLSVSVTILAVLQGILF
>B1JM21|5-25
YSLFVAFILGVVEGLTEFLPV
>B1JM21|45-65
AKTFEVIIQLGSILAVVVVFW
>B1JM21|88-108
HLTLGHILLAMIPAVILGLAF
>B1JM21|114-134
ALFDPKSVMYALVAGGVLLLA
>B1JM21|153-172
YRQAFAIGCFQCLALWPGFS
>B1JM21|189-209
YAASEFSFILAVPMMIGASGL
>B1JM21|221-241
GDLPMFAVGFITAFIVALIAI
>B1JM21|251-271
ISFVPFAIYRFIVAAVVYWVF
>Q1C8X8|6-26
LVLVVFIALLLIYAIYDEFIM
>Q1C8X8|45-65
LDCMIFVGLIGILIYNNVMAH
>Q1C8X8|67-87
APLTTYLLVGLALVAVYISYI
>P0A4Q2|18-38
DMLMSILPFILIFVIMYFLII
>A1JL14|3-23
WLADYWWVVLIILVGMILNGI
>P37630|3-23
IYIGWLFKLIPLIMGLICIAL
>P37630|42-62
VLISLAAICLALFTTAFIIIS
>P37630|75-95
LFPIIGYAGSIITMIWGWALL
>P37630|105-125
FVAGHVIFGVGMIAACVSTVA
>P37630|158-178
CLIAVPVLLTLLGFIWSITLL
>P37630|191-211
HVLLGLTAICACLIGLVATIV
>P37630|226-246
WCYWVIFLGSITVLQGIYVLV
>P37630|258-278
IILICLGMICYSIFSKVWLLA
>P37630|291-311
IPMIPVFTCLFCLFLASFLAE
>P37630|325-345
VLVGLGAVCFTLFSIVSILEA
>P37660|20-40
FGWVLLCIGMAIGAGTVLMPV
>P37660|44-64
LKGIWVFITAAIIAYPATWVV
>P37660|94-114
GIFLGVIYFLMIIHGIFIYSL
>P37660|134-154
LSQSLLYKVAIFAVLVAIASG
>P37660|162-182
ISGPMVVVKVGIIVVFGFAMI
>P37660|203-223
VLLTIPFCFFSAVFIQVLNPM
>P37660|247-267
ISYITLIAVILFFAFSFTFSI
>P37660|294-314
IIHITSTVLNIFAVLTAFFGI
>P37660|350-370
AFIVITLTIWVSFRVSVLVFF
>P37660|372-392
LGSPLYGIVSCLIPFFLIYKV
>P37660|403-423
AWLILLYGILLCLSPLLKLIE
>O14324|186-206
WTIVQIVVLLVTCIWQLSHLQ
>Q7X9A6|66-86
LLGAISLPTFGMLVPYGSFLV
>A5CQ95|16-36
LAITAAIIAALVIAFFIFAGF
>A5CQ95|56-76
WGAGIALFLVGFLAMAIPVFV
>A5CQ95|108-128
LAMFAIPAVFGLFAGVSASSG
>A5CQ95|161-181
FYHAVVGFASAVVIISMLGVL
>A5CQ95|205-225
IQIAITAGVYFLLQGVSIWLD
>A5CQ95|255-275
AILAGIAGVVALFFIVTAVIG
>A5CQ95|281-301
IIGTAGLIVASILVGTAYPAI
>P0AAD5|9-29
VFIVAGTTIGAGMLAMPLAAA
>P0AAD5|35-55
VTLILLIGLWALMCYTALLLL
>P0AAD5|81-101
WLTGFSMMFLMYALTAAYISG
>P0AAD5|122-142
AGVLLFTFVAGGVVCVGTSLV
>P0AAD5|148-168
FLFSAKIIFLVVMLVLLLPHI
>P0AAD5|184-204
LSAIPVIFTSFGFHGSVPSIV
>P0AAD5|217-237
VFIIGSAIPLVAYIFWQVATL
>P0AAD5|275-295
VHLFADLALATSFLGVALGLF
>P0AAD5|308-328
VGGRLQTGAITFLPPLAFALF
>P0AAD5|332-352
GFVMALGYAGVALAVLALIIP
>P0AAD5|376-396
ALVVVFLCGIAVIGVQFLIAA
>Q7CH99|22-42
LAFFIAGLGMAAWAPLVPFAK
>Q7CH99|52-72
LGLLLLCIGIGSMLAMPLTGV
>Q7CH99|81-101
AVILLAGAVLCLDLPLLVLMN
>Q7CH99|106-126
MAIALLVFGAAMGIIDVAMNI
>Q7CH99|143-163
FHGLFSVGGIVGAGGVSALLW
>Q7CH99|164-184
LGLNPLTAIMATVVLMIILLL
>Q7CH99|202-222
LFVFPRGWVMFIGFLCFVMFL
>Q7CH99|240-260
GMSPSQAGMGYAVFAIAMTLG
>Q7CH99|276-296
VLLGGSLCSAIGIIIAISIDS
>Q7CH99|299-319
AAIIGFMLVGFGASNVVPILF
>Q7CH99|327-347
VMPANLAVASITTIGYAGILA
>Q7CH99|352-372
IGFIAQLSSLSVAFGCVALLL
>P44112|7-23
IVFVSCVILGLAACSSQ
>O29043|186-208
IYRLATFFMVSLFVGSFVALVFV
>B2IDV5|8-28
LYLAIGLSLLVLIGWNYFFAG
>B2IDV5|349-369
FDLLIDWGYFYFITRPMFWIL
>B2IDV5|375-395
VVGNFGVAILCITVLVKAVFF
>B2IDV5|449-469
LPMLIQIPVFFALYKVLFVTI
>B2IDV5|507-527
MIGHFLAIGIWPLIMGVSMFF
>B2IDV5|546-566
WMPVIFTFMLGTFPSGLVIYW
>P0DC89|58-78
LGYGLAIIIVTIIVRTLILPL
>P0DC89|135-155
LGGIGCLPLLIQMPFFSAMYF
>P0DC89|179-199
VLTAIIAALYFFQSWLSMMAV
>P0DC89|209-225
TMMYTMPIMMIFMSFSL
>P0DC89|231-251
LYWLVGGFFSIIQQLITTYLL
>C5BKL7|1-21
MNLLRNALIGGIVLVSFLLII
>C5BKL7|303-325
NMYFLSFTTLTSTTVAPGTTGSI
>C5BKL7|349-369
TIDYSWLWFIAKPLFYALDFI
>C5BKL7|372-392
LVGNWGLAIILLTCCIKLVFF
>C5BKL7|442-462
LGGCLPILLQMPVFIALYWMI
>C5BKL7|473-493
FFLWIHDLSVRDPYFVLPLIM
>C5BKL7|520-540
PFFFTALFMMFPAGLVLYWVV
>P77031|9-29
WITLAIISFSGGVSFDLAYLR
>P77031|49-69
LIMSTFGIAAIILYAPSGVIA
>P77031|76-96
KMITSAMIITGLLGLLMATYP
>P77031|97-117
PLWVMLCIQIAFAITTILMLW
>P77031|139-159
WMEGLRGVGVMSLAVFTMWVF
>P77031|172-192
TVIIIYSVVYILLGILCWFFV
>P77031|220-240
ISTTWYCSMVIFGVFTIYAIL
>P77031|260-280
YMGIVINKIFRALCGPLGGII
>P77031|292-312
VIQILSVLGLLTLTALLVTNS
>P77031|314-334
PQSVAMGIGLILLLGFTCYAS
>P77031|355-375
TVGICSVIGFLPDVFVYPIIG
>P77031|389-409
NMWLMGMAALGMVIVFTFLLF
>P64696|39-59
LVILGAAVALASILYPVLGVL
>Q9ZD72|1-21
MFRLLLICITFLALYFGFTFI
>Q9ZD72|46-66
ILGLLLLVSCFIIIRFLIIII
>O94401|281-301
IILLLSLIVIFSIFALRSYQV
>Q1CBH3|14-34
IMLIIGVLLILFPLYVAFVAA
>Q1CBH3|85-105
FAITVGKITVSILSAYAIVYF
>Q1CBH3|113-133
FFWLIFLTLMLPVEVRIFPTI
>Q1CBH3|142-162
LDSYTGLTLPLMASATATFLF
>Q1CBH3|201-221
AALFVITFIYGWNQYLWPILI
>Q1CBH3|247-267
WNQVMAAMILTLIPPVVVVLL
>P64700|111-131
LTVFLVLIIVFSLVLAGLIGG
>P64700|235-255
IPILGAFVTSSVVTHPADGTV
>Q6SWB9|225-245
LATHALWVLAVVIVIIIIIIF
>Q0VGT4|1705-1725
LIQSLMASGVESCMIGVITLY
>P0CA15|10-32
LIVIITILITTRELSTTMLIVSL
>P34317|379-399
YNSFLEAAQAGIPAVLMPLFA
>Q6SW10|14-34
WGVPTIIVAWITCAALGIWCL
>Q6SW10|45-65
PGIAAVVGCSVFMIFLCAYLI
>Q8X492|7-27
LILIIVGAIAIIALLVHGFWT
>B7LPX2|15-35
LLAPVYFGLSLALVALVLKFF
>B7LPX2|53-73
LILVLLSLVDMTLVGGLLVMV
>B7LPX2|136-156
LMWYVIIHLTFVLSAFVMGYL
>Q812J5|13-35
FGFSQGIGITLLIAIAAKYLAEL
>Q812J5|40-59
IMGQLVIAILIGMVWRAAIG
>Q812J5|99-118
VLVIAAVVITFTIFVVYGLT
>Q812J5|128-150
GILTACGTAICGAAAVVAIAPQV
>Q812J5|157-179
TAVGAAIIAILGTIFTLIYTLLY
>Q812J5|189-211
YGVFSGATLHEIAHVIAAAAPGG
>Q812J5|218-240
AVIVKLTRVAMLVPVAILIGLWF
>Q812J5|255-277
LPIPWFIFGFLAMSAVHSLGIIP
>Q812J5|279-301
VVAGYIVVLAYMLIAMAMAGLGL
>Q812J5|316-338
FVAGLIGSVCLSVLGYVLVYALG
>Q8LEB6|21-41
IIVIVLSAIFVVVLAISLWLT
>P67244|15-35
LLAPVYFGLSLALVALALKFF
>P67244|53-73
LILVLLSLVDMTLVGGLLVMV
>P67244|136-156
LMWYVIIHLTFVLSAFVMGYL
>O66807|5-22
LGLVFGSVILIYLISLFL
>O36377|66-86
LFFYLLFWWTYLTIVVLLTVP
>Q57940|8-28
LIGAINLTIHAFLVGSLLLGL
>Q57940|69-89
LYIFVALLDIAIWLAALIIAI
>Q57940|129-149
VFSAAAEVPLFAVVAAIYLTT
>Q57940|163-183
IHGSLLFKMPICAFAFFILLV
>Q57940|199-219
IVSGYMTEHYGLLGAIIYIAE
>Q57940|220-240
AIAYFVLLWLFIAVFIGPLVI
>Q57940|243-263
PVLTLAVMVVMTVILAFVNGL
>Q57940|273-293
VMLQMTIAGLVLCDVLYRLIV
>P0CAL7|31-51
IIGVILLVICLLFILIGIIIL
>P0CAL7|59-79
AGSIFVVLSLILGGGGFFLIY
>Q9FLW0|407-427
VVWIVVGSVLGGFVFLSLFFL
>Q9FLV4|473-493
VLVIPIVVGMLVLVALLGMLL
>Q3V4U3|354-373
FHVASFPWISWAILGSYIML
>P52583|757-777
IILVGTAVIAMFFWLLLVIIL
>Q8RFZ3|5-22
LYGIILCFLLALPAWKLG
>Q8RFZ3|27-49
LVGGPVFGIIIGIVIAILLKNRA
>Q8RFZ3|62-81
VLQYAVILLGFGLNLQTIIS
>Q8RFZ3|86-108
SLPIIVSTISTSLIIAYILAKLI
>Q8RFZ3|115-137
VILIGVGSSICGGSAIAATAPVI
>Q8RFZ3|147-169
AISVIFLFNVIAALIFPTLGDIL
>Q8RFZ3|216-233
LTRTLAIIPITLFLAVYN
>Q8RFZ3|248-270
IFPMFIVYFILASIITTVCNYFI
>Q8RFZ3|283-305
INNVFSFFKHLSKFFIIMAMVAI
>Q8RFZ3|315-337
ILSGAKPLTLGFCCWFAISLVSI
>P35969|760-781
LITLTCTCVAATLFWLLLTLFI
>Q5UQV2|2-22
ILRIIIFVIIILVVSLLLIYF
>Q5UQJ8|80-100
LSVLVIGSTMFTHAGVLPVLA
>Q5UNW0|71-91
IDILAFVAGTVGVGSLVLLQF
>Q9FL63|252-272
ILGIAISVCFVIFFVIAVVII
>Q6R653|11-31
SQFLLLVGIPVASALLLAQCL
>C0LGV0|545-565
IAILLGVSGGALFATFLVFVF
>Q54TW5|11-31
VLLKLIQILFFTISISIYIDL
>Q54TW5|56-76
IQIYYWFVGIILFSIAWSIGT
>Q54TW5|151-171
IIGIQSCLIIFFSTLGFNIYL
>Q54TW5|175-195
FWLIKTIIVDWIISAILLIIF
>Q54TW5|207-227
VYSVISYIFGSNVLGFGTIKI
>Q54TW5|392-412
FVGVIILWVYTISNFIISDYS
>Q54TW5|413-433
LLTIPNILVVVGFSGTILTYL
>Q7ZUU1|81-101
AFLVLLSIWLCVSTVGFGLVL
>Q7ZUU1|111-131
LLLWVVFIDCIGVGLLISTLM
>Q7ZUU1|163-183
YPLLVILHFLQLFFINHVVVI
>Q7ZUU1|199-219
LIAIGYYVYITFLGYSALPFL
>Q7ZUU1|223-243
VVLLYPFALLGLLYVLSISLG
>O05395|16-33
FAFTLLAVSTFLYIGAVL
>O05395|45-61
TMFLADCVFLAGAFFCA
>O85061|15-35
LMFPVYVGLSFGFILLTLKFF
>O85061|53-73
LVLAVLSLIDIALVGGLLVMV
>O85061|136-156
IMLCVIIRLTFVLSAFGMAYI
>Q8K902|42-62
FLGGFSSFSILYCVQSILPVF
>Q8K902|75-95
LSLSAATATMSIGTLFIGPLS
>Q8K902|109-129
LIAAVLTIICSISNNWTVIVF
>Q8K902|133-153
LTGLALSGVVAVAMTYIVEEV
>Q8K902|157-179
SVSFCMGLYISGNTIGGCSGRIL
>Q8K902|191-211
IAFIVIGFFSLMSSCLFLYFL
>Q8K902|238-258
PTLLILFAIGFMLMGSFITIF
>Q8K902|265-285
LMLSPFFLSSSNIGFLSIIYL
>Q8K902|304-324
SSILRIALLLMILGLLMTQYN
>Q8K902|326-346
IFIIILGLVIFSSGFFASHSI
>Q8K902|362-382
ATSLYLFFYYLGSSIFGTFGG
>Q8K902|383-403
FFWFYLKWIGISSFIIIILIF
>Q9LVP0|738-758
IIAITAAVIGGVSLMLIALIV
>Q57974|15-35
IINVFVSFGFNLILGILIYDI
>Q57974|43-63
LVVACILIAMPIIAFLILILT
>Q57974|117-137
TFLLLLIAFLAFGLIFTKLLI
>Q8BLN6|2271-2291
PFVLQLFASVAPLLEFPDAAN
>Q8BLN6|2401-2421
IAATAALATSLQALLYSVEVL
>Q8BLN6|2788-2808
GLAESTSQAAYLALKVILVCF
>Q8BLN6|2834-2854
LALWDFLDFIVRTRIPIFVLL
>A8MLK3|3-23
ALLGYLLIFVARLTDVSMATI
>A8MLK3|34-54
VIAACIGFVEVSIYVVAIGKV
>A8MLK3|61-81
PLNVLAYASGFATGNYVGIFL
>O83582|26-48
SVCYLGSACVSVAVVCVVWSGAT
>O83582|58-80
LHPLTSASFSTAIFTFVMCASVL
>O83582|89-111
VMGLRAELAITAAILTLGHNIAH
>O83582|126-148
LSTGFLVAGAVSMVLVLLMSILA
>O83582|169-191
RLAYLFYGLTYVHLSFILLPTAL
>O83582|195-214
IPSVVSYVLYTVIFATYALL
>O83582|227-249
CALCSAAVAVSFVAFVLGASHMV
>Q09351|20-40
WFFTLVEMILAVGGLIMNTNI
>Q09351|63-83
INFAILSGFQLARNFFLFLVM
>Q09351|101-121
FPLIFCYIHCAASFFLLGVQS
>Q09351|141-161
SVWQSTIAAVCVALSLLFTAF
>Q09351|186-206
FSLLTLLILLHATGLIFIMLA
>Q09351|227-247
IFKYETLAWQISLFISGCVVL
>Q09351|268-288
FLIVPLLISFMHPLYLIWYVL
>Q5UR63|11-31
IIILTIMILTIIIFTRTINGL
>Q8ZJE6|11-31
WISYLSYALTGALVIVTGIVM
>Q8ZJE6|51-71
FLNAGILISIFLNAWLMEIIP
>Q8ZJE6|76-96
LVFGFILMLIAIAGLMVGHNL
>Q8ZJE6|101-121
ISMFIFGVVSGITMSIGTFLV
>Q8ZJE6|134-154
LLFTDSFFSMAGMIFPIAAAM
>Q8ZJE6|162-182
WYWVYACIGLLYVGIFVLTLC
>Q8ZJE6|206-226
VGVLFLAIAALCYILGQLGFI
>Q8ZJE6|246-266
QLVSNFWISYMIGMWIFSFIL
>Q8ZJE6|274-294
IVTVLAAMATLAMYLFVSTDN
>Q8ZJE6|302-322
ILALGFVSSAIYTTLITLGSL
>Q8ZJE6|334-354
FILTCGTVGTMLTFVVTGPIV
>Q8ZJE6|363-383
LETANGLYLAVFILCLALGFF
>P37918|67-87
LTTSMPFGGTLAAGMTIAPGF
>P37918|477-492
TGMVASGALGVAINAA
>P37919|67-87
LTTMLPFGGTLAAGMTIAPGF
>P37919|470-490
IGVVASGVLGVAINVADGVCV
>O08747|381-401
VGIVIAVTVCLAITVVVALFV
>P45394|6-26
ALLIVGLLLVVYSADRLVFAA
>P45394|38-58
LIIGMTVVSIGTSLPEVIVSL
>P45394|68-88
LAVGTALGSNIINILLILGLA
>P45394|105-125
LPLMLLVSVVAGSVLYDGQLS
>P45394|127-147
SDGIFLLFLAVLWLLFIVKLA
>P45394|170-190
GGLPVAFLWLGIALIIMPVAT
>P45394|199-219
VLANYFAISELTMGLTAIAIG
>P45394|244-264
IIGANIFNIVIVLGLPALITP
>P45394|270-290
LAYSRDYSVMLLVSIIFALLC
>P45394|303-323
VLLTGGFIVWLAMLYWLSPIL
>Q17320|427-445
LLQTTMVAVLIGLIFLGQQ
>Q17320|457-477
AIFLFLTNMTFQNSFATITVF
>Q17320|507-525
LPLFLVVPFLFTAIAYPLI
>Q17320|534-555
FFTALALVTLVANVSTSFGYLI
>Q17320|568-586
VGPPVIIPFLLFGGFFLNS
>Q17320|651-670
FDFIGLALLIVGFRISAYIA
>Q8YDZ0|33-53
VLLFLFVVGFIVVLLLLLVFH
>Q8BGG0|79-99
ICFIFMVAEVVGGHVAGSLAI
>Q8BGG0|103-123
AAHLLIDLTSFLLSLFSLWLS
>Q8BGG0|140-160
ILGALLSVLCIWVVTGVLLYL
>Q8BGG0|175-195
GIMITVSGCAVAANIVLTMIL
>Q8BGG0|217-237
FVHALGDVFQSISVLISALII
>Q8BGG0|245-265
IADPVCTFIFSILVLASTVMI
>Q8S8M0|75-92
QSSPGFLEGCLAALCCCC
>A8AM03|8-28
LALMQDMILSAIPAVGFAMVF
>A8AM03|55-75
AGFNIEWSTFMASLLVGSIGI
>A8AM03|87-107
VFTVAAVIPMFPGISAYTAMI
>A8AM03|129-149
FLKASSIVGALSIGLSVPGLW
>P9WKZ8|63-83
SLLLSMVASVTAAGGNAAIVG
>O95859|13-33
LLYALNLLFWLMSISVLAVSA
>O95859|60-80
FPVVHPVMIAVCCFLIIVGML
>O95859|90-110
LLLLAWYFGSLLVIFCVELAC
>O95859|225-245
FLGISIGVTQILAMILTITLL
>P0C526|23-43
GCTRPAMLFGVPVIPLVIVGG
>P0C526|45-65
IVLLSVWISMFILPLIVPIVL
>Q9SHY2|48-68
ALIVSFILAILFTFVVMKLNL
>Q9SHY2|71-91
GIIPSLNISAGLLGFFFVKSW
>Q9SHY2|116-136
CVVASSGIAFSGGFGSYLFGM
>Q9SHY2|158-178
LGWMIGFLFVVSFLGLFSVVP
>Q9SHY2|219-239
ALGKFFSFSFLWGFFQWFFAT
>Q9SHY2|278-298
LINVSLLIGAILSWGVMWPLI
>Q9SHY2|323-343
VFIAIAMILGDGLYNFIKVLG
>Q9SHY2|392-412
FAVTGYVVLAIVSIITVPHIF
>Q9SHY2|420-440
ILIMYIIAPVLAFCNAYGCGL
>Q9SHY2|452-472
LAIFTIGAWAGASNGGVLAGL
>Q9SHY2|506-526
FLSQAIGTAMGCVISPCVFWL
>Q9SHY2|560-580
FSALPKHCLMLCYIFFAAAVI
>Q9SHY2|606-626
FYLGGYFTIDMCLGSLILFIW
>Q9SHY2|644-664
GLICGEGIWTLPSSILALAGV
>Q6FYW3|42-62
IAMTLTVLFGLMTIALALAVA
>P81306|12-32
VIGFVVLFCVLELVFYLKKLY
>P81306|37-57
LTLAVFGIFSLLFFLLYIPVL
>Q89PK4|15-34
SYPEIAIFLSLALGYYFGSF
>Q89PK4|41-63
LGAVTATLIAAVIIGQIGITITG
>Q89PK4|68-90
FFFLMFLFAIGYGVGPQFVRGIA
>Q89PK4|97-119
AIFAAVVCVFCLLAPYVAAKIAG
>Q89PK4|170-192
TYIFGTVGSAIVLALLGPALLGI
>Q89PK4|392-409
VAFIGAAIAIGALVGAIV
>Q89PK4|413-435
GSVPLTLSTSGGALISGLFFGWL
>Q89PK4|455-477
SVGLNVFIAIVGISSGPGFVAGL
>Q89PK4|481-503
GFGLFLWGVVATTAPLILAMYVG
>Q89PK4|540-562
PGLGYTVTYAVGNTLLTIWGMVL
>Q9FTU1|32-52
VTVRAVAVSVVLGTLFSFMAM
>Q9FTU1|56-76
LTAGFVPSFNMSASLLSFFII
>Q9FTU1|104-124
CVISCATLSIYGGFTSYLLAM
>Q9FTU1|147-167
GKIVAFLFLVTFSSLFCTLPL
>Q9FTU1|216-236
FAWAFFQWFYTGGDGCGFHAF
>Q9FTU1|256-276
LVGVGMICPHLINFSMLLGSI
>Q9FTU1|310-330
VPMGVSMVLGDCLFQLGAITV
>Q9FTU1|390-410
FAVAGYVALAALSTALVPRIF
>Q9FTU1|418-438
VAVCYAVAPLLAFCNSYTSGL
>Q9FTU1|450-470
LAIFVVGASVGAASGGVIAGL
>Q9FTU1|503-523
MFASQAIGTALGCVVNPAVFL
>Q9FTU1|568-588
AIALCAACFAAAVFLDTAGAA
>Q9FTU1|608-628
IPFFVGPTFAIDMCVGSLLLM
>Q9FTU1|638-658
AATLAVVVASGLICGEGLWTL
>P05356|35-55
VSAPLIACVTLWIIVQGILVI
>P05356|68-88
VITVTIVVALIVGQANYQDYV
>P05356|167-187
VGILTKVLLAIGPLILVGYIF
>P05356|201-221
LITYGLLLLLLNLVATIVILT
>P05356|226-246
LTLMLGVITFAGTTAAKIIGL
>P05356|251-271
MFFLTGDALIVALPAIAGNIG
>Q7XN54|50-70
GMVAALLIGVVYTVIVMKLSL
>Q7XN54|73-93
GLIPTLNVSAALLAFLALRGW
>Q7XN54|118-138
CAVACYTIGYGGGFGSFLLGL
>Q7XN54|162-182
GIGWMTGFLLSTSFVGLLTLL
>Q7XN54|231-251
ISFLWSFFQWFYTGGDVCGFL
>Q7XN54|283-303
LVNLSLLFGAILSWGIMWPLI
>Q7XN54|329-349
FICIALLVGDGFYNFVKVIVV
>Q7XN54|393-413
MAYTGYTLLSVIAVVLIPVMF
>Q7XN54|421-441
VIIAYLLAPALGFCNAYGTGL
>Q7XN54|453-473
IALFIFAAWAGKDDGVVAGLV
>Q7XN54|507-527
VGQVVGTLMGCVVAPLTFFLF
>Q7XN54|567-587
LQLCAGFFAFAVLANLARDFL
>Q7XN54|605-625
FLVGASFAIDMCAGSLVVFLW
>Q7XN54|633-653
AALLVPAVASGLICGDGIWTF
>Q03MC3|11-31
ATGIGAALFIIIGMFVNIPIF
>Q03MC3|45-65
LFSVIFGPITGFFMGFIGHAL
>Q03MC3|72-92
GNISWAWVLASGITGLVIGLF
>Q03MC3|109-129
IWFNLAQALGLLIGYGVVTPI
>Q03MC3|147-167
FVAGVANFITIAIGGTLLLAI
>Q8K9M7|8-28
GWLAGILLSFATGPLGSFIIW
>Q8K9M7|54-74
IDSFYTELFFMSFLAIILVWM
>Q8K9M7|84-104
TILSIISHSSLSLGIICISLM
>Q8K9M7|129-149
CIIALGSLIVLTILFFRWNSI
>Q8K9M7|179-199
ICISIAIKFVGVLLITSLLII
>Q8K9M7|215-235
IGFSILISIISVTGGIFLSFF
>Q8K9M7|238-254
VPTSPSIVLFSSCVYLL
>Q83KS5|274-294
AMVFLPSTFLTGLFGVNLGGI
>Q83KS5|301-321
FGFSIFCILLVVLIGGVALWL
>O32084|7-27
WVISLLAVLAVGPGLMSNTAL
>O32084|46-66
VNPILIGNMAFALLVPAGPLL
>O32084|80-100
LPVFILGSLLIACSGDIALMA
>O32084|107-127
GAATGVMLMIMIPMLVLSFPI
>O32084|134-154
LLVLIGGFYGSVIIGTILGTI
>O32084|163-183
WLFFIFGTLSLIGVAVSYFFL
>O32084|200-220
AGILLSVFLAAASAVSFIFLQ
>O32084|226-246
SGYVWIGFGVTLCLLIGLLIV
>O32084|266-286
VLGLLIIAAGTITVAVSLSAF
>O32084|301-321
LILLSLTLLIGVAIAAILSAL
>O32084|329-349
GMLGIIGGLILVFVNFQWLHI
>O32084|357-377
MFAALFIMLAAGTGLTVAAGL
>O32084|394-414
TAVQFLRLFVYMGVPILIGFF
>O32084|437-457
LFFISFILSVLLVCLSFCMNA
>Q9MAS5|197-217
IVFGIIVALILIIILSVCHGF
>Q9M130|8-28
WTPVIIMVMINSALGLANALV
>Q9M130|40-60
VIATYRLAISTLFLAPIAFFW
>Q9M130|72-92
ILVQLFFSALVGASLTQYFFL
>Q9M130|101-121
TLACAFISMTPAITFVMALIF
>Q9M130|132-152
AGMGMVMGALICIGGALLLTM
>Q9M130|181-201
WIIGCVLLFAGSSCFGSWMLI
>Q9M130|213-233
YSSTVVLSFFGTIQCALLSLI
>Q9M130|249-269
IVTIVYAGAVAQGICTVGTSW
>Q9M130|277-297
IFTSIFTPVGLIFATLFDFLI
>Q9M130|302-322
IFLGSVVGSGVVIFGLYIFLL
>Q81Y17|4-26
WLGILVGVVALVAGVALGFFIAR
>Q5A061|280-300
IAIPVLIALLATFAVLIFDPI
>Q98FM7|4-24
WALVFLVVAIIAGALGFGGIA
>Q98FM7|30-50
IAQILFFIFLAFLVISLLAGL
>O33057|148-168
FAVDSAMAVALANTLFFAAAS
>O33057|175-195
VALYLLITIAPFAVIAPLIGP
>O33057|206-226
VALATSFVLRTGLATLLIMNY
>O33057|228-248
GATGSYPSMVLYPCALAMMVL
>O33057|279-299
VFGLLGGTIAGGAIAAGVEFV
>O33057|303-323
LFKLPGALFVVAAITISGALL
>O33057|378-398
LWGNCTIKVMVGFLFLYPAFV
>O33057|407-427
WVQLGMLGLIGTAAAIGNFAG
>O33057|448-468
IAVTVLALAASVAGNLLMTTI
>O33057|504-524
SESTLQLAWVLGGALGVMVYT
>O33057|526-546
LWVGFTAVSALLILGLAQTVV
>Q3J5J7|5-25
LAAYAGAALAEIAGCFAVWAW
>Q3J5J7|32-52
ALWLVPGALSLGTFAWLLALT
>Q3J5J7|62-82
AVYGGVYVAASLLWLWAVEGV
>Q3J5J7|86-106
RWDMGGAALVLAGAAVILWAP
>P9WLL3|23-43
GGCYFAFMGVAWVLLAISAIA
>P9WLL3|49-69
SLWWDIWSLGLLVLIPAVVYG
>A6ZV87|14-34
MLFTAAMVVLPVLTFFIIQQF
>A6ZV87|39-59
LISGGLAAAMANVVLIVYIVV
>Q7MNV4|21-41
YLSFRAILSVLTALGLSLWMG
>Q7MNV4|73-93
TMGGVMILAAISITILLWANL
>Q7MNV4|94-114
SNPYVWAVLAVLMGYGAVGFV
>Q7MNV4|132-152
WKYFWQSAIALVVAFALYAYG
>Q7MNV4|168-188
VMPQLGLMYIVLTYFVIVGTS
>Q7MNV4|199-219
GLAIMPTVLVAAGFAVIAWAT
>Q7MNV4|236-256
ASELVVVCTAIVGAGLGFLWF
>Q7MNV4|263-283
VFMGDVGSLALGGALGTIAVL
>Q7MNV4|288-308
LVLVIMGGVFVMETLSVILQV
>Q7MNV4|338-358
VIVRFWIISMVLVLIGLATLK
>Q3AYB8|28-45
YVGWFGVLMIPCLLAATI
>Q3AYB8|117-132
HFLIGISAYMGRQWEL
>Q3AYB8|141-155
WICVAYSAPLSAAFA
>Q3AYB8|196-217
FHMLGVAGVFGGSLFSAMHGSL
>Q3AYB8|273-287
FLGAWPVIGIWFTSM
>Q9TNF7|29-46
NIGWFGVLMIPTLLTATS
>Q9TNF7|118-133
HFLLGVACYMGREWEL
>Q9TNF7|142-156
WIAVAYSAPVAAATA
>Q9TNF7|197-218
FHMLGVAGVFGGSLFSAMHGSL
>Q9TNF7|274-288
FLAAWPVVGIWFTAL
>A3DE29|13-33
VFVFILSFAFSLILGPVLIPM
>A3DE29|58-78
PTMGGMIFLIPVTVLAAFYAG
>A3DE29|83-103
ILPLIFVTLGFGLIGFIDDFI
>A3DE29|113-133
LYWNQKMFGLLLVAVTFAVYL
>A3DE29|152-172
VSLGWLFVPFVVLVLIASTNA
>A3DE29|179-199
LDGLAAGVTLIVTVFFTIVAM
>A3DE29|209-229
MFSAMVAGGCLGFLTFNAYPA
>A3DE29|247-267
AIAILMKMPLILLIVGGIYVV
>A3DE29|304-324
VKVVLVFWTITVLLCILGFFA
>Q19V73|7-27
YLSTAPVLSALWFAILAGLLI
>Q48465|19-39
LLLACAVLWGGGVALFSIVPV
>P0DB42|3-23
LTLIAAIISFMVSAFTMPYFI
>P0DB42|53-73
GGTVFLLVATAVSLLVSLFSI
>P0DB42|78-98
SLALISGILSIVVIYGIIGFL
>P0DB42|118-138
LALQLAGGLMFYFLHVSPSGI
>P0DB42|143-163
VFGYQLSLGIFYLFFVLFWVV
>P0DB42|174-194
GIDGLASISVVISLVTYGVIA
>P0DB42|200-220
FDVLLLIGAMIGALLGFFCFN
>P0DB42|226-246
VFMGDVGSLALGAMLAAISIA
>P0DB42|251-271
WTLLIIGIVYVLETSSVMLQV
>P0DB42|316-336
AFLWGVGSLASLLVLAILYVF
>Q2MI80|7-27
YLSVAPVLSTLWFGALAGLLI
>Q0P3K0|9-29
IFVPLVGLVFPAVAMASLFLY
>Q9X7I5|9-29
WFRSAPVVATIWIVITAGILV
>Q9FG14|458-477
IIGAFNFISVFKWITSFVFW
>P56427|17-37
AVPYADFLSLLLALFIALYAI
>Q2MI90|8-28
SIFVPLVGLVFPAIAMASLFL
>P49472|71-86
SHFVPEKPTYEQGFIL
>P49472|137-151
TLEESFPFFGYDWRD
>P49472|178-194
MYLGGVYDTWAPGGGDV
>P49472|260-274
RAFVWSGEAYLSYSL
>P49472|290-305
YNNTAYPSELYGPTGP
>P49472|450-466
AAGFEKGINRANEPVLS
>Q2SZW0|34-54
VWVLVAGVLAMAAVAATEAGI
>Q2SZW0|80-100
AAVVGLALARAIAQYASGYLL
>Q2SZW0|138-158
AVVFEVNQVLSVLMGVMITLV
>Q2SZW0|164-184
VVFLLGYLFYLNWRLTLIVAI
>Q2SZW0|263-283
QPLTQFLASIALAVVLTIAVV
>Q2SZW0|292-312
VGGFVAFVTAMLLIISPLKHL
>Q2MI75|21-36
SVHIMHTALVAGWAGS
>Q2MI75|101-115
IVFSGLCFLAAIWHW
>Q2MI75|140-156
GIHLFLSGVACFGFGAF
>Q2MI75|203-218
IAAGTLGILAGLFHLS
>Q2MI75|237-252
VLSSSIAAVFFAAFVV
>Q2MI75|457-472
SFALLFFFGHIWHGAR
>A7MIS1|11-31
LTLMLSAGALLAAMLLCWAAL
>Q8NAT1|5-25
AVFNALLVSVLAAVLWKHVRL
>P69789|10-32
LTQIAIGLCFTLLYFVVFRTLIL
>P69790|10-32
LTQIAIGLCFTLLYFVVFRTLIL
>A7MBJ4|1255-1275
VTGPVLAVILIVLIVIAILLF
>Q8D4Z3|129-149
FATIFTPLIPGFIAAGLLLGF
>Q8D4Z3|170-190
LIAYMKVFGKGLFAFLSILIG
>Q8D4Z3|196-216
AFGGSGVNGAILASLFVLGYN
>Q8D4Z3|230-250
FFGYTIDPRGNIIGVLLAAII
>Q8D4Z3|268-288
MILTSVVTLLIMGVITFVVIM
>Q8D4Z3|312-332
AAILAGLFLISVVFGIHQGFV
>Q8D4Z3|347-367
LFPILAMAGGGQVGASLALYF
>Q8D4Z3|381-401
GAIIPGILGIGEPLIYGVTLP
>Q8D4Z3|411-431
IGGAAGGFFIGLVSYLGLPVG
>Q8D4Z3|453-473
IFAGMAVFVVGLLISYVVGFL
>P43007|42-62
QALVLLTVSGVLAGAGLGAAL
>P43007|88-108
MIILPLVVCSLVSGAASLDAS
>P43007|119-139
AYFGLTTLSASALAVALAFII
>P43007|217-237
EIEGMNILGLVLFALVLGVAL
>P43007|257-277
ATMVLVSWIMWYVPVGIMFLV
>P43007|298-318
IFASILGHVIHGGIVLPLIYF
>P43007|328-348
FLLGLLAPFATAFATCSSSAT
>P43007|373-393
IGATVNMDGAAIFQCVAAVFI
>P43007|418-438
VGAAGVPAGGVLTIAIILEAI
>Q701R3|12-32
MLFAIFVWGLLFLAIFIYFTN
>Q38E56|45-65
VIRFTVVFVIVSFILAVALQI
>Q38E56|93-113
MYVLADCCIGFLNILSVFTAF
>Q38E56|166-186
FITSYALLLLFRSVVIVMTSL
>Q38E56|230-250
VILTLHLMFHWIYGAMVHWSF
>Q38E56|252-272
PVVTVVAIFGYYCIVASRFHY
>Q38E56|276-296
VLVAIYLTIATFIAVGHNADG
>P28087|9-29
YLTFLLLILLYRIITLYVWII
>P0AC98|14-34
LMGFGMTTILLNLHNVGYFAL
>P0AC98|36-56
GIILAMGIFYGGIAQIFAGLL
>P0AC98|64-84
FGLTAFTSYGSFWLTLVAILL
>P0AC98|98-118
FLGVYLGLWGVFTLFMFFGTL
>P0AC98|123-143
VLQFVFFSLTVLFALLAIGNI
>P0AC98|149-169
IIHFAGWIGLICGASAIYLAM
>Q04658|7-27
LIVWGVLLILSLSQFVLYLPA
>Q04658|221-241
GMVFYFAVLEIIVGFLSICVV
>Q04658|266-286
SILVVIATLTILCNIVYLIAL
>Q04658|320-340
FIMGLARYAIQWVLLVLAFLA
>A9VRA8|5-25
ILFWILGIIGIMIIGGGVYAY
>Q96IW7|188-208
ATLSGIVGFILSLLCGALNLI
>Q96IW7|227-247
YIIAFFLGTAACLYQCYLLVY
>Q96IW7|254-271
VKSFLTFGLICLCNMYLY
>Q96IW7|275-295
NLWQLFFHVTVGAFVTLQIWL
>Q9C0Q7|59-75
WMIFWTVSASITAAIIY
>P06335|158-178
TYLILFFKSMVHLAFVVFCLF
>Q5IZC8|24-32
NGIVFEIKL
>Q5IZC8|88-96
LLSKIEYVR
>Q5IZC8|141-148
DCLKATIT
>Q5IZC8|157-164
LTYGVMFE
>Q5IZC8|272-280
PVLVLHGRY
>Q5IZC8|293-301
FALGGPNSV
>Q5IZC8|364-370
YGLGVKL
>Q5IZC8|385-392
TGALFLRF
>A9N628|22-42
TTWTLGLFGTAIGAGVLFFPI
>A9N628|44-64
AGFGGLIPILLMLVLAYPIAF
>A9N628|97-117
GVVITFLYFFAICPLLWIYGV
>A9N628|140-160
FVALFLLLLMAFVIWFGKDLM
>A9N628|163-183
VMSYLVWPFIASLVLISLSLI
>A9N628|207-227
ILVTVWLGISIMVFSFNFSPI
>A9N628|259-279
ASMLMVAVVMFFAFSCLFTLS
>A9N628|319-339
ASIIALVAIFKSFFGHYLGTL
>A9N628|366-386
ISMIFIMGSTWVVAYANPNIL
>A9N628|389-409
IEAMGAPIIASLLCLLPMYAI
>A9N628|423-443
DNVFVTLIGLLTILNIVYKLF
>B5YS06|22-42
TTWTLGLFGTAIGAGVLFFPI
>B5YS06|44-64
AGFGGLIPILLMLVLAYPIAF
>B5YS06|97-117
GVVITFLYFFAICPLLWIYGV
>B5YS06|140-160
FVALFLLLLMAFVIWFGKDLM
>B5YS06|163-183
VMSYLVWPFIASLVLISLSLI
>B5YS06|207-227
ILITVWLGISIMVFSFNFSPI
>B5YS06|261-281
MLMVAVVMFFAFSCLFTLSPA
>B5YS06|311-331
FAITLEYAASIIALVAIFKSF
>B5YS06|366-386
ISMIFIMGSTWVVAYANPNIL
>B5YS06|389-409
IEAMGAPIIASLLCLLPMYAI
>B5YS06|423-443
DNVFVTVIGLLTILNIVYKLF
>A6WKK8|1-21
MDTFQVIILALIQGLTEFLPI
>A6WKK8|39-59
QGLSFDVAVNTGSLFAVVIYF
>A6WKK8|87-107
WWIILATLPAVFFGFLAKDFI
>A6WKK8|114-134
AEVIAVTTVVFGLLLWWADKM
>A6WKK8|149-169
ALLIGFAQALALIPGTSRSGA
>A6WKK8|183-203
AAARFSFLMSVPVSLGAAILV
>A6WKK8|218-238
ALILGTLISFVAAYACIHYFL
>A6WKK8|246-266
MTPFVIYRLALGAVLCGFIFF
>A6ZRQ9|457-477
IVGSVVGSVGGILICVLVVWF
>B7N0B7|22-42
TTWTLGLFGTAIGAGVLFFPI
>B7N0B7|44-64
AGFGGLIPILLMLVLAYPIAF
>B7N0B7|97-117
GVVITFLYFFAICPLLWIYGV
>B7N0B7|140-160
FVALFLLLLMAFVIWFGKDLM
>B7N0B7|163-183
VMSYLVWPFIASLVLISLSLI
>B7N0B7|207-227
ILITVWLGISIMVFSFNFSPI
>B7N0B7|261-281
MLMVAVVMFFAFSCLFTLSPA
>B7N0B7|311-331
FAITLEYAASIIALVAIFKSF
>B7N0B7|366-386
ISMIFIMGSTWVVAYANPNIL
>B7N0B7|389-409
IEAMGAPIIASLLCLLPMYAI
>B7N0B7|423-443
DNVFVTVIGLLTILNIVYKLF
>O84502|23-43
FSKFIPLFFLAFFVGVNYALL
>O84502|61-81
VIPFLKVWGIVPGAVIVTMIY
>O84502|93-113
VFISLVGGFLGFFALFATVIY
>O84502|150-170
LYYVMSELWSSIVLSTLFWGV
>O84502|185-205
ALINTGLNLSSVFAGEVSLWL
>O84502|222-242
EVLLNITLLIVLAGGVILYLY
>O84502|292-312
LLGIAVVVLSYNLVIHLFEVV
>O84502|334-354
ITTLTGIVSALTGIFAAGQTI
>O84502|361-381
IGALVPPLTMLITGALFFGAI
>O84502|389-409
MIFGGILGISPLVLTAWLGGV
>O84502|455-475
SGGSLVYQGLLIIFSSVAASL
>O84502|477-497
AITIVLLLALGSWIFVIAWLG
>A0RIM4|3-23
TLLVGINVAVMLILVGVLYYM
>A0RIM4|34-54
VFTALGIGIIFGLILQFIYEP
>A0RIM4|73-93
YVKLLQMIVMPLILVSIISAF
>A0RIM4|107-127
GLIIGILILTTGIAAAVGIAA
>A0RIM4|184-204
PTSTISVVIFAAFIGIAFIGV
>A0RIM4|225-245
IVMRMVTLILRLTPYGVLALM
>A0RIM4|263-283
FVLASYVALIVMFVIHLLLIA
>A0RIM4|347-367
AGIYPAMLAMMVAPTVGIDPL
>A0RIM4|371-391
FILTLIAVVAISSFGVAGVGG
>A0RIM4|395-415
FAALIVLSTMNLPIGIVALVI
>B2RVY9|115-135
FWAVLLLLGVVAALTASFLII
>B2RVY9|154-174
IASGVLFSLVVILYVIWVQAV
>B2RVY9|201-221
FFLAPAGVFFSLLAGLLFLVV
>Q9BSA9|36-56
MLSFSDALLSIIATVMILPVT
>Q9BSA9|73-93
LLATRIAVYLMTFLIVTVAWA
>Q9BSA9|111-131
LLNLACMMTITFLPYTFSLMV
>Q9BSA9|138-158
LGIFLFCVCVIAIGVVQALIV
>Q9BSA9|185-205
VLGIVLQGPALCFAAAIFSLF
>Q9BSA9|211-230
YLLMVTVILLPYVSKVTGWC
>Q9BSA9|261-281
VEAFSDGVYAIVATLLILDIC
>Q9BSA9|310-330
FLAYFGSFATVGLLWFAHHSL
>Q9BSA9|340-360
AMGLLNTLSLAFVGGLPLAYQ
>Q9BSA9|378-398
VSCTIIFLASIFQLAMWTTAL
>Q9BSA9|417-437
VLMFAKLALYPCASLLAFAST
>Q9BSA9|453-473
IAVPCAFLLLRLLVGLALATL
>Q86T26|18-38
IFIFLGVAAILGVTIGLLVHF
>Q9W1K0|3-23
VDWFGYVYAATVAAGGIMGYA
>Q23387|27-47
GYGKCLVCSLLLILCFFYATF
>Q23387|73-93
YNFVPIVFGLMLYIVYLMECW
>Q23387|254-274
PWFLHPIVFWFFSIFVLSWPL
>Q6NUQ4|480-500
LPWTRLLLLLLVFAVGFLCHD
>Q6NUQ4|616-636
LPLLFHQNVLLPLWHLLLEAL
>Q504G0|94-114
IAAFCFLGILCSLTAFLLDVF
>Q504G0|128-148
AFAHILTVLQCATVIGFCYWA
>Q504G0|166-186
LIYVTFAISFYLVAGAGGASI
>P18780|6-26
IGGPAETVTVFVALSVGAIFI
>P18780|42-62
AALWSVFWVVVAMAFAGFLYV
>P18780|81-101
VLSVDNLFVMMAIFSWFSVPD
>P18780|110-130
WGIIGAIVFRGIFVAIGTGLL
>P18780|132-152
LGPYVELIFAVVVAWTAVMML
>P18780|227-247
AVVELSDVMFAFDSVPAIIAV
>P18780|252-272
LIVYSAMMFAILGLRTLYFVL
>P18780|286-306
VIVLLFFIAFKLGLNATDHIW
>P18780|316-336
TSLYVVLGVLALGILASVIFP
>F5HE74|10-30
WIPVCVVVVMTSVVLFAGLHV
>A6QQU6|8-28
LTTGFIASIVAIVLFGSNFVP
>A6QQU6|39-59
FLQWVLCAAIWLVALVVNLIL
>A6QQU6|64-86
FWPFAMVGGCIWATGNIAVVPII
>A6QQU6|93-115
LGILIWGSFNALTGWASSRFGWF
>A6QQU6|125-145
PVLNYIGAGLSVVSAFIFLFI
>A6QQU6|193-213
CSLAVISGILYGSTFVPIIYI
>A6QQU6|235-255
IFAHFSGIFLTSTVYFLAYCV
>A6QQU6|267-287
AVLPGFLSGVLWAIATCCWFI
>A6QQU6|295-315
VVSFPIITAGPGFIATMWGVF
>A6QQU6|326-346
YLLMMLAFCIILTGALCTAFS
>Q9H0V1|36-56
LGYLARINLLVAICLGLYVRW
>Q9H0V1|63-83
LILVIFILGLFVLGIASILYY
>Q9H0V1|89-109
AASLSLSNLWFGFLLGLLCFL
>Q9H0V1|172-192
MLVEKSLSVILLVVALAMLII
>Q9H0V1|199-219
FLAIPNLVIFAVLLFFSSLET
>Q9H0V1|223-243
PIAFACFFICLITDPFLDIYF
>Q9H0V1|265-285
LSVVFAGMIELTFFILSAFKL
>Q9H0V1|293-313
FVIPGFSIFGIFWMICHIIFL
>Q9H0V1|352-372
FCLISEQLVFFSLLATAILGA
>Q9H0V1|380-400
GIFLSMFLIVLPLESMAHGLF
>Q9H0V1|646-666
ITYPLVHLANWLCGLNLFWIC
>O83645|7-29
FPASVLQIALALFLLASGARDLV
>O83645|51-73
VAIGVLTLAVSLCCLTAGFFLLV
>O83645|85-107
AVLALFVVLWALNMVLVDVVGAF
>O83645|122-139
HLHHTAVDLLVLGALIFV
>P0A711|22-42
IYAATAALIVATAIVLIYSWV
>P0A711|50-70
MALITFVLVVVFGGLTLFFHN
>P0A711|76-96
WKVTVIYALFAGALLVSQWVM
>P0A711|121-141
LAWAVFFILCGLANIYIAFWL
>P0A711|149-169
FKVFGLTALTLIFTLLSGIYI
>C6DGY9|22-42
IYIASGALIAATALSLAVTWM
>C6DGY9|50-70
MTLVTFAMVVVFGSLTLVFHN
>C6DGY9|72-92
LFIKWKVTIIYALFAVALLVS
>C6DGY9|121-141
FAWAMFFLVCGLVNIYIAFWL
>C6DGY9|149-169
FKVFGLTGVTLLFTLICGVYI
>F5HHL7|30-50
WWISVAIVIFIGVCLVALMYF
>Q9SYZ7|215-235
IIFVATFATVLICSVVAAAMA
>Q9SYZ7|238-258
PVAAALAAATAVPLGSMGKWI
>Q66K66|36-56
ALPALVCIMCCLFGVVYCFFG
>Q66K66|59-79
CFKAVLFLTGLLFGSVVIFLL
>Q66K66|93-113
GASAGIALGIGLLCGLVAMLV
>Q66K66|116-136
VGLFLVGLLLGLLLAAAALLG
>Q66K66|145-165
SVWGPLGLLLGGGLLCALLTL
>Q66K66|177-197
AVTGAALIATAADYFAELLLL
>Q66K66|218-238
WALLALWPLLSLMGVLVQWRV
>Q0VCM2|8-28
ALFHVALASCLCVATVHTGIF
>Q0VCM2|51-71
FLAMPFNSLVNMAYVFLGVYW
>Q0VCM2|94-112
VFAGMALVYGPVQWLRIGM
>Q0VCM2|119-139
VLDQWLTLPIFAWPVAWCLCL
>Q0VCM2|146-168
WLFLAVEGLSLCSYSLALLHPHG
>Q0VCM2|193-213
NISSGTYLALGVLSCLGFVVL
>Q0VCM2|233-253
FWSKVCDVLQFHFAFLFLTSL
>B4TWZ4|70-90
MVMGGLALFGASVVGQGVQWT
>B4TWZ4|100-120
VALGGCAAGALIVGAGVGSVV
>B4TWZ4|213-233
ESTLMIAVSPLALVDMAFIAW
>B5YD74|4-24
LWGFLILILVLIFLGIFFSFV
>C5A054|44-64
LLSLVPLVAVVFALFAAFPMF
>C5A054|104-124
VGACGLIVTALLLMYSIDSAL
>C5A054|140-160
FAVYWMILTLGPLLAGASLAI
>C5A054|183-203
IFPLLLSWISFWLLYSIVPTI
>C5A054|210-230
AIVGAFVAALLFEAGKKGFAL
>C5A054|244-264
VLAVIPILFVWVYWTWCIVLL
>B5FUK9|70-90
MVMGGLALFGASVVGQGVQWT
>B5FUK9|100-120
VALGGCAAGALIIGAGVGSVV
>B5FUK9|213-233
ESTLMIAVSPLALVDMAFIAW
>Q2L4I7|5-25
FLLFLLLLVLVINPSLVVNMV
>Q5L2A6|7-27
LLFMVAVGALIGGVTNFIAIV
>Q5L2A6|357-377
YLGALLGGLIGAVQGVIGLWL
>A9W590|8-28
MFVAIALSLVVLLGWHYFVTG
>A9W590|386-406
LLGNFGVSILLVTLILKLFFL
>A9W590|460-480
WPVLIQIPVFFALYKVLFITI
>A9W590|516-536
YIPIHLGVWPIIMGITMFIQM
>A9W590|551-571
FAFMPIVFTFMLGSFPAGLVI
>Q9D6H5|3-23
FLVLFLFYLAFLLICVVLICI
>Q9D6H5|68-88
FIVLHLLLQGLVYAEYTCEVF
>Q9D6H5|101-121
LLLPYVLLSVNLVFFTLTCAA
>Q9D6H5|194-214
FLIYLLTLTASAATIATVTAA
>Q9D6H5|256-276
IVFLLGFVIVLSMLLAGYLCF
>Q48457|13-33
WSALSSLTIIVLGFLQMVILS
>Q48457|38-58
PFEFGVLSIMTVVFLFTDMLA
>Q48457|79-99
ALYWVNIFLGVFLFVVTIILS
>Q48457|111-131
LSFLIQLTALVFIIMPHGQQY
>Q48457|160-180
VIIGIITKNASCAVFGYLLTV
>Q48457|211-231
LLFSFYLTLDSILNYINSSIT
>Q48457|234-254
IVARVLGAIYVGGYNLSFNVA
>Q48457|297-317
INFPALLGLCIIAKDFVYLVF
>Q48457|321-341
WLFIVPTLQLLCIAGAMRMVA
>Q48457|365-385
IIIFIPVLYFSTIWNGMVGAA
>Q48457|388-408
FLICQAINALLSYFFLLKPVL
>Q48457|420-440
FIPFVHTLPMILLLLVCDIYI
>Q48457|445-465
LTFFILKIVIGGGVYILTIFI
>Q8EKT6|6-26
NILLIGLLFVSFLLWQQWQAD
>Q8EKT6|325-345
LVVDYGFLWWLAVPIHWLLMF
>Q8EKT6|349-369
FVGNWGVAIILITLTVRGLLF
>Q8EKT6|420-440
GGCLPILLQMPIFIALYWVLL
>Q8EKT6|457-477
LSVQDPYYILPLLMGVSMFIM
>Q8EKT6|500-520
VIFTVFFLWFPSGLVLYWLVG
>Q35142|71-91
FKIFIFFALPTMLIVKGIYIC
>B8CH68|6-26
NILLIGLLFVSFLLWQQWQAD
>B8CH68|326-346
LVVDYGFLWWLAIPIHWLLMF
>B8CH68|350-370
FVGNWGVAIILITLTVRGMLY
>B8CH68|421-441
GGCLPILLQMPIFIALYWVLL
>B8CH68|458-478
LSVQDPYYVMPILMGVSMFIM
>B8CH68|501-521
VIFTVFFLWFPAGLVLYWLVG
>P37265|32-52
VLNVVSIAILFETPHRLALVP
>P37265|57-77
YTHMAIPLSTCLFCLCLCICI
>P37265|90-110
FLASFFVLILTINDLDVTFVI
>O59813|68-88
FYIGLLTGGPSAYWITYIIAI
>O59813|95-115
AATMAEVCSALPTAGSLYFWA
>O59813|126-146
LIGFIVAWWVVVAWTSFVAVN
>O59813|176-196
AVQWAVGEAILLVCVLLNFIP
>O59813|206-226
VSVAVILLDFVLNMIWLPIAV
>O59813|250-267
NGWSWCLTFFCTARILVG
>O59813|288-308
GMFYSAFSNAILSTGIIVMFL
>O59813|343-363
VFMNVVGILGMIFDTSLSIVA
>O59813|397-417
TFIFLISAALLCSNLPSAVAF
>O59813|418-438
TSLLSAAAVPTIMAYAAVAFG
>O59813|457-477
LSKPFQLITFLWNLFTAVILF
>O59813|492-512
APVIFGAITIFGLISWLSIPA
>Q5R6W5|125-145
TDLAGPMVFCLAFGATLLLAG
>Q5R6W5|147-167
IQFGYVYGISAIGCLGMFCLL
>Q5R6W5|174-194
GVSFGCVASVLGYCLLPMILL
>Q5R6W5|197-217
FAVIFSLQGMVGIILTAGIIG
>Q5R6W5|237-257
QLLVAYPCALLYGVFALISVF
>B1KQ65|6-26
NILLIGLLFVSFLLWQQWQTD
>B1KQ65|345-365
LLMFFQSIVGNWGAAIILITL
>B1KQ65|423-443
GGCLPILLQMPIFIALYWVLL
>B1KQ65|460-480
LSVQDPYYVMPILMGVSMFVM
>B1KQ65|503-523
VVFTVFFLWFPAGLVLYWLVG
>Q6P5I8|125-145
TDLAGPMVFCLAFGATLLLTG
>Q6P5I8|147-167
IQFGYVYGISAIGCLGMYCLL
>Q6P5I8|174-194
GVSFGCVASVLGYCLLPMIIL
>Q6P5I8|197-217
FGVIFSLQGIMGIILTAAIIG
>Q6P5I8|237-257
QLLVAYPCALLYGVFALISVF
>Q96EC8|85-105
LLRDWDLWGPLILCVTLALML
>Q96EC8|116-136
GGPQFAEVFVIVWFGAVTITL
>Q96EC8|147-167
FFQSLCVLGYCILPLTVAMLI
>Q96EC8|185-205
LFVVIVMFAWSIVASTAFLAD
>Q96EC8|213-233
ALAVYPVFLFYFVISWMILTF
>P75121|23-43
VVGFCGVFALIALSLGIYSYV
>P75121|56-76
FLIALGGFTLLLSFVINFVAL
>P40445|79-99
LKIFLWVFIMFAFLDLIRKNI
>P40445|120-140
LGQTVYLVIFLASELPGNLLS
>P40445|148-168
VIPVQIVLWSVICITQAGLKN
>P40445|177-197
CLLGMVQGGFIPDNILYLSYY
>P40445|209-229
FFWCAIPLFQILGSLLASGII
>P40445|242-262
YLFIIEGFLSLSVGVASFYLM
>P40445|327-347
FIQGITAFISLQTVGSYLSLI
>P40445|360-380
ILAIPGQALLLINLPLAALLS
>P40445|388-408
LCVGIANVWVLPFIVSLVALP
>P40445|417-437
YILLTGILGLPYTHSILAGWV
>P40445|483-503
ILLGFTCFNICMAVATKFYYI
>C0H3V0|8-28
FALIVVLFILLIIVGTAFVGG
>P38185|77-96
FFSACVAKSYSSFFISICIL
>Q9Z7M4|1-21
MLPLIIFVLLCGFYTSWNIGA
>Q9Z7M4|42-62
AVVIAAIFEFFGALLLGDRVA
>Q9Z7M4|87-107
TAALLATGVWLQLASFFGWPV
>Q9Z7M4|112-132
SIVGAVIGFGLVLGKGTIIYW
>Q9Z7M4|137-157
IILISWILSPFMGGCVAYLIF
>Q9Z7M4|180-200
FLAALVIMTLGTVMISGGVIL
>Q9Z7M4|207-227
WAVSGVLVCGLLSYIITFYYV
>Q9Z7M4|260-280
LVVERIFAYLQIIVACFMAFA
>Q9Z7M4|313-333
LMAFGGIGLVIGLAIWGWRVI
>Q9Z7M4|364-384
ILGLPISTTHVVVGAVLGIGL
>Q9Z7M4|399-419
IVLSWFITLPAGALLSILFFF
>Q54M75|55-75
FGNITPTVTLLFAILIAVLAL
>C3L101|1-21
MLSYYAFIFFAKIMEVALMTI
>C3L101|36-56
IIGFIEVTIWLYVTSSVLSGI
>Q07509|55-77
SLFIFKAVMILHTCLIVKSIRIF
>P42781|524-544
HGGTSAAAPLAAGVFALALSV
>P42781|855-875
AWLYGAVLLVGGFIAVIGIYA
>O74943|188-208
FLSICFSVSVVVSLIGLLGVW
>O74943|231-251
FASLAVAEILLFIYWTSLSIF
>P0AFQ4|29-49
WLIAVVIPLLLLFIFGYGINL
>P0AFQ4|182-202
FIIPGAVTIIMTVIGAILTSL
>P0AFQ4|235-255
YFLGMLAMLLCMLVSVFILGV
>P0AFQ4|262-282
LILFFISSLFLLSTLGMGLLI
>P0AFQ4|292-312
AAQVALNAAFLPSIMLSGFIF
>P0AFQ4|346-366
IPVVLVVNVLFLIASAVMFIG
>Q9USN4|48-68
LILVSAFALLGPMASSMVAPC
>Q9USN4|85-105
ALILSIYLLVFAISPMISAPL
>Q9USN4|112-132
RMLLQVGNVIFIVFNMACGLA
>Q9USN4|140-160
IFRFLAGFGSATPMGLGSGTI
>Q9USN4|174-194
AVMSLAPLLGPTIGPVVSGFI
>Q9USN4|202-222
WIFWSTTIFSGFIFALSLPLL
>Q9USN4|277-297
PIVILCSTYMAIQYGILYLVL
>Q9USN4|317-337
LNYIASGIGLIFGSQASGIFI
>Q9USN4|358-378
VPVILLGTFFFPAGLFIYGWT
>Q9USN4|383-403
THWIGPDIGAAMFNIGLMLGW
>Q9USN4|408-428
TYLIDSFMIYAASSTAVACCV
>Q9USN4|455-475
LLAFIVLGSSIITCSLLWFGG
>Q12301|20-40
PHIVILSALFSISLFSLFYAS
>Q12301|65-85
FLLGLFSPFLYYFLKTFLFNI
>Q12301|90-110
LILNLIVDFPINDVFMLLILI
>Q12301|140-160
YIFGISWALGEFTICIIGNLF
>Q12301|341-361
LVTGLLLMILVVGSNIMLTIG
>Q12301|395-415
FILCVIIPFISLNFLINTSIY
>Q12301|524-544
FVLGVMVSWSLLVFVTGILST
>P38240|10-30
LQSSILGELVGIIGKVFFLLI
>P38240|42-62
IIVDAQISSWSLFFFASICNL
>P38240|102-122
ILENKIVVSLFVVFNISVLII
>Q96VH3|100-120
YFKVAFALAVLTPLAIWIFYI
>P39270|8-28
LILNTSALTLTLILIYTGISA
>P39270|32-52
LTWLMEVTPVIIVVQLLLATA
>P39270|56-76
PLTPLLYTLIFLHAIILMVGG
>P39270|132-152
VAFLVCCVALAISAMYELIEW
>P39270|178-198
DMFCALLGALTTVIFLARFHC
>P39282|8-28
MSLIGLILMIFTSVFGFANSP
>P39282|38-58
AIPFYIFSALLFFIPFALMMA
>P39282|83-103
FAFIGTFMWFSSYIIWMVSTS
>P39282|133-153
VVGLLAVAWMILVTVVASKGI
>P39282|164-184
GIAVMCLNLVLLLVSITILLL
>P39282|210-230
LSFVVFAIFAYGGIEAVGGLV
>P39282|244-264
IVFAAIVISIGYSLAIFLWGV
>P39282|320-340
MFLAYTGAFFTLCYSPLKAII
>P39282|370-390
GLVTVFILLVSFGGGTASAFF
>P39282|395-415
LMANVSMTLPYLFLALAFPFF
>P39282|434-454
AMIATVVVVLVVTFANVFTII
>P39282|463-483
WDSTLWMIGGPVFFSLLAMAI
>P0A2N5|11-31
IGLILMIFTSVFGFANSPSAF
>P0A2N5|38-58
AIPWYIFSALLFFIPFALMMA
>P0A2N5|84-104
AFIGTFMWFSSYVIWMVSTAA
>P0A2N5|125-145
IAGLEPTQVVGLLAVGWMILV
>P0A2N5|164-184
GIAVMCLNLVLLLVSVAILLL
>P0A2N5|210-230
LSFVVFAIFAYGGIEAVGGLV
>P0A2N5|244-264
IVFAAIVISIGYSLAIFLWGV
>P0A2N5|309-329
GVWFARITGLSMFLAYTGAFF
>P0A2N5|362-382
ATAMWLQCVLVSLFILLVSFG
>P0A2N5|395-415
LMANVSMTLPYLFLALAFPFF
>P0A2N5|434-454
TLVATGVVVLVVTFANVFTII
>P0A2N5|463-483
WDSALWMIGGPIFFSLLAMAI
>O31488|673-693
MYIGVLALIMVVAAVFIWIAV
>Q86AF0|45-65
LIYLLDWFCVVVLLVIGSILL
>Q86AF0|95-115
LLIPLVTAVPFAMILLISIIF
>Q86AF0|127-147
LGFLQSISVTILLTGSFKVFI
>Q86AF0|199-219
PSGHSSIAASCFGFLALYLLA
>Q86AF0|228-248
GHIIIYLLIIGCLITAGLIGI
>Q86AF0|256-276
HTFLNVLAGWSIGLLISLSCY
>Q02896|43-60
ITNSIFLMTAFYSTYSAW
>Q02896|67-89
RYILIGMGFSLVGIGSWLFHMTL
>Q02896|99-121
LPMLYATIIPSWSIFAETQEILI
>Q02896|134-156
IQMVISFIMCGIVTILTWIYVVV
>Q02896|160-182
AIFQVLYGILTLLVVVLSGWLTY
>Q02896|203-225
IPFVIGFICWQLDIHLCSFWIYI
>Q02896|240-262
LHAWWHLLTGTGVYIFVVYLQYL
>Q8ESA3|5-25
AFIMLAIIFSVNVIYVSLMTV
>Q8ESA3|37-57
IAAFVSMFEIVIYVVGLGLVL
>Q8ESA3|63-83
IQNLVAYAIGFGTGLVIGAKI
>Q02EV2|24-44
LILELPMLPWWLRLLGATLPW
>Q02EV2|510-530
LGQQLEAWPAWVMLAGGVFLI
>A0KSE2|21-40
GTLLLLWPCLMALVLAAGGM
>A0KSE2|96-116
LFVILGLAAFGLVLLLNGLVV
>A0KSE2|142-162
FLGVVWSWSIPMAYAAQTGEV
>A0KSE2|167-187
WWLFAANWFWTVAYDTMYAMV
>A0KSE2|210-230
QIIGLFQLAALLCFIAAGWSA
>A0KSE2|235-255
LYGLGLLTFVGFSTYQQMLIF
>A0KSE2|266-286
FLNNNWAGLALFVGLGADYLF
>B7N2E3|501-521
YFLGIGATLVLSGTFLLVSRP
>B7N2E3|522-542
EWGLMPGWLMAGGLIAWFVGW
>P0CL38|39-59
IVFCLPFFPALFLVPVQKVLQ
>P0CL38|136-156
VPMIWLDVFQVFFVFLVISQH
>Q83KI8|14-34
ITLIVIELVLGIDNLVFIAIL
>Q83KI8|51-71
LLLAMLMRLLLLASISWLVTL
>Q83KI8|81-101
FTFSARDLIMLFGGFFLLFKA
>Q83KI8|122-142
GAKFWGVVTQIVVLDAIFSLD
>Q83KI8|145-165
ITAVGMVDHLLVMMAAVVIAI
>Q83KI8|185-205
IVILCLSFLLMIGFSLVAEGF
>Q83KI8|207-227
FVIPKGYLYAAIGFSVMIEAL
>A2S8L4|501-521
LLVFGLAVGAGAVIARVLIVL
>P44917|12-32
SFIWGAPLLILLSGTGLYLTL
>P44917|63-83
FAALCTALAATIGTGNIVGVA
>P44917|86-106
VQAGGPGAIFWMWLVALLGMA
>P44917|143-163
WLAKLFALFGVMVAFFGIGTF
>P44917|179-199
IPVLVTAIIVTLLVGLIILGG
>P44917|208-228
SVIVPFMAILYVTTSLVIILL
>P44917|237-257
ILLIIDSAFDPQAALGGAVGL
>P44917|305-325
FLDTIIVCTMTGIVLVLTGAW
>P44917|348-368
IGATIVTVGLLFFAFTTILGW
>P44917|390-410
LAYIMLVGLGAFLHLNLIWII
>P44917|414-434
VNGLMAFPNLIALIGLRKVII
>P9WJY1|68-88
MAIAGAFAVLFLPYSLLGPFA
>P9WJY1|110-130
ALIAGVGTILAVGAGDVPLLV
>P9WJY1|131-151
GALVANGLARFVASGLSAALP
>P9WJY1|164-184
SVAIASGAVSAFLGANFMLLP
>P9WJY1|194-214
GASAIVFLVAIPVSIALLWSL
>P9WJY1|229-246
AIHGSAVYAVVTGWLHGA
>P9WJY1|260-280
SGLAAHRMVVGINSLLILLLV
>P9WJY1|287-307
AVGGLGTALLFFAATGLGAFL
>P9WJY1|337-357
VAAAGLLVPVMVVCGFLLGVA
>P9WJY1|384-404
VQDALFWVSYILSITVAAALI
>P9WJY1|412-432
VFVLFGSAIYLAGLVVHTIVG
>Q62MP2|501-521
LLVFGLAVGAGAVIARVLIVL
>Q8E9R5|498-518
SNYLLITSAILLICGTLLFNQ
>Q8E9R5|520-540
ATLLSPYVCLISGAVLWIIGW
>O34765|6-26
INTLLIASFFLFLTATVISHP
>O34765|43-63
VVFPSLLPFFILSELLIGFGI
>O34765|81-101
VPGVGGFVLAMGMASGNPAGA
>O34765|131-151
LFIFGAVAVGFFQNASLGILL
>O34765|214-234
VTSSVQTLLMVGGFIILFSVF
>O34765|294-314
IIVSFILGFSGFSVQAQVAGI
>O34765|324-344
PFFIARLLQGVYAAVFVMLLW
>O34765|377-397
LLVQIGPAVTLCALFTYIIIF
>Q54Q42|63-85
VGGRSPSIQNSFFFFFFFFFFFF
>Q9PR99|10-30
LLTITIGAVAVSSILLGGIFY
>O31540|27-47
MGAYVSLAAAMAIVGSSVVVG
>O31540|56-76
VFLSSGLRFLIASVVLLMLLF
>O31540|90-110
VFVLLVQSFTGVFLFSICLLY
>O31540|119-139
ESGILTSTTPMLIGILSFFLL
>O31540|147-167
TLIGILLAVCGVMAINLFGAG
>O31540|176-196
LFGNMLIIAAVIGEALFTLMA
>O31540|206-226
LAISTFVSLFGFLFFLPFALF
>O31540|243-263
YVLYYALFVTVLAFYLWYSGV
>O31540|270-290
VSGIFTSVLPVSAVILSGVIL
>O31540|294-314
FEFVHFIGIACVIGGIFVTVI
>Q8BGK6|45-65
ISLLNGVSLVVGNMIGSGIFV
>Q8BGK6|79-99
LSLIVWAIGGLFSVVGALCYA
>Q8BGK6|115-135
ILEAFGGFIAFIRLWVSLLIV
>Q8BGK6|168-188
LLAAACVCLLTFVNCAYVKWG
>Q8BGK6|195-215
FTYAKVLALIAIIIMGLVKLC
>Q8BGK6|236-256
LSLALYSALFSYSGWDTLNFV
>Q8BGK6|267-287
LPLAIGISMPIVTLIYILTNV
>Q8BGK6|312-332
TFGMFSWTIPIAVALSCFGGL
>Q8BGK6|364-384
FTPVPALLFNCTMTLIYLVVK
>Q8BGK6|386-406
VFLLINYFSFSYWFFVGLSVV
>Q8BGK6|425-445
SLFFPIVFCVCSLFLVAVPLF
>Q8BGK6|452-472
LIGIGIALSGVPVYFLGVYLP
>A0A023PZH4|58-80
VFPSLNIIILMSDALMFFLRSSI
>O34597|8-28
TASGMYINYFFLGMVNIILAS
>O34597|44-64
ISYVIAAIGFGKLLTYGISGV
>O34597|73-93
PLVVASAGIMAVFLVGIPLSP
>O34597|97-117
LAFVFALLAGVANSAMDAGTY
>O34597|133-153
VLVKAFMSVGAALLPLLITFL
>O34597|158-178
MFYGFAFYLPAAVYLLNIIYL
>O34597|213-233
ALIIIGFTSTALFTVSQIWLP
>O34597|250-270
LLSYYSIGSLASVLLLAVLLN
>O34597|276-296
VFITLLYPIITLCTLAVMLTV
>O34597|304-324
ITAFFLGFSTAGVFQITITLM
>O34597|338-358
IVATASSLASILLPIATGLIA
>O34597|363-383
IAHIFIFDFGIAVIGTAAAAF
>P75047|13-35
LTMLVCIFFFVCTISLIGIGIMY
>P75047|57-75
TVLIVLGVLEILLMVAQLV
>O06475|7-29
MLILMSLVKIVLTCLPTGVIEWL
>Q3V4W4|5-25
VVLFLALITSIILIILFTATI
>Q3V4W4|55-75
LVTGFRFLFIGLIGVTIALII
>O14223|4-24
TKMFSAINLGVGGIFVLSGFI
>O14223|26-46
LFSFSFVNALLALFIIVFGLG
>O14223|57-77
IAIKYGSFMFSFLGRGFFYAF
>O14223|90-112
SFLGFLVLLAGIAYCGANYVAGL
>B0XXU1|21-41
VLCIILCIALGIANIFSFAVL
>B0XXU1|43-63
IIFSVLCLISGLILIFIEVPF
>B0XXU1|88-108
AAMYGVMSVVQWLSLLPGSGA
>B0XXU1|110-130
SLIVAAVFLLIASIFYALAGL
>B7GXE2|4-24
FEVIKALFLGFVEGLTEFLPI
>B7GXE2|43-63
GGRVFEVVIQLGAILAVCWLY
>B7GXE2|86-106
ISVLIAFSPAVIIGVLAVDFI
>B7GXE2|109-129
VLFSPIVVAIALIVGALIIFW
>B7GXE2|145-165
ITFKQALLVGLAQCVAMIPGT
>B7GXE2|186-206
TEFSFFLAMPTMLGAATFDLI
>B7GXE2|222-242
VGFVAAFIAALLVVKALVLFV
>B7GXE2|249-269
VFAWYRIVLGVIILIAAMFFN
>A6RIB9|88-108
CLAVGAAVLNIILIALFLVYQ
>A6RIB9|127-147
GGWMILWAMTFVAAFPPLIGY
>A6RIB9|164-186
WAIVASATVAGSLCSFLASRTIL
>A6RIB9|241-261
LNYALATALVTPKLFIHVFIG
>A6RIB9|279-299
LINYASIIIGAGLGATVGYVI
>Q5APA2|78-98
LFYIFFRVSPIVTYIFGTIVI
>Q5APA2|105-125
NTFILHFIVLILLVAGDFWNL
>Q5APA2|189-208
VFWLLLYGQPVAWVVLGVLA
>Q5APA2|212-234
LQFLYLLFIIVATSLSMTNAMAF
>P53293|153-173
QGTLIKFQQILVCLAIIVLFA
>P53293|188-208
HRPFLIDFFTINAIFTVLAVY
>Q0BGG1|1-21
MSLWFLVFLSVLQGVTELFPV
>Q0BGG1|44-64
QLLPFLVALHLGTALALLWYF
>Q0BGG1|87-107
GHLMWALIIGTIPTGIVGLLL
>Q0BGG1|114-134
VFHDLRIVAVALIINGVLLWV
>Q0BGG1|150-170
MTFKQAFFVGLAQIGALIPGF
>Q0BGG1|190-210
AAEFSFLLGTPIIFAAGVLEL
>Q0BGG1|220-240
LMDALLGGVLTAIAAYLSVRF
>Q0BGG1|251-271
LASFGVYCVIAGVFFLGWFML
>B6EM11|1-21
MTYFEAFFLALLQGFTEFLPI
>B6EM11|39-59
QGLAFDVAVHVGTLAAVVMYF
>B6EM11|87-107
WLIILSTIPAAVCGLMFKDFI
>B6EM11|111-131
LRSAWVIAITTIVFGLLLWWV
>B6EM11|149-169
ALFLGIAQAAAMIPGTSRSGI
>B6EM11|189-209
FLMSIPIITLAGSYLGLKLAL
>B6EM11|218-238
FLGTGIIVSFISAYICIHFFL
>B6EM11|246-266
MTPFVIYRLLLGTSLLAWLAL
>O30139|15-37
GYFPVLLAIGFAITFAEGFILFL
>O30139|67-89
FYGTLILLCFLNTIVLSIFYATI
>B3EEG6|40-60
GAAFTAIVQIGTLAAVLIYFF
>B3EEG6|85-105
AKMGWMIAAGTIPIVIFGLLF
>B3EEG6|113-133
LRSLYWISGALIGLALLLTIA
>B3EEG6|153-173
IGWKDALLIGLIQSIALIPGS
>B3EEG6|193-213
AARFSFLLSLPSVLAAGVFQL
>B3EEG6|227-247
LIAIIVATIVSGIVGYASIAF
>B3EEG6|259-279
VFIIYRLLLGSGILLMLATGM
>C0RMI1|3-23
FFNLLEAAFLGLIEGLTEFIP
>C0RMI1|46-66
FEVLIQLGAILAILSVYSAKL
>C0RMI1|84-104
LGVLVAFLPAAVIGALAHGFI
>C0RMI1|107-127
VLFETPMLVCIMLIVGGFILL
>C0RMI1|144-164
YPLPICLAIGFIQCLAMIPGV
>C0RMI1|185-205
AEFSFFLAMPTMAGAFAYDLF
>C0RMI1|213-233
FNDGALIVVGFIMAFISGVFV
>C0RMI1|246-266
FALFGWWRLIVGSAGMAALII
>B8FX50|2-22
ALVEIFKAILLGIVEGITEWL
>B8FX50|44-64
AFMEMFFVVIQLGAILAVVLL
>B8FX50|85-105
IEMWFKIIVSCIPAGVIGLLW
>B8FX50|113-133
FYNYQTVAVMLIIFGILFIVI
>B8FX50|150-170
ITYTTAFMIGIFQLIAAIFPG
>B8FX50|189-209
TVAAEFTFFLAIPVMFGASAL
>B8FX50|223-243
LMILLIGMVVAFIVSVISIKF
>B8FX50|253-273
FKIFGWYRIILGVIVLLYFSA
>O13514|96-113
LFMMSIVSSYVCYITVLL
>Q2RKY8|1-21
MTVLQAIVLGLVQGVGEFLPI
>Q2RKY8|40-60
GLTFDVALHLGTLIAVVAYFW
>Q2RKY8|79-99
GRLFWYLIVASIPGAIFGVLF
>Q2RKY8|106-126
IFRSPLLIALTLTLMGLGLWW
>Q2RKY8|140-160
VNLFDGIIVGISQALAIIPGV
>Q2RKY8|185-205
FLMSVPIIAGAALLKLKELPL
>Q2RKY8|210-230
LAFIAGVLTAAVVGFLAIKFL
>Q2RKY8|239-259
YLLFTGYRILLAALIVAVFWL
>A4YJM2|47-67
FAILIQLGAILAIVALYFFKL
>A4YJM2|83-103
FIIGVLIAFLPAVIIGLIAGK
>A4YJM2|109-129
LFDPWVVCFSLIVGGAILLWV
>A4YJM2|144-164
YPLMMYLWIGVAQCLAMIPGV
>A4YJM2|184-204
AAEFSFFLAIPTMVGAFVYDF
>A4YJM2|218-238
LIAIGFVVSFITAMIVVKAFL
>A4YJM2|246-266
FVLFAWWRVIVGTLGLIALAL
>P60937|96-116
WMVIVGTLPVSIVGLLAKDII
>P60937|123-143
MWITASVLIAFSFVFIAAEKW
>P60937|198-218
FLLAIPAVLASGLFSLPDAFA
>P60937|229-249
QLAVGTGIAFALGYASIAWLL
>P60937|260-280
FAAYRIPVGLLVMALLATGML
>O52728|24-44
FIIVCFVIAFGGVFGWNYWQS
>P62465|19-39
FLPVSSTGHLFLFSSFFPFYG
>P62465|44-64
FDDLFDIFIQSGAILSVLFLY
>P62465|89-109
FHFLIQICIGAFPILIAGFIA
>P62465|122-142
LLEILSGAWIFGGVLILVAEW
>P62465|154-174
IGFKDSILIGIFQCMALIPGM
>P62465|195-215
AEFSFFLAVPVLLAAGIYKLI
>P62465|224-244
NTIPVLMFGFLVSFLLCTLVI
>P62465|257-277
SVFGVYRILLGVGVLVLTKLI
>P46335|5-25
YVKALVAVTVALGVLLPSTIS
>P46335|137-157
GFAPSGWFGYYSGFTMGMFMI
>P46335|183-203
IAWIVDIIALIIILIIVIALI
>P42424|20-40
AFFLSSAFSVLIFFTFAMFLF
>P42424|56-76
GLTAAEWMIFVFSFLFVLYSV
>P42424|118-138
AGIIGGFIFSKTFFTVGAYIL
>P42424|154-174
ITACGFLLLFFFLSQFTILFV
>P42424|195-215
PSVLLSLFGIACLCGGYGMVL
>P42424|219-239
VHGAEPFIILLLTVIGTYFFF
>P42424|279-299
LFFIVSIISAVAFTATGVLAM
>P42424|498-518
TVQLPSLSLFIGLFIAIVFFV
>P42424|558-578
IQLAILFFFPFVIAVMHTLFA
>P42424|590-610
VAGPLSLTIGGFFIFQLLFFL
>A4FX27|11-31
GLTEFLPISSSGHLAIFTAIF
>A4FX27|35-55
PDVGYFAFLHLATFLAVLIFV
>A4FX27|80-100
LVLSTIPAVIVGLCFGDFIES
>A4FX27|101-121
VFSSTFLIGVFLSITGILMLL
>A4FX27|135-155
IPYLDAMIVGIFQAFSVLPGI
>A4FX27|175-195
AVKYSFLMGLPVTFGAGILEL
>A4FX27|202-222
AEQLFGFVISFLTGLLGLYLV
>A4FX27|226-246
VIGGKLKIFGYYCFLASFFVL
>Q3SWA8|47-67
FTVLIQPGAILAIVVIYFAKL
>Q3SWA8|83-103
FVIGVLAAFLPAVIVGLIAGK
>Q3SWA8|109-129
LFNPWVVCFSLIVGGAVLMWV
>Q3SWA8|144-164
FPLPMYVWIGIAQCVAMIPGV
>Q3SWA8|184-204
AAEFSFFLAIPTMTGAFAYDF
>Q3SWA8|218-238
TVAIGFVVSFVTAIIVVKAFL
>Q3SWA8|246-266
FTFFAWWRVIVGTLGLIALAL
>Q0AJJ0|4-24
LILIKAFLLGIVEGLTEFLPI
>Q0AJJ0|43-63
KAQVFTVAIQLGAILSVCWEY
>Q0AJJ0|82-102
FVLNLCVAFLPAAILGLLFIK
>Q0AJJ0|108-128
LFHPLPVAIALVTGGVLILWA
>Q0AJJ0|183-203
AAEFSFFLAIPIMFAATFYDV
>Q0AJJ0|217-237
MFVVGSIAAFISALIAIRGFI
>Q0AJJ0|253-273
IGFGLIVLLTAHFGLINWSAG
>P94376|20-40
AVFLCMVFCFWFSGYIYVPVF
>P94376|47-67
LHFSYGAIGIILGSYGVTQIL
>P94376|91-111
FGFSVLSSLLFLMFDSFFFVL
>P94376|115-135
LFAGITASTWVMATILYAHYF
>P94376|149-169
FFTVMPQFASIVFCGLAAAHL
>P94376|172-192
QVPFWMALAASAAGLVICCFI
>P94376|222-242
LFTILSMTAHAVLFITVFGFT
>P94376|256-276
LLWVMSAFFLPHAAATLSFVF
>P94376|289-309
LISFAVTGVCLLYVPFLAALF
>P94376|310-330
TVCITHACIGLALGFVFPLLL
>P94376|345-365
VMGFYQSFYALGIFLGPLLAG
>P94376|370-390
LIGLAGVFYGAGSLAFAAFFV
>Q8P171|7-24
KLPGLLLCLLLALPAWYL
>Q8P171|28-50
FPIIGAPVFAILLGMLLALFYGH
>Q8P171|57-79
GISFTSKCILQTAVVLLGFGLNL
>Q8P171|84-106
AVGMQSLPIIISTIATALLVAYG
>Q8P171|118-140
ATLVGVGSSICGGSAIAATAPVI
>Q8P171|150-172
AISVIFLFNMLAALLFPSLGQLL
>Q8P171|256-275
FILFFLLASLITTLMTSFGV
>Q8P171|290-307
FIVMAMAAIGLNTNLVKL
>Q8P171|314-336
AILLGAICWVAITLVSLAMQLSL
>Q1B769|1-21
MSWLQVIVLAVVQGLTEFLPV
>Q1B769|39-59
AGASFTAVTQLGTEVAVLVYF
>Q1B769|84-104
YRLGWYVIIGTIPIGVIGLLL
>Q1B769|115-135
LWAIAIALIVFSAVIAAAEYF
>Q1B769|159-179
LALLPGVSRSGATISAGLFLG
>Q1B769|190-210
FLLAIPAVFASGLFSLPDAFA
>Q1B769|222-242
QLLVATVIAFVVGFAAVAWFL
>Q1B769|253-273
FVGYRVVLGVVVLILLSTGVV
>P94372|5-25
EIIITVAACLIVLAQGIFLFI
>P94372|37-57
WGIVGLIQAPMPLICYYFFVI
>Q46841|38-58
LALSCAGKGMTPAMFGVLVIV
>Q46841|101-121
FSLDIVSGAVAIVGGIALLPF
>Q46841|135-155
LAALYCTLIPSMASSTPTGIL
>Q46841|178-198
GSVVAWYFDFGFAGFVIAWYV
>Q46841|262-282
LVGIVLGPAAAGLFKIAMTFF
>Q46841|324-344
IGILVALAVLIVGKPLISLVF
>P60942|11-31
GLTEFLPISSSGHLAIFTALF
>P60942|35-55
PDVGYFAFLHLATFLAVLIFV
>P60942|80-100
LVLSTIPAVIVGLCFGDFIES
>P60942|101-121
VFSSTLLIGVFLSITGILMLL
>P60942|135-155
IPYWDALIIGVFQAFSVLPGI
>P60942|175-195
AVKYSFLMSLPVTFGAGILEL
>P60942|202-222
SEQLFGFVISFLTGLLGLYLV
>P60942|226-246
VIGGKLKIFGYYCFLASFFVI
>B4S3H1|40-60
GAAFTAIVQIGTLIAVLIYFF
>B4S3H1|85-105
AKMGWMIAAGTIPIVVFGLLF
>B4S3H1|117-137
YWISAALITLAIILSLAEWLI
>B4S3H1|158-178
ALIIGLVQSIALIPGSSRSGV
>B4S3H1|193-213
AARFSFLLSLPAVFAAGIYQL
>B4S3H1|231-251
IVATLVAGIVGYASIAFLITF
>B4S3H1|258-278
AVFIIYRIALGLTILALIATG
>P54371|50-70
IAHPPVMLGITVVSLTGVVGY
>P54371|376-396
WQGLLRTAGLVGGALIIFCGV
>P54371|409-429
HILLCLLSVSTPVLFLLDPVY
>P54371|442-462
FYGPTLAITQVVLVGGLSAFA
>P54371|466-486
IVWEYLLGSAAAALLAGMIAS
>P54371|496-516
LLGVGVGATQGIVYLFTYLIV
>P54371|529-549
LPSAIVYGLLGLAWSAMAIGV
>P94373|7-27
MILPLIVLQLALAVFALISCI
>P94373|37-57
WMWAAIIVCINIIGPILFFTV
>P42306|14-34
LYDWANSAYSIVVTTAVFPLF
>P42306|55-75
YTIAISTFILAMLGPILGTIA
>P42306|84-104
FFGFFVSAGVASTAMLAFIPS
>P42306|107-127
WLLLLLFYTVSAIGFSGANVF
>P42306|149-169
FGLGYIGSTIPFIISIAVILL
>P42306|182-202
ASQLSFFITAAWWGLFTIPMI
>P42306|238-258
LFLFLLAYFFYIDGVGTIITM
>P42306|272-292
SLLIILFVTQVVAAPFSIIYG
>P42306|302-322
TMLYVGIVIYMIVCVYAYFME
>P42306|324-344
TLDFWILAMLVATSQGGIQAL
>P42306|361-381
FFGFYNIFGKFASIMGPLLIA
>P42306|392-412
TAVFSLIILFVIGIVILAFVP
>Q2KDF4|38-58
SDMFNIVIQAGAILAVTIIYW
>Q2KDF4|80-100
LIVAFLITAILGLVVKKLGFE
>Q2KDF4|107-127
PIAWALIIGGIWMIFAEWAAA
>Q2KDF4|135-155
ITWLVAILVGIAQIVAGVFPG
>Q2KDF4|175-195
AAATEFAFLVGIPTMYAASGY
>Q2KDF4|213-233
ALAIAFVVSTIVAFIAVKWLL
>Q2KDF4|244-264
FAIYRIILGVLLLGMTATGMI
>Q97X94|3-23
YILIGVILGIVQGISEWIPIS
>Q97X94|42-62
VAYSFGLFMEIGTIAAAIFYF
>Q97X94|88-108
FLVIVTIITGLVGVPLYLFVI
>Q97X94|112-132
ILGLPMTVLGVVLLIDGIVIY
>Q97X94|152-172
IIIVGIAQGLAALPGVSRSGM
>Q97X94|190-210
LSFISLIPAALGAISVTVLFS
>Q97X94|225-245
GLLISIVVATFVSIFFINALL
>Q97X94|253-273
VVLLVIILGIMAIISGILSDI
>Q5N052|58-78
PGVAFTAVIQLGSIVAVLSYF
>Q5N052|103-123
AQMGLGILFGTIPILIGGLLI
>Q5N052|138-158
LAAIAIVSIVMGLLLGIAEQL
>Q5N052|168-188
LRLADGLWMGFAQALALIPGV
>Q5N052|208-228
AARFSFLLGIPAITIAGLVEL
>Q5N052|243-263
VLAIGTLSSLIFSWLAIAWLL
>Q5N052|274-294
FVVYRIIFGGVILTAIATGTL
>A3CQ79|2-22
FIIEIFISIIYGIIEGITEWL
>A3CQ79|45-65
AFMEMFNVVIQLGAILAVVVI
>A3CQ79|86-106
WQLWAKVVVAALPAAVIGLFL
>A3CQ79|114-134
FYNLVSVSVMLIVYGAAFIYL
>A3CQ79|147-167
LASLPYKTALQIGLFQILALF
>A3CQ79|188-208
SVVTEFTFYLGIPIMFGASGW
>A3CQ79|223-243
GQIFLLLVAMGVAFGVSLVVI
>A3CQ79|255-275
FTIFGKYRIGLGGVLLVYAAI
>C0M8J5|2-22
LFIELLKAIFFGVIEGVTEWL
>C0M8J5|44-64
AFMEMFNIVIQLGAIIAVIVI
>C0M8J5|85-105
WQLWLKVAIACIPSIIIAVPL
>C0M8J5|113-133
FNHMLPIAIALIVYGIAFLWI
>C0M8J5|163-183
VLSIIPGTSRSGATILGAIIL
>C0M8J5|188-208
TVAADFTFFLAIPTMFGYSGL
>C0M8J5|225-245
LLVLLVASLTAFAVSLYVIKL
>C0M8J5|255-275
FTVFGRYRIVLGSLLIVYSVF
>Q2LXE8|9-29
ALLVLSAAILLAVSCSFSAAS
>Q2LXE8|95-115
AMDSYNIVIQLGAILAVLGLY
>Q2LXE8|150-170
LKLLGLLLLAFLPAAVFGKLF
>Q2LXE8|178-198
LFGPLPVVYALVAGGVLMIGV
>Q2LXE8|245-265
MIAGLIVGLDMIAAAEFSFLL
>Q2LXE8|289-309
AGMLALAVGLAVSWLTAVIAV
>Q2LXE8|320-340
GLIPFGVYRILLAGVLLIYFW
>P0DH30|2-22
LIIELLKAIFFGIIEGITEWL
>P0DH30|44-64
AFIEMFNIVIQLGAIIAVMLI
>P0DH30|85-105
WQLWLKVVIACIPSILIAVPL
>P0DH30|113-133
FYFMVPIAIALIVYGIAFIWI
>P0DH30|163-183
VLSIVPGTSRSGATILGAIIL
>P0DH30|188-208
TVAADFTFFLAIPTMFGYSGL
>P0DH30|223-243
AQVLILLVASLTAFVVSLLAI
>P0DH30|255-275
FTIFGKYRIVLGSLLLIYSFF
>Q31LS2|11-31
LDLWQAIVLGFVQGATEFLPI
>Q31LS2|49-69
PGVAFTAVIQLGSIVAVLSYF
>Q31LS2|94-114
AQMGLGILFGTIPILIGGLLI
>Q31LS2|129-149
LAAIAIVSIVMGLLLGIAEQL
>Q31LS2|159-179
LRLADGLWMGFAQALALIPGV
>Q31LS2|199-219
AARFSFLLGIPAITIAGLVEL
>Q31LS2|234-254
VLAIGTLSSLIFSWLAIAWLL
>Q31LS2|265-285
FVVYRIIFGGVILTAIATGTL
>A5IIP0|38-58
QTAVLHLGTLVSVVLFAFDGI
>A5IIP0|65-85
WRIILNLIVSTIPAGVFGVLF
>A5IIP0|92-112
LFSSPRFLPLFFSVTALILMF
>A5IIP0|126-146
MSFLDALLVGIAQLFALFPGI
>A5IIP0|166-186
ALQYSFLMSIPVVLGAGILGL
>A5IIP0|191-211
ITILAPIFAFLSGLFALYVLS
>A5IIP0|217-237
GKIWQFSYYCLFVAILSYLVG
>B1W4P7|39-59
PGAAFTAISQIGTEAAVLIYF
>B1W4P7|85-105
AQMGWLVIVGSIPIGVLGITL
>B1W4P7|118-138
LIATTLIVMGIVLGVADRLAA
>B1W4P7|202-222
SFLLAIPAVLASGAYELKDVG
>B1W4P7|230-250
PTIFATLVAFFVGYAVIAWFM
>B1W4P7|261-281
FVIYRILLGVVLFILIWAGVL
>O30131|5-25
VAGALSYLLGPITGILFLLME
>O30131|35-55
AMQSTITFAGFWVLDIALSFI
>O30131|58-78
IGVLLIPIVGLVAFITWLVCI
>B2IM77|4-24
IEILKSIFFGIVEGITEWLPI
>B2IM77|45-65
AFMSMFNVVIQLGAILAVMVI
>B2IM77|89-109
WLKVLIATLPLLGVFKFDDWF
>B2IM77|113-133
FHNMVSVALMLIIYGVAFIYL
>B2IM77|152-172
LPYTTAFYIGLFQVLALLPGT
>B2IM77|190-210
SVVTEFTFYLGIPVMFGASAL
>B2IM77|225-245
GQLFLLLVAMGVAFAVSMVAI
>B2IM77|257-277
FTLFGKYRIVLGSVLLLYSFV
>Q5XDV8|2-22
LIIELLKAIFFGIIEGITEWL
>Q5XDV8|44-64
AFIEMFNIVIQLGAIIAVMLI
>Q5XDV8|85-105
WQLWLKVVIACIPSILIAVPL
>Q5XDV8|113-133
FYFMVPIAIALIVYGIAFIWI
>Q5XDV8|163-183
VLSIVPGTSRSGATILGAIIL
>Q5XDV8|188-208
TVAADFTFFLAIPTMFGYSGL
>Q5XDV8|223-243
AQVLILLVASLTAFVVSLLAI
>Q5XDV8|255-275
FTIFGKYRIVLGSLLLIYSFF
>P53120|37-57
VAFIFCLIPKITAHLGAAPAM
>P53120|75-95
IHGAIYCITGLIFGLAYAIFG
>P53120|124-144
EAGLAILAVFEVIMLFFHGWM
>P53120|147-167
VSHYYFGIVFPLFVVVHFAFM
>P53120|184-204
PFYLGIAMSIFWNLVLFPEWG
>P53120|630-650
FRFGFQVAIALMLASFPMFIP
>P53120|664-684
IGFVCILCLEPSVGGTFWVFF
>P53120|688-705
VGVIFGAAWGYLSYVAAV
>P53120|710-730
PYLETVITVFGAIPGFYYLLG
>P53120|733-753
YVKAAIIEIISIYIVMLAAIL
>P53120|767-787
CLAVGYGGGVALIVQVFFFPL
>P53120|797-817
ISFVCGCISEMELLYATGLEG
>Q5M6A1|25-45
GITEWLPISSTGHLILVNEFL
>Q5M6A1|53-73
FIDMFNIVIQLGAILAVMVIY
>Q5M6A1|93-113
WKLWLKVVIACIPSAFFGLLL
>Q5M6A1|121-141
LSNFFVVAIMLVVYGIAFIWI
>Q5M6A1|171-191
VLSIIPGTSRSGATILGGIIV
>Q5M6A1|196-216
SVAADFTFFLGIPTMFGYSGL
>Q5M6A1|231-251
GQAAILLVASVTAFLVSLFVI
>Q5M6A1|263-283
FTVFGKYRIVLGIIVLFYGAV
>P71367|33-53
ILPALFAVICAAFAGYFILIG
>P71367|55-75
GMFTEPSVALILLATITILLL
>P71367|81-101
SFYFILLPLTLLHAFYTPTGL
>P71367|125-145
FLLQIPVSSYLIAFAIPILIF
>O43062|19-39
FVLISLILLLNLGLLLGIQIY
>P54147|44-64
WLACVPLTALIVAIWNAAAIA
>P54147|90-110
AIWILIAAILVIFMNAGFGML
>P54147|128-148
LIVFALATIAYWAIGFSLMFG
>P54147|154-174
FVGFGGFFLSGDHTNYGLSPF
>P54147|178-198
LPVAVFFLFQVAFSATAATIV
>P54147|211-231
FLIFSVLLVGIAYPITGHWVW
>P54147|245-265
FAGSTVVHSVGGWAALAGAFL
>P54147|286-306
MGFAMLGCLILWIGWFGFNPG
>P54147|315-335
CAYIAVTTNLAASAGGLTATF
>P54147|347-367
TMVINGVLAGLVGITAGCAGV
>P54147|370-390
WGSVIIGGIAGILVVYSVAFF
>P54147|399-419
VGAISVHLVNGVWGTLAVGFF
>P54147|438-458
IVGILAIGAFTAIFSFVVWAI
>P36549|44-64
DALYLAGSTIFTIVTTLVAWF
>O07543|1-21
MGIAGTFIFMIVIGAAIGAVT
>O07543|357-377
YLGGLLGGIIGAIQALFVILF
>Q9I633|9-28
GYVLGLTAYVIWGLFPLYFK
>Q9I633|38-60
IIVQRAVWSALFGAVLLLFWKHP
>Q9I633|72-94
RFVVLAASGLLIASNWMTYVWAV
>Q9I633|104-121
LGYYINPLINVMLGMLLL
>Q9I633|128-145
LQWLAVALASLGVAQQVW
>Q9I633|150-167
LPWVSLVLALTFGFYGLI
>Q9I633|174-196
AALPGLVVETWLLLPLALVWLLF
>Q9I633|211-233
PEALWVVAAGPVTLVPLVCFNAA
>Q9I633|240-262
ATLGFLQYLAPTLVLLQAILLFG
>Q9I633|272-291
AFAFIWLALAVYSFDAWRSL
>Q7RTX1|568-588
WVLLAANTLLLLLLLGTAGLF
>Q7RTX1|604-624
LCFLMLGSLAAGSGSLYGFFG
>Q7RTX1|640-660
LGFTIFLSCLTVRSFQLIIIF
>Q7RTX1|681-701
LFVMISSAAQLLICLTWLVVW
>Q7RTX1|726-746
LGFILAFLYNGLLSISAFACS
>Q7RTX1|762-782
VTFSLLFNFVSWIAFFTTASV
>Q7RTX1|796-816
GLSSLSSGFGGYFLPKCYVIL
>Q1R5H7|16-36
LILGIAVILFPLYVAFVAATL
>Q1R5H7|85-105
FSITLGKITVSMLSAFAIVWF
>Q1R5H7|113-133
FFWMIFITLMLPVEVRIFPTV
>Q1R5H7|142-162
LDSYAGLTLPLMASATATFLF
>Q1R5H7|202-222
ALFVITFIYGWNQYLWPLLII
>Q1R5H7|247-267
WNSVMAAMLLTLIPPVVIVLV
>G5ED65|736-756
SYGIFVLLAILALGILVILGW
>A3QP09|562-582
IAVALLAALGFLXXXXXXXXX
>A3QP09|598-618
MCFLMLTLLLVAYMVVPVYVG
>A3QP09|631-651
LFPVCFTICISCITMRSFQIV
>A3QP09|677-697
VAFITALKVVTVVISLLATGL
>A3QP09|723-743
LLFNTSLDLLLSVVGFSFAYM
>A3QP09|756-776
FITFSMTFYFTSSVSLCTFMS
>A3QP09|780-800
GVLVTIVDLLVTVFNLLAISL
>Q45614|14-34
ITLIYVLLIIIAMQIIGVYFV
>Q45614|183-203
ILASGTGLALVLTALLGIFLA
>P55705|11-31
FGPVFALLFGLQFISMGAMEM
>P55705|49-69
VFGLAGIGVYVCPMLGVSLTS
>P55705|89-109
LLGLAITQLLVAFAQDVWTIL
>P55705|151-171
VGSLGGAFLGGLILDALPFAA
>P55705|178-198
VICAFCAAVAWTSLPVPLGGA
>P55705|211-231
CAPSTGVSVFGLLALMGLLLA
>P55705|253-273
WITGLSYGLLALGFVVAAPVW
>P55705|284-304
FVLGCNVLIAGGCFVATGLAG
>P55705|311-331
LFAALYFTWGALLGGTTPVLL
>P55705|346-366
VLGLAQTCQQGASVVGIIAGV
>P55705|377-397
AFPLVTGLYGLSFLVALGLWL
>P16844|80-97
IGLWFMFLVFGLCSWLAM
>B0US80|5-25
AILIILGVIALIILVAHGIWS
>P55585|183-203
SAADLPIWEAASGAVLVGDGV
>P55585|261-281
VLKTTFGFLAFGLIVSATYII
>P55585|308-328
VMNGFLACLVMLATGIGTALL
>P55585|329-349
LDHQFALVASVYLALTLAYSF
>P55585|356-376
LLDVTVIGALFTLRIVMGQVL
>P55585|379-399
LAFSPWLFSFSVMFFISLALA
>P55585|430-450
LGHGLASASASIVIMLLFLAL
>P55585|461-481
PAWLYVAPLGVSIWLQRIWLL
>P55585|492-512
IVFALNDKTSWFIGALIASAF
>B1LMK6|7-27
LILIIVGAIAIIALLVHGFWT
>F5HHZ3|89-109
ALLVVAILGIIFLAVVFTVVI
>A6TC48|7-27
LILIIVGAIAIIALLVHGFWT
>B4TQF9|7-27
LILIIVGAIAIIALLVHGFWT
>Q81I77|12-32
IRTFALSLVFIGLFIAYLGVF
>Q81I77|43-63
FMMVGFLAVIASTVVYFWIGM
>Q32C68|15-35
LLAPVYFGLSLALVALALKFF
>Q32C68|53-73
LILVLLSLVDMTLVGGLLVMV
>Q32C68|136-156
LMWYVIIHLTFVLSAFVMGYL
>B5FV19|15-35
LLAPVYFGLSLALIALALKFF
>B5FV19|53-73
LILVLLSLVDMTLVGGLLVMV
>B5FV19|136-156
LMWYVIIHLTFVLSAFVMGYL
>B7LZF6|15-35
LLAPVYFGLSLALVALALKFF
>B7LZF6|53-73
LILVLLSLVDMTLVGGLLVMV
>B7LZF6|136-156
LMWYVIIHLTFVLSAFVMGYL
>O29727|12-30
IVQRIISLLTIILLAYFLF
>O29727|40-62
RLLSLATIVLLASFLFIIFLVLF
>O29727|74-96
IRRTIAIVTTSFYFGTLSMVLSG
>O29727|106-128
ALIDGLKWAFMVVVAFYFGSRAV
>P54529|13-33
GTALLHILIKTAIIDIIAVVD
>O86988|4-24
SVIILAIFMISLFIMAAFLFF
>O86988|204-224
GFWNGSLICLGLILWLTALMM
>O86988|227-247
VFLPWIMAAGGTFLVLGLFLI
>O86988|343-363
IIFVVCSLFIIGMLYLYQPLS
>O86988|656-676
GNTLLLFFAIGFLILNLFFII
>Q9LTD8|13-33
FWVYLLVCVALVVFAGLMSGL
>Q9LTD8|72-92
LLLCTLLIGNALAMEALPIFV
>Q9LTD8|96-116
LPAWGAILISVTLILAFGEII
>Q9LTD8|138-158
LIIIVFFPLSYPISKLLDLLL
>P54148|6-26
TLWLLLCAGLVFFMQAGFMCL
>P54148|44-64
FADFGISVALFWSFGFSIMFG
>P54148|86-106
LAVFFLFQAMFCGTATTIISG
>P54148|117-137
YLLVAGLASGLIYPLFGDWAW
>P54148|161-181
FAGSTVVHSVGAWIGLATILV
>P54148|203-223
MPFSVLGTLILWFGWLGFNGG
>P54148|235-255
IMVNTVLAGVGGMLMAGLISL
>P54148|260-280
MIQVEPLMNGSLAGLVAITAS
>P54148|283-303
VVMTPIAMVIGATGSAIAYLV
>P54148|316-336
VDAVAVHGGAGVWGTLCVGLF
>P54148|356-376
LLGIGVCTLWAFGLAWVFLTL
>P01136|101-121
IPSPGIMLVLVGIIIITCCLL
>Q10046|50-70
IAILAHFGFAISFGIRSNFGV
>Q10046|105-125
FFYGYAASQIPAGVLAAKFAP
>Q10046|128-148
IFMLGILVASFMNILSAISFN
>Q10046|155-175
IFVMVVQAVQGLALGVLYPAM
>Q10046|194-214
TAFTGSSVGVMTGLPASAYLV
>Q10046|220-240
STPFYVFGVVGIIWSLIWMYV
>Q10046|286-306
AVWAIIICTFCRSWGFFLLLG
>Q10046|324-344
GFISIFPQFGMCIVTLATGQL
>Q10046|361-381
KSVNTFGFTVEAMMLGCLAFV
>Q10046|385-405
VIAVTCLVIACTGSGSVLSGF
>Q10046|417-437
APILMGIANGLGAVAGVGGMV
>Q10046|451-471
WVFLLAMAIDIFGVIFFLIFA
>Q7A763|3-23
LFIILGALNAMMAVGTGAFGA
>Q7A763|46-66
MYHGLALLIIGVISGTTSINV
>Q7A763|69-89
AGWLIFAGIIFFSGSLYILVL
>Q7A763|98-118
ITPIGGVLFIIGWIMLIIATF
>C0H451|12-32
LKVFILFTGFTALFYYAMIWV
>Q8VCW4|64-84
VLAASTGVTLTYGVYLGLLQM
>Q8VCW4|110-130
KMLMGINVTPIAALLYTPVLI
>Q8VCW4|132-152
FFGTKWMMFLAVGIYALFVST
>Q8VCW4|160-180
TLVPSAVALGMAIVPLWASMG
>Q8VCW4|223-243
IFYSFFHLSFACAQLPMIYFL
>Q8VCW4|285-305
LIVVESVLMAVAFLAMLMVLG
>Q8VCW4|343-363
LVPFFIYSGFEVLFACTGFAL
>Q8VCW4|378-398
LLIAYSLGASASSVLGLLGLW
>Q8VCW4|403-423
VPLVAGAGLHLLLTLSLFFWA
>Q8VCW4|428-448
VLQHSWIFYFVAALWGVGSAL
>Q8VCW4|469-489
FIFTIYHWWQAVAIFVVYLGS
>Q8VCW4|495-515
AKLAVLLVTLVAAAASYLWME
>Q8N2C7|2268-2288
PFVLQLFASVAPLLEFPDAAN
>Q8N2C7|2398-2418
IAATAALATSLQALLYSVEVL
>Q8N2C7|2785-2805
GLAESTSQAAYLALKVILVCF
>Q8N2C7|2831-2851
LALWDFLDFIVRTRIPIFVLL
>Q9ZLR4|6-26
FFWILFLIGFYWMLYLYQDFL
>Q9ZLR4|27-47
MDALIAGLLCVGLFQVKVFLN
>Q9ZLR4|56-76
SFLCVLVLASVVIVPLYFIVY
>Q9ZLR4|143-163
LKLVTDALFILGLLFFFFYYG
>Q9ZLR4|195-215
VLLTSLITVILEGVAFGTMII
>Q9ZLR4|224-244
LGILYGLASLVPAVGGALIWI
>Q9ZLR4|258-278
EAIFIVLYSILLIGVLIDSVI
>Q9ZLR4|300-320
ILIFFSMIAGISQFGFWGIIV
>O83575|228-250
FFVILILGAVITLLLSLAIFSFL
>O83575|263-285
LAMWWLPAILGVLSVCSVFVATQ
>O83575|300-322
STGALPLLALIVKHSIAIALSCV
>O83575|334-356
MLHNGFIGGYLASTLCLLYAVLF
>O83575|361-380
FSLSAVFALEYALSLVFFSA
>O83575|387-405
RIMLAMMFLLFAPFLYAYL
>O83575|420-439
NVFFALGCVPFMLFMLTLFF
>O83575|455-477
NLLLSGALLTVLVINGVLWSVSL
>Q9ASS4|229-249
IIAAVGGLTAAALVVGVVLFF
>Q2YK65|38-58
IFGLVLLTPLLFAVLTYPLWL
>Q2YK65|101-121
LLVAVSSVVLSTAIGFLIGAI
>Q2YK65|147-167
IFLLVLASIIGSGIWSTVVVI
>Q2YK65|230-250
ILLEAGLSFLGLGVPPPAASW
>Q2YK65|268-288
WQWLFPGGALVLAVLAINFIG
>B7MCY1|11-31
WISFLSYALTGALVIVTGMVM
>B7MCY1|51-71
FLNAGILISIFLNAWLMEIVP
>B7MCY1|78-98
FGFLLMVLAVAGLMFSHSLAL
>B7MCY1|101-121
AAMFILGVVSGITMSIGTFLV
>B7MCY1|134-154
LLFTDSFFSMAGMIFPMIAAF
>B7MCY1|162-182
WYWVYACIGLVYVAIFILTFG
>B7MCY1|206-226
IGVLFLSVAALCYILGQLGFI
>B7MCY1|245-265
TLVSNFWMSYMVGMWAFSFIL
>B7MCY1|273-293
ILTVLAGLAAILMYVFNTGTP
>B7MCY1|297-317
AWSILALGFFSSAIYTTIITL
>B7MCY1|332-352
FVLTCGTIGTMLTFVVTGPIV
>B7MCY1|361-381
LLTANGLYAVVFVMCFLLGFV
>Q8Z1Z8|11-31
WISFLSYALTGALVIVTGMVM
>Q8Z1Z8|51-71
FLNAGILISIFLNAWLMEIVP
>Q8Z1Z8|78-98
FGFILMVLAVAGLMFSHSLAL
>Q8Z1Z8|101-121
AAMFVLGLVSGITMSIGTFLI
>Q8Z1Z8|134-154
LLFTDSFFSMAGMIFPMVAAF
>Q8Z1Z8|162-182
WYWVYACIGLVYLAIFILTFG
>Q8Z1Z8|206-226
IGVLFLAVAALCYILGQLGFI
>Q8Z1Z8|245-265
ALVSDFWMSYMFGMWAFSFIL
>Q8Z1Z8|273-293
ILTVLAGMAAILMYLFITGTQ
>Q8Z1Z8|298-318
WFILTLGFFSSAIYTSIITLG
>Q8Z1Z8|332-352
FILTCGTIGTMLTFVVTGPIV
>Q8Z1Z8|361-381
LLTANGLYAVVFVMCFALGFV
>Q55CV4|21-41
VILWLLGLVLVIIGGICVGFF
>Q55CV4|66-86
AGVLSIGIFFMVLTVAGCIVA
>Q55CV4|91-111
MVGLVFYTILMLVLLVVLIGI
>Q55CV4|201-221
AGVAIGVIELVSLMFALFLIV
>P64423|272-294
LMAMVFLPSTFLTGLFGVNLGGI
>P64423|299-321
WQFGFSIFCILLVVLIGGVALWL
>Q73UD4|21-41
GMLLFGLVPLALLALYLVVQA
>Q73UD4|63-83
LPIAVSLLSLVLLTIALATPT
>Q73UD4|304-324
AGWLRLGVLTALIATALALLI
>O32071|16-36
LITFFCLLSTIPVILVGLFSY
>O32071|301-321
IGWITFAVCLILLTLSLLFSW
>Q8BKT6|13-33
LLYALNLLFWLMSISVLAVSA
>Q8BKT6|60-80
FPVVHPVMIAVCCFLIIVGML
>Q8BKT6|90-110
LLLLAWYFGTLLVIFCVELAC
>Q8BKT6|225-245
FLGISIGVTQILAMILTITLL
>Q3SYV5|25-45
LLFFFNMLFWVISMVMVAVGV
>Q3SYV5|65-85
AILLIVVGILMFLLTFCGCIG
>Q3SYV5|97-117
FSLCLTVVFLLQLAAGVLGFV
>Q3SYV5|236-256
LFVLGGVALGLAIPQLVGIML
>Q9D1D1|19-39
LLFIFNFFFWVGGAAVMAVGI
>Q9D1D1|63-83
ILIFVGGLVMTTGFLGFGAII
>Q9D1D1|93-113
YFCLLLVIFLVELVAGVLAHV
>Q9D1D1|220-240
LLLMGAVGIGVACLQICGMVL
>Q7YQK9|12-35
TLLIIYSFVFWITGVILLAVGVWG
>Q7YQK9|52-70
NAPYVLIGTGTTIVVFGLF
>Q7YQK9|82-107
MLKLYAMFLSLVFLAELVAGISGFVF
>Q7YQK9|209-229
GIIAGVAFGIAFSQLIGMLLA
>P24326|15-35
LICAFTGFNSGLPLFVLSQML
>P24326|48-68
LIGAVTGVMLPYGLKFLWAPL
>P24326|84-104
MLLSQVALLILLYIISLFDPL
>P24326|107-127
LGTVANIALLIAFFSATQDIV
>P24326|149-169
INAYRIAGLIPGGLSLYLAAI
>P24326|174-194
TVFLWTALCMLAGIFMTLFLA
>P24326|225-245
VIQAIGFLLFLFLYKFGDSFA
>P24326|271-291
ALWSSILSGLAGGMIMLKLGI
>P24326|295-315
LWLFGLVQMVTIGGFIWLAAF
>P24326|331-351
VVIAAEYIGVGLGTAAFVAFM
>P24326|370-390
LSALPSKVLGILSGYVVGAVG
>P24326|395-415
FWFCLFLAIPGMLCLFWVAPL
>Q46943|8-28
LLFILVFISGFILFTVYSYTA
>A5IU79|8-28
PWLMVLTIFIINVCYVTFLTM
>A5IU79|40-60
IAASVSFLEVLVYIVGLGLVM
>A5IU79|66-86
IQNIIAYAFGFSIGIIVGMKI
>Q6H658|60-80
AAVLGANDGLVSVASLMVGVG
>Q6H658|90-110
LVSGLAGLVAGACSMAIGEFV
>Q6H658|149-169
VASALSFAAGAALPLLAGGFV
>Q6H658|176-196
VAAVCAASSLGLAGFGVASAY
>Q6H658|209-229
MLVGGWLAMAVTYGVLKLFGM
>Q83IH3|4-24
WGIIFLVIALIAAALGFGGLA
>Q83IH3|30-48
AAKIVFVVGIILFLVSLFM
>O34430|4-24
LIVFAFIGLLSQLIDGSLGMA
>O34430|33-53
LLAFGITPAVASASVHLAEVV
>O34430|76-96
LVIPGSIGAFLGAAFLSQLPG
>O34430|102-122
YISLFLLLLGGYVLIRFLFQY
>O34430|139-159
IPLGVIAGFADATGGGGWGPV
>O34430|206-226
LWVFSLMAGGIIAAPIAAWLV
>O34430|231-251
PQLMGVLVGGFIILVNARTLI
>O34430|260-280
VHPLIYTAIGAIWLSAVLFVL
>Q66IR0|373-393
ALISGVVILGATSLSFFIIAL
>P39064|24-44
WMVTFTDLITLILVFFILLFS
>P48834|546-566
WMAGLSGTLIFGFLLVSYLAI
>P10761|388-408
VALGLGLATVAFLTLAAIVLA
>Q18EC4|7-27
FLDPLVAGLFWLGSAVTIGLA
>Q18EC4|42-62
LLGVVAAGIFAAQMLNWPIPG
>Q18EC4|73-93
FAGILLGPSLGVLAMTAVVTI
>Q18EC4|101-121
GGIIALGGNLFAIAVVNVLIG
>Q18EC4|138-158
FIAGWAAVTLSALIVALGVGF
>Q18EC4|178-198
AVLGIIEGAITAGVYTYIAAA
>Q020Q4|6-26
LVFLVFALIAAVLGFGGLAGA
>Q020Q4|28-48
VGIAKILFFVFLVIWLVAFLM
>Q9XTQ7|2-22
LVKSCIFLSFLAIAAYGQAHL
>Q9XTQ7|161-181
AISATLLISAAPCFILMFIPI
>Q9XTQ7|194-214
VLLAFGSGGLLGDAFLHLIPH
>Q9XTQ7|244-264
MSVGGWVLGGIIAFLTVEKLV
>Q9XTQ7|333-353
IGASFIAGTTVGIVTMITVLV
>Q9XTQ7|376-396
AMLIQLVTALGALSGCVISLF
>Q9XTQ7|410-430
SWVLPFTAGGFIYIATVSVIP
>Q9XTQ7|441-461
TVKEIFAILTGIFLMYLIAIY
>Q9J5I0|19-39
LILLIYFISFIVGFPGNCTVI
>Q9J5I0|53-73
IWFLNLAIADTLFVIFIPFEI
>Q9J5I0|92-112
GSLMFNTGMYASIFFLTFISI
>Q9J5I0|134-154
MVMIIISWIISILLSTPYMYF
>Q9J5I0|189-209
LVMRYLVPSVVMLFCYCLLLF
>Q9J5I0|223-243
IVIMITSFMVLWTPYNILYFI
>Q9J5I0|261-281
PISISLIFLSSSINPMIYMLV
>Q2IYH8|4-24
WVVTFLVVALIAGLLGFGGIA
>Q2IYH8|30-50
IAKVIFFIAIVLFLVSAVVGL
>Q5J3K9|43-63
FFTDIGIGISANSLLLLFNIF
>Q5J3K9|76-96
LPIGLLSLINLLMLLMAAFIA
>Q5J3K9|120-140
TFRGLSLCTSCLLSVLQAIIL
>Q5J3K9|161-181
AILSLSVLYMFIGSHLLVSII
>Q5J3K9|214-234
LLAIRDVFLISLMVLSTWYMV
>Q5J3K9|265-285
SILMLMSLFVLMSVFDSIVCS
>Q5J3K9|297-317
YSIQLFMVHIYATVSPFVFIV
>G2TRU9|52-72
LLIKLLISFTSIILFNAPAVC
>G2TRU9|89-109
WTLFGFWCLVCTLALIFLTYF
>A9MXG6|6-26
FSGLLVVWLLSTLFIATLTWF
>A9MXG6|37-57
VFFSLLFLLTFFFGFPLTSVL
>A9MXG6|63-83
VGVAPPEILLQALLSAACFYG
>A9MXG6|118-138
VILMGIALVSVAIFFMHNGFL
>A9MXG6|155-175
GVALKRFFYFFIPAMLVVYFL
>A9MXG6|181-201
AWLFFLVSTVAFGLLTYMIVG
>A9MXG6|207-227
IIIAFAIFLFIGIIRGWISLW
>A9MXG6|228-248
MLAAAGVLGIVGMFWLALKRY
>A9MXG6|341-361
LVVMGGALFIPLGAIVVGLII
>A9MXG6|378-398
YKAAILHSFCFGAIFNMIVLA
>A9MXG6|410-430
VFFLVVFGASLLVAKLLFWLF
>A0A023PYJ0|25-45
VILKSFLLISSWVILVLLLVI
>C3LE57|1-21
MNIWLSMLTTTGLGAIIGGFT
>C3LE57|357-377
YLGALLGGMIGIVQGLLLLFL
>P73087|30-50
AIVASLLVSLACGLIGSFIVI
>P73087|54-74
VFISGGVAHAAYGGIGLGYYF
>P73087|76-96
FNPLWGAFVFSLVMALAMGWV
>P73087|106-126
TLIGVMWALGMAIGIMLIDLT
>P73087|153-173
AGLDMLIIILLFLLYKEFLAI
>P73087|198-218
IALTVVMVMQLVGLIMVIALL
>P73087|235-255
MMAVASGLGMVFCGVGLALSY
>P73087|259-279
LSSGATIILVASIAYLISLAF
>O59745|207-227
VSVFLLFCAIAFLAYFVGGFV
>O59745|250-270
LFGFISDIVIILYSSILSILP
>B0BTB8|12-34
LVVLIFLGVVGNNNSITIAATVL
>B0BTB8|52-72
HGLSIGIIILTIGVLSPIVSG
>B0BTB8|82-102
FLNWKMLLAVVAGIAVAWLGG
>B0BTB8|123-143
IIGVALLGGVPVGPLIAAGIL
>B5XYN9|8-28
LLNGNYILLLFVVLALGLCLG
>B5XYN9|37-57
LGNSIGVLVVSLLLGQQHFAI
>B5XYN9|66-86
FMLFIFCVGVEAGPNFFSIFF
>B5XYN9|94-114
MLALVMVGSAMLIATVLGKVF
>B5XYN9|158-178
HLSLGYALTYLVGLVSLIVGA
>B5XYN9|383-403
LLAFCAFFIVGLMIGMITFQF
>B5XYN9|406-426
FSFGIGNAAGLLFAGIMLGFL
>B5XYN9|447-467
FGLMVFMAGVGLSAGAGINNG
>B5XYN9|478-498
AGLIVSLLPVVICFLFGAYVL
>B5XYN9|540-560
AIANVLLTLAGTLIVIIWPGL
>Q9APE0|15-35
LSWLLTGLILLLVCLFSALIV
>Q9APE0|198-218
VIMLCAAGVVMAATVLAQFWF
>O59824|217-239
IFKFIAGLSVASYFVLLGMSIFA
>Q8BRU6|21-41
LILFIVFLALLLDNMLLTVVV
>Q8BRU6|133-153
QVGLLFASKATVQLLTNPFIG
>Q8BRU6|163-183
IPMFAGFCIMFISTVMFAFSS
>Q8BRU6|193-213
SLQGIGSSCSSVAGMGMLASV
>Q8BRU6|223-245
AMGIALGGLAMGVLVGPPFGSVL
>Q8BRU6|252-274
TAPFLVLAALVLLDGAIQLFVLQ
>Q8BRU6|295-314
PYILIAAGSICFANMGIAML
>Q8BRU6|332-355
QLGVAFLPASISYLIGTNIFGILA
>Q8BRU6|361-381
WLCALLGMIVVGISILCIPFA
>Q8BRU6|393-413
GVGFAIGMVDSSMMPIMGYLV
>Q8BRU6|418-438
VSVYGSVYAIADVAFCMGYAI
>Q8BRU6|444-465
GAIAKAIGFPWLMTIIGIIDIV
>O28238|15-40
TIYSIVGIFLIIILDVTVAVALYFLL
>O28238|47-66
ISMLMSLFRIVYAAIFTTAL
>O28238|76-98
YSILDLGYIFFGIHLFLLGFLVY
>O28238|105-124
KWLGALIFIASTGYIIDPLL
>O28238|128-150
GYAVEIGMYTFFGEVLFAFWLVI
>Q8Z5G6|31-51
WWVLGTTAIFALCAVIYTFFA
>Q8Z5G6|424-444
ALIILGSIILGLMLSIVGVLL
>Q9SUD5|10-30
LALVMLQFTSAGVALFTKAAF
>Q9SUD5|37-57
TVFVVYRQAIATLFICPISFI
>Q9SUD5|66-86
PSLGVRGFWWVALTAVIGVTV
>Q9SUD5|103-123
ACAMTNLIPAVTFIISIIVGF
>Q9SUD5|133-153
SVAKVIGTGVCVGGAMAMTFL
>Q9SUD5|170-190
WLLGCFFLLISTFAWSLWLIL
>Q9SUD5|204-224
TSACTCFIATIASFLVALALG
>Q9SUD5|240-260
SCCIYSGFQLAISFFLQAWIV
>Q9SUD5|266-286
VFSALFNPLSAVIVTFFGALY
>Q9SUD5|292-312
YLGSLLGALAIILGLYIVLWG
>Q4WEE0|126-146
VLFSICTGAFLVGAAGLLTGV
>Q9WTR6|44-64
ITLLRGVSIIIGTVIGSGIFI
>Q9WTR6|75-95
SVGMSLVFWSACGVLSLFGAL
>Q9WTR6|114-134
ILEVFGPLLAFVRVWVELLVI
>Q9WTR6|159-179
EIPELAIKLVTAVGITVVMVL
>Q9WTR6|190-210
IQIFLTFCKLTAILIIIVPGV
>Q9WTR6|232-252
LMGLPLAFYYGMYAYAGWFYL
>Q9WTR6|266-286
IPLAICISMAIITVGYVLTNV
>Q9WTR6|318-338
AVPIFVALSCFGSMNGGVFAV
>Q9WTR6|366-386
LPAVIVLHPLTMVMLFSGDLY
>Q9WTR6|388-408
LLNFLSFARWLFMGLAVAGLI
>Q9WTR6|423-443
VPLFIPALFSFTCLFMVVLSL
>Q9WTR6|450-470
TGVGFLITLTGVPAYYLFIVW
>B7URS1|6-26
LLFFATALCEIIGCFLPWLWL
>B7URS1|31-51
SIWLLLPAGISLALFVWLLTL
>B7URS1|61-81
AAYGGVYVCTALIWLRVVDGV
>B7URS1|85-105
LYDWTGALIALCGMLIIVAGW
>B8HWF5|381-401
IVTLGGVLGLLIGIAQSVLLL
>P67444|26-46
VGAITHLLAIFVPMVTPALIV
>P67444|56-76
TTAYLVSMAMIASGIGTWLQV
>P67444|81-101
IVGSGLLSIQSVNFSFVTVMI
>P67444|121-141
LLGVSFVGAFLVVGSSFILPY
>P67444|152-172
GIVVLMIGLSLIKVGIIDFGG
>P67444|181-201
TFGNYEHLGVGLLVLIVVIGF
>P67444|211-231
MGGIAIGLCVGYIASLCLGMV
>P67444|259-279
FLVVGTIYLLSVLEAVGDITA
>P67444|299-319
GGVLADGLVSVIASAVGSLPL
>P67444|343-363
IAVMLVILGLFPMIGGFFTTI
>P67444|365-384
SAVLGGAMTLMFSMIAIAGI
>P67444|426-446
VLVENPICAGGLTAILLNIIL
>Q9UPY5|44-64
VTLLRGVSIIIGTIIGAGIFI
>Q9UPY5|75-95
SVGMSLTIWTVCGVLSLFGAL
>Q9UPY5|114-134
ILEVFGPLPAFVRVWVELLII
>Q9UPY5|159-179
EIPELAIKLITAVGITVVMVL
>Q9UPY5|190-210
IQIFLTFCKLTAILIIIVPGV
>Q9UPY5|235-255
LPLAFYYGMYAYAGWFYLNFV
>Q9UPY5|266-286
IPLAICISMAIVTIGYVLTNV
>Q9UPY5|318-338
AVPIFVALSCFGSMNGGVFAV
>Q9UPY5|365-385
PLPAVIVLHPLTMIMLFSGDL
>Q9UPY5|388-408
LLNFLSFARWLFIGLAVAGLI
>Q9UPY5|423-443
VPLFIPALFSFTCLFMVALSL
>Q9UPY5|450-470
TGIGFVITLTGVPAYYLFIIW
>O30079|26-46
FSYALLISGADLLLLAALALL
>O30079|53-73
AIPMFLILGLSFFSVILLGPL
>O30079|104-124
ALYGGLLWPLTFIVALIFALL
>O30079|160-180
LAAILVPLSALWTIYPGMLFF
>O30079|193-213
LMLPMFFGETFITATGTALIL
>O30079|233-253
GAAAIALAGVLILQMFIWGMW
>O30079|258-278
FAAVVPMMQAAAVIFLLTFIL
>O30079|288-308
ITPIVPVLALFGVVVNKWNLI
>O30079|334-354
AVSPIALAILLLVILSYIFPM
>A8AIS0|8-28
LLNGNYILLLFVVLALGLCLG
>A8AIS0|32-52
LGSVQLGNSIGVLVVSLLLGQ
>A8AIS0|66-86
FMLFIFCVGVEAGPNFFSIFF
>A8AIS0|94-114
MLALVMVGSALLIALGLGKLF
>A8AIS0|158-178
NLSLGYALTYLIGLVSLIVGA
>A8AIS0|383-403
LLAFCAFFIIGLMIGMITFQF
>A8AIS0|406-426
FSFGIGNAAGLLFAGIMLGFL
>A8AIS0|447-467
FGLMVFMAGVGLSAGSGIGNG
>A8AIS0|475-495
MLIAGLVVSLVPVIICFLFGA
>A8AIS0|540-560
AIANVLLTLAGTLIVIIWPGL
>P9WLG3|18-38
ALSAWRFVTVFGVVGLLADVV
>P9WLG3|47-67
GPLLASLGATGLVVGVVTGVG
>P9WLG3|100-120
VVTVPLLGIAGALWVACALVI
>P9WLG3|159-179
VGAMIGPLTVAGMLAITGNAY
>P9WLG3|180-200
APALGVLTLPGGAALALLLWL
>P9WLG3|232-252
FWLYCGFTAITMLGFGTFGLL
>P9WLG3|260-280
GVLAAAMVPVVYAAAMAADAL
>P9WLG3|302-322
ILSILVVLFAFTDNVTMVVIG
>P9WLG3|355-375
GVFAAGLGAATAGGGALIGWL
>P9WLG3|380-400
IGTLVVVVIALELMALVMMFA
>P43531|39-59
LALFSAGLATFALLYCVQPIL
>P43531|74-94
SISLSISTAMLAIGLLFTGPL
>P43531|102-122
PVMVTALLLASICTLLSTMMT
>P43531|126-146
GILIMRALIGLSLSGVAAVGM
>P43531|153-173
IHPSFVAFSMGLYISGNSIGG
>P43531|191-211
IALAAIGCFALASALMFWKIL
>P43531|242-262
LLFAEGFLLMGSFVTLFNYIG
>P43531|265-285
LMLSPWHVSQAVVGLLSLAYL
>P43531|316-336
FGLLMTLFSSLWLIFAGMLLF
>P43531|365-385
LYLFSYYLGSSIAGTLGGVFW
>P43531|388-408
YGWNGVGAFIALMLVIALLVG
>P44693|19-39
IKVGVFFVAILLILTGILLTI
>P9WIA5|38-58
WHLSFSLLLAGSFVLFSWWAF
>P9WIA5|69-89
ILVLATVVGMFMAFNVGGNDV
>P9WIA5|107-127
ALLVAAIFEVSGAVIAGGDVT
>P9WIA5|146-166
DFMNIMLSALSAAALWLLFAN
>P9WIA5|178-198
IIGGIVGAAIALGMVSGQGGA
>P9WIA5|213-233
VSWVLSPVLGGLVSYLLYGVI
>P9WIA5|326-346
VPLVAAAGSMIIVAMLLFKGF
>P9WIA5|360-380
FIIAMVGAAVWMATFIFAKTL
>P9WIA5|389-409
TFLMFSWMQVFTASGFAFSHG
>P9WIA5|437-457
AVPAAAMVTFGVALCAGLWFI
>P9WIA5|472-492
MHPASGFAAELSAAGVVMGAT
>P9WIA5|493-513
VLGLPVSSTHILIGAVLGVGI
>P9WIA5|526-546
IVLAWVITLPSAAILASVGLV
>P40169|6-26
FVYFINLFFLLGATLLTFFLI
>P40169|113-133
VGWAMLLIGLFFLLITLVSVI
>P40169|144-164
AALATAMSWITLFFITLSACL
>P40169|192-212
LIWTTVFLLIVNAICCTIMVA
>A0AL16|3-23
GYVHLISWVAIVVLTVTALAI
>A0AL16|33-53
ILQMINRIFYILVILSGVMMV
>A0AL16|62-82
ILAIFKILMGIIVIGVVEMLL
>A0AL16|92-112
GMFLMIFIIVVVITVSLGFYL
>P75585|21-41
WLLAIPLLISLTLLTYGLVLF
>P75585|66-86
LVTFVVASVVFALTVALFGLG
>P75585|163-183
IGVLISLNLALSMVEIPGIVL
>P75585|197-217
AILFIAIRFVGLLSTSLIAII
>P75585|236-256
FYMGNDLVVLWIFYFFYYHIF
>P75585|292-312
VNLICGFIEGLGFYVGYFLIL
>P75585|339-359
IYFLLTTTTIFSLKYLFELLF
>P63701|25-45
LLGFSFIPASAGAALAANAGF
>P63701|49-69
AAFGSRWIGFAVVLAFFYGMI
>P63701|80-100
TGVTLLMVFTFGMGVLIGPVL
>P63701|111-131
KIVGIAAAMTAAVFLTMSALA
>P63701|144-164
FLTVGAVILMVAVVANLFLGI
>P63701|165-185
PALALTISAGFVLFSSLMIMW
>P63701|201-221
AALTLFISLYNIFSSLLNILL
>Q58966|57-77
IISLVIFLVGSVLSKHILTLI
>Q58966|101-121
VYVFIPIFAGIIAIPVMFNFM
>Q58966|143-163
LIYAITFTLRVATCVSFAVLI
>Q58966|184-204
VVITITNLAYRYIFLLLNFVL
>Q58966|271-291
IAFLLFSIIITALLVLFDRGI
>Q57858|7-27
LGGVMLFAIVSLMVCGCMVVF
>Q2K7S4|77-97
FGKIALAAFGILLSLGIGLWT
>Q2K7S4|111-131
LGYAALGVLAIGILAVLALVI
>C5BED9|8-28
LLTGNYILLLFVVLALGLCLG
>C5BED9|32-52
LGSIQLGNSIGVLVVSLLLGQ
>C5BED9|66-86
FMLFIFCVGVEAGPNFFSIFF
>C5BED9|94-114
MLALVMVASALCIALGLGKLF
>C5BED9|118-138
IGLTAGMLAGSMTSTPVLVGA
>C5BED9|158-178
HLSLGYALTYLVGLVSLIFGA
>C5BED9|383-403
LLAFCAFFIIGLMIGLITFQF
>C5BED9|406-426
FSFGIGNAAGLLFAGIMLGFL
>C5BED9|443-463
MVKEFGLMVFMAGVGLSAGAG
>C5BED9|477-497
IAGLIVSLVPVVICFLFGAFV
>C5BED9|541-561
IANVLLTLAGTLIIIVWPGVV
>B5BHC3|6-26
LVLILFIAALLVYALYDQFIM
>B5BHC3|45-65
VDSVIFVGLVAILIYNNVTSH
>B5BHC3|67-87
AQMTTWLLSALALMGFYIFWI
>O30248|26-48
LRYFIPYPAELLLFAIPLVGLAV
>O30248|147-169
AYLVYLPAFFFALLVYFLYPFLM
>O30248|179-196
IVAAVLGIAAFFAGVYLL
>P9WQJ0|17-37
VAMLMMLQLVSTLASLYLPTV
>P9WQJ0|57-77
LGAVMLGVTGLQVLCAIGAVY
>P9WQJ0|131-151
MTATVLVTAPIMCVGGIIMAI
>P9WQJ0|156-176
ALTWLLLVSVPILAVANYWII
>P9WQJ0|239-259
ALMLPVTTLTINASSVALIWF
>P9WQJ0|271-291
VGSLIAFLSYFAQILMAVLMA
>Q9JYD0|69-89
FWLWVVAATFAFFTGFSVTYL
>Q9JYD0|98-118
FFLVLAGVLGMNTLMLAVWLA
>Q9JYD0|169-189
HSLWLCTLLGMLVSVLLLLLV
>Q9JYD0|247-267
GLLVGSIACYGILPRLLAWVV
>A7ZNU4|6-26
IGVIALFLFMALGGIGGVMLA
>A4QKL2|7-27
YLSVAPVLSTLWFVSLAGLLI
>Q91ZB9|35-55
FLTVIIAMFGLAGNAIVLWLL
>Q91ZB9|71-91
LACADFLQLCTQILGSLECFL
>Q91ZB9|99-119
FFLTVVFMFAYLAGLCMIAAI
>Q91ZB9|148-168
LLWAFCLLLNFLLGEGCGLLF
>Q91ZB9|173-193
YYFCITCALITTALIILLTVV
>Q91ZB9|217-237
FYVTIALTLVVFIFLGLPFGI
>Q91ZB9|261-281
IFLSCVNSCANPIIYFLVGSI
>P0AF02|17-37
VSSLAVLFSLPFGIFFAWLLV
>P0AF02|50-70
VLHLPLVLPPVVVGYLLLVSM
>P0AF02|84-104
FGITFAFSWRGAVLAAAVMSF
>P0AF02|137-157
FFTITLPLTLPGIIVGTVLAF
>P0AF02|202-222
CIISIALAMISLLISEWLARI
>Q9SMS0|224-244
LTFDILIVLFAVCCIAFVIVF
>Q9MS59|7-26
QIFIALLTALIPAFFALKLG
>Q09G20|21-36
SVHIMHTALVSGWAGS
>Q09G20|101-115
IVFSGLCFLAAIWHW
>Q09G20|140-156
GIHLFLSGVACFGFGAF
>Q09G20|203-218
IAAGTLGILAGLFHLS
>Q09G20|237-252
VLSSSIAAVFFAAFVV
>Q09G20|457-472
SFALLFFFGHIWHGAR
>P28611|4-22
TSLIGIILAFVALSVGMVL
>P28611|36-53
ILIIIAGTISAVVIAFPT
>P28611|153-173
YAPTLGVLGAVIGLIAALSHM
>P28611|182-203
AISAAFVATLLGIFTGYVLWHP
>O35910|18-38
GGWGWAVLFGCFIITGFSYAF
>O35910|62-82
WISSILLAMLYGTGPLCSMCV
>O35910|85-105
FGCRPVMLVGGLFASLGMVAA
>O35910|110-130
SIIQIYLTTGVITGLGLALNF
>O35910|150-170
GLAAAGSPVFLCALSPLGQLL
>O35910|180-200
FLILGGLLLNCCVCAALMRPL
>O35910|232-252
FLIYAVAASIMVLGLFVPPVF
>O35910|268-288
AFLLTILGFIDIFARPTAGFI
>O35910|299-319
VYLFSFAMFFNGFTDLTGSTA
>O35910|322-342
YGGLVVFCIFFGISYGMVGAL
>O35910|356-376
FSSAIGLVLLLEAVAVLIGPP
>O35910|392-412
FILAGAEVLTSSLVLLLGNFF
>Q9SUI5|48-68
FIGSSTNLIMVTSTTLMLFAG
>Q9SUI5|103-123
LADTLACGTVGHIIGVGVVLG
>Q9R1X5|179-199
LILSIVCLMITQLAGFSGPAF
>Q9R1X5|219-239
LLLVLGLLLTEVVRSWSLALT
>Q9R1X5|296-316
LLAGGPVVAILGMIYNVIILG
>Q9R1X5|317-337
PTGFLGSAVFILFYPAMMFVS
>Q9R1X5|400-420
SITVGVAPIVVVIASVVTFSV
>Q9R1X5|426-446
FHLTAAQAFTVVTVFNSMTFA
>Q9R1X5|608-628
ILGQMTLLEGSIAVSGTFAYV
>Q9R1X5|847-867
VYIQAAGGPLAFLVIMVLFML
>Q9R1X5|916-936
IYALSMAVMLILKAIRGVVFV
>Q9R1X5|996-1016
VILVFFCVGMIAGVFPWFLVA
>Q9R1X5|1017-1037
VGPLLILFSLLHIVSRVLIRE
>Q9R1X5|1101-1121
LDLISIALITTTGLMIVLMHG
>Q9R1X5|1126-1146
AYAGLAISYAVQLTGLFQFTV
>P85118|33-55
FYHVLTLPHSLLLFPGVPVTIIL
>P85118|60-82
WLLATVYSFLFLLCLRLIFWVSC
>O15439|93-113
LVLGIFTLIEESAKVIQPIFL
>O15439|136-156
AYATVLTFCTLILAILHHLYF
>O15439|207-227
QVTVFLHFLWAGPLQAIAVTA
>O15439|228-248
LLWMEIGISCLAGMAVLIILL
>O15439|328-348
SKIIVFVTFTTYVLLGSVITA
>O15439|351-371
VFVAVTLYGAVRLTVTLFFPS
>O15439|440-460
LLAVVGPVGAGKSSLLSAVLG
>O15439|710-730
HWIVFIFLILLNTAAQVAYVL
>O15439|771-791
LTVATVLFGIARSLLVFYVLV
>O15439|836-856
LPLTFLDFIQTLLQVVGVVSV
>O15439|858-878
VAVIPWIAIPLVPLGIIFIFL
>O15439|954-974
AICAMFVIIVAFGSLILAKTL
>O15439|977-997
GQVGLALSYALTLMGMFQWCV
>O15439|1038-1058
EGVIIFDNVNFMYSPGGPLVL
>Q90632|20-40
GGWGWIVLFGCFVITGFSYAF
>Q90632|64-84
WISSIMLAMLYGTGPVCSIMV
>Q90632|94-114
LIGGLLASSGMILASFTTNII
>Q90632|120-140
AGVLTGLGMALNFQPSLIMLG
>Q90632|153-173
LAAAGSPVFLSSLSPLGQVLL
>Q90632|182-202
FLIMGGLLLNCCTCGAVMRPL
>Q90632|266-286
FIIYTISKFILVLGLFVPPIL
>Q90632|302-322
AFLLSIIGFIDIFARPACGMV
>Q90632|331-351
HVAYLFSFAMLFNGSTDICSA
>Q90632|358-378
GLVIFCVFFGISYGMVGALQF
>Q90632|393-413
AIGLVLLIEAFAVLIGPPSAG
>Q90632|424-444
VIFYLAGSEVVLSALFLPWAT
>A6MMT9|41-61
CAYFALGGWFTGTTFVTSWYT
>A6MMT9|125-141
GFMLRQFELARSVQLRP
>A6MMT9|153-166
VFVSVFLIYPLGQS
>A6MMT9|208-228
AALLCAIHGATVENTLFEDGD
>A6MMT9|279-295
GLWMSALGVVGLALNLR
>Q9SCK6|441-461
GLFRAAVVAVVFLMSVCSLTV
>B0Z4Y6|21-36
AVHIMHTALVAGWAGS
>B0Z4Y6|101-115
ILFSGLCFLAAIWHW
>B0Z4Y6|140-156
GIHLFLSGLACFGFGAF
>B0Z4Y6|203-218
IAAGTLGILAGLFHLS
>B0Z4Y6|237-252
VLSSSIAAVFFAAFVV
>B0Z4Y6|457-472
SFALLFFFGHIWHGAR
>P27200|21-36
AVHLMHTALVLGWAGS
>P27200|109-123
IVLSGLFFLAAVWHW
>P27200|148-164
GGHLFLLGFLCFNFGTF
>P27200|211-226
IAAGITLMIGGVFHLT
>P27200|245-260
ALASAIAAVFGAAFVV
>P27200|465-480
CFALLFFFGHIWHGAR
>O78465|17-33
WLAIHGLAVPTVFFLGA
>P69386|21-35
VIHSITIPSLFIAGW
>A8W3I2|41-61
CAYFALGGWFTGTTFVTSWYT
>A8W3I2|125-141
GFMLRQFELARSVQLRP
>A8W3I2|153-166
VFVSVFFIYPLGQS
>A8W3I2|208-228
AALLCAIHGATVENTLFEDGD
>A8W3I2|279-295
GLWMSALGVVGLALNLR
>Q7YJV8|21-35
VIHSITIPSLFIAGW
>Q32RX6|14-30
WLAIHGLAVPTVFFLGS
>Q8WI05|14-30
WLAIHGLAVPTVFFLGS
>Q85X12|21-36
SVHIMHTALVAGWAGS
>Q85X12|101-115
IMFSGLMFLAAIWHW
>Q85X12|140-156
GIHLFLSGVACFGFGAF
>Q85X12|203-218
IAAGILGILAGLFHLS
>Q85X12|237-252
VLSSSIAAVFFAAFIV
>Q85X12|457-472
TFALLFFSGHIWHGAR
>Q7J1B7|14-30
WLAVHGLAVPTVSFLGS
>P04160|21-36
SVHIMHTALVAGWAGS
>P04160|101-115
IMFSGLCFLAAIWHW
>P04160|140-156
GIHLFLSGVACFGFGAF
>P04160|203-218
IAAGTLGILAGLFHLS
>P04160|237-252
VLSSSIAAVFFAAFVV
>P04160|457-472
SFALLFFFGHIWHGSR
>Q6YXL8|14-30
WLAVHGLAVPTVFFLGA
>Q7VR44|65-85
IFMWMPLVLMGLMIMRGMSGF
>Q7VR44|105-127
LLFNHIMNMPVSFFIEQSTATLM
>Q7VR44|143-163
GALITIIREGASVVGLCIMMF
>Q7VR44|167-187
WQLSLVLILIMPIISIIIKLV
>Q7VR44|252-272
VFEPLIQFVASLALACVLYIA
>Q7VR44|277-297
VIEMLSAGTITVIFSSMIALM
>E1WFA0|17-37
FLLATAGVVLVLSLAYGIVAL
>E1WFA0|194-214
WFVYVLAANLLLVIPLLWIAA
>Q06RB6|14-30
WLAVHGLAVPTVFFLGS
>Q640B3|38-58
VVIAIIITLLFCVLASQLLLF
>Q9SA05|59-79
LSFQSLGVVYGDLGTSPLYVF
>Q9SA05|96-116
ALSLIIYSLTLIPLLKYVFVV
>Q9SA05|185-205
LILVLVGTCMVIGDGILTPAI
>Q9SA05|218-238
LPHINNGIVVVVAVVILVSLF
>Q9SA05|249-269
GWLFAPIVFLWFLFIASIGMF
>Q9SA05|299-319
WTSLGGIMLSITGIEALFADL
>Q9SA05|322-342
FPVSAVQFAFTVIVFPCLLLA
>Q9SA05|369-389
VYWPMFIIATAAAIVASQATI
>Q9SA05|421-441
IYVPDINWILMILCIAVTAGF
>Q9SA05|454-474
AVVIVMLVTTLLMMLIMILVW
>Q9SA05|481-501
VLLFTLLSLVVECTYFSAVLF
>Q9SA05|506-526
GGWVPLVIAAAFLVIMYVWHY
>Q31CN5|24-38
IIHAVTLPAIFIAGF
>Q2KJJ8|39-59
VLLVLILAVVGFGALMTQLFL
>Q3B0C6|22-36
VIHAVTLPSIFLAGF
>A2BUN4|6-26
ISVYTIVFFFVGIFLFGFLAS
>Q7H8J8|14-30
WLAVHGLAVPTVFFLGS
>P0DM80|17-37
FLLATAGVVLVLSLAYGIVAL
>P0DM80|194-214
WFVYVLAANLLLVIPLLWIAA
>P45609|14-34
LLLCCLPAFILGAFFGYLPWF
>P45609|39-59
VTGLLIWHLWNLLRLSWWLWV
>P69553|41-61
PLMGLAMALFAVFLSIILEIY
>P51050|3-23
AFVVSLALADLVVALYPYPLV
>P51050|42-62
SGFVMGLSVIGSIFNITAIAI
>P51050|82-102
NTMLYVSLIWVLTVIATVPNF
>P51050|127-147
TIAVVVIHFIVPITVVSFCYL
>P51050|180-200
FVVFVIFAFCWAPLNFIGLAV
>P51050|214-234
WLFIISYFMAYFNSCLNAIIY
>P69554|41-61
PFMGVAMALFAIFLSIILEIY
>A0T0A9|29-49
PIMAVVMGAFLVFLLIILQIY
>Q6ENE5|41-61
PFMGVAMALFAVFLSIILEIY
>Q09X33|4-24
LKLFVYTVVIFFVSLFIFGFL
>Q9DBG6|541-561
VSNTFTALILSPLLLLFALWI
>Q9DBG6|572-592
FAPSTVIFHLGHAAMLGLMYI
>Q9DBG6|597-617
LNMFQTLKYLAVLGTVTFLAG
>Q5RBM1|541-561
VSNTFTALILSPLLLLFALWI
>Q5RBM1|577-597
IIFHLGHAAMLGLMYVYWTQL
>Q5RBM1|605-617
YLAILGSVTFLAG
>P23723|6-26
PMLVTFIVYIFGMVLIGFIAW
>P23723|42-62
LGPFVTALSAGASDMSGWLLM
>P23723|68-88
IFISGISESWIAIGLTLGAWI
>Q9FRS6|645-665
AVFGFIVGTSVIVAMGMMFLA
>O31645|133-153
FMVPFIVVGGLLIAVALTLGG
>O31645|174-194
IGSASFSFMIPILAGYIAYSI
>O31645|199-219
GLVPGMIGGYIAATGSFYDSA
>O31645|221-241
GAGFLGGIIAGFLAGYAALWI
>O31645|256-276
IIIIPVFASLIVGLAFVFLIG
>O31645|297-317
SSILLALILGAMISFDMGGPV
>O31645|336-356
IMGPIAVAICIPPIGLGIATF
>O31645|369-389
MGKAAFTMGLFGITEGAIPFA
>O31645|396-416
VIPSIMAGSMTGSVIAMIGNV
>O31645|436-456
VLMFFIAVIAGSLVTALFVNV
>B0V2N1|1258-1278
LIWVIGPVLAVVFIICIVIAI
>P28828|743-764
IAGVIAGILLFVIIFLGVVLVM
>Q9SBI0|298-318
IWVLTLWISICITLFTWKFLQ
>Q9SBI0|384-404
VAFGIAVGIGLHAISHLACDF
>Q9SBI0|440-460
WTGVTMVVLMLVAYVLAQSWF
>Q9SBI0|483-503
SHHLFVIVYVLLIVHGYFVYL
>Q9SBI0|512-529
TWMYLAVPVLLYAFERLI
>Q9SBI0|660-680
NYDVLLLVGLGIGATPLISII
>Q59Q36|20-38
ALVAGSIAGAISRAFTAPL
>Q59Q36|79-99
VPAEILYILYGGVQFGSYSII
>Q59Q36|121-141
LIVGIGSGIVSTLVTYPFDLL
>Q59Q36|172-192
IYAGIRPAMLSVSSTTGLMFW
>Q59Q36|207-227
VPFIEAICGFIAGATSKGITF
>Q59Q36|252-272
IFVTILKNEGVFGLYKGFGIS
>Q7S2H8|17-35
VTAAGATAGLISRFVIAPL
>Q7S2H8|96-112
LLYVSYAAVQFTTYRSI
>Q7S2H8|135-155
FIAGASAGGVATAVTYPLDLL
>Q7S2H8|190-209
GLGPGLAQIIPYMGTFFCVY
>Q7S2H8|221-238
LPYSSGSAVAGVLASVMA
>Q7S2H8|293-310
GLTVSLFKAAPASAVTMW
>A6QPA0|105-125
AVPIYVPFLIVGSVFVAFIVL
>Q6D9G4|21-41
ILLGLAAGIILASLSTQAALA
>Q6D9G4|45-65
LGTLFVGALKAVAPILVLVLV
>Q6D9G4|85-105
FLYLIGTFSAALIAVVLSVLF
>Q6D9G4|142-162
ALLNANYIGILVWAVGLGIAF
>Q6D9G4|182-204
MIVRVVIRFAPLGIFGLVASTLA
>Q6D9G4|217-237
LLMVLIGGMLLVALVVNPLIV
>Q6D9G4|289-309
VAIPLGATINMAGAAITITVL
>Q6D9G4|331-351
VVASLCACGASGVAGGSLLLI
>P0DJ91|223-243
LWLSLGTIAAGLIGMAATGIA
>P0DJ91|355-375
YGISGALILGGGIGAGVTAAL
>Q2UJY4|12-29
NWMIFLTVTGSFTAALVY
>Q6G6W4|50-70
MVPWAIGFFILILIIILFFLL
>Q7RRM4|658-678
FYSIIYITLICLSVIGVLIFI
>B7LH53|22-42
TTWTLGLFGTAIGAGVLFFPI
>B7LH53|44-64
AGFGGLIPILLMLVLAYPIAF
>B7LH53|97-117
GVVITFLYFFAICPLLWIYGV
>B7LH53|140-160
FVALFLLLLMAFVIWFGKDLM
>B7LH53|163-183
VMSYLVWPFIASLVLISLSLI
>B7LH53|207-227
ILITVWLGISIMVFSFNFSPI
>B7LH53|261-281
MLMVAVVMFFAFSCLFTLSPA
>B7LH53|311-331
FAITLEYAASIIALVAIFKSF
>B7LH53|366-386
ISMIFIMGSTWVVAYANPNIL
>B7LH53|389-409
IEAMGAPIIASLLCLLPMYAI
>B7LH53|423-443
DNVFVTVIGLLTILNIVYKLF
>B7NJY3|22-42
TTWTLGLFGTAIGAGVLFFPI
>B7NJY3|44-64
AGFGGLIPILLMLVLAYPIAF
>B7NJY3|97-117
GVVITFLYFFAICPLLWIYGV
>B7NJY3|140-160
FVALFLLLLMAFVIWFGKDLM
>B7NJY3|163-183
VMSYLVWPFIASLVLISLSLI
>B7NJY3|207-227
ILITVWLGISIMVFSFNFSPI
>B7NJY3|261-281
MLMVAVVMFFAFSCLFTLSPA
>B7NJY3|311-331
FAITLEYAASIIALVAIFKSF
>B7NJY3|366-386
ISMIFIMGSTWVVAYANPNIL
>B7NJY3|389-409
IEAMGAPIIASLLCLLPMYAI
>B7NJY3|423-443
DNVFVTVIGLLTILNIVYKLF
>Q9ZJZ2|5-25
ILFGVSMILLANLCFGIMSAF
>Q9ZJZ2|36-56
MENVFYRSITMTLLLLLIYPF
>Q9ZJZ2|76-96
VVVGGLAMLAFFYNIEKISLA
>Q9ZJZ2|97-117
TATAFSQCAPIYTVLLSPLLL
>Q9ZJZ2|124-144
SALISACIGLVGVVLISDPSV
>Q9ZJZ2|147-167
VGLVEIIMGILSGIFVSLAYI
>Q9ZJZ2|181-201
VILAFAFGMSLLGLAGMFIDI
>Q9ZJZ2|216-236
ILWISLIGISGTLGQYFLTYA
>Q9ZJZ2|244-264
IIAPIEYTRIVWGLLFGLYLG
>Q9ZJZ2|272-292
SSLGVALILCSGLLIALPALL
>P0A8S7|1-21
MISTVALFWALCVVCIVNMAR
>P0A8S7|90-110
FILTSALCGLVVVSLIALMIW
>B6I356|1-21
MISTVALFWALCVVCIVNMAR
>B6I356|90-110
FILTSALCGLVVVSLIALMIW
>P0AAZ1|24-44
LVQVAALAIIMIRGLDVLMIF
>P0AAZ1|67-87
LVFLSSLVLVFIEIWCAFSLV
>P0AAZ1|95-115
WLYLLTQITAASYLWAASLGY
>C1L148|8-28
IFLFAANILTVLYILYNDAVI
>C1L148|46-66
RWDGYIFVGIIVLLFVSNTFF
>C1L148|70-90
PFSTSVLLGIMGVLFIYICFF
>C0H3V4|3-23
VFILFYLWIVPIVIGILCSVA
>C0H3V4|33-53
VAPGIAMIVLSIISLITAFTA
>C0H3V4|61-81
FIGGMFLFGTFLVGSAFPFFF
>P34251|23-39
RFNVAIIGGTGGLGRAI
>Q85AJ6|5-25
IIAQLTVLALIIASGPLVIAL
>Q8L6Z8|51-73
FLFPALGALLFGYEIGATSCAIM
>Q8L6Z8|95-115
IITSGSLYGALIGSIVAFSVA
>Q8L6Z8|129-149
FLYLVGAIVTVVAPVFSILII
>Q8L6Z8|152-172
VTYGMGIGLTMHAAPMYIAET
>Q8L6Z8|190-210
VLGMVGGYGIGSLWITVISGW
>Q8L6Z8|213-233
MYATILPFPVIMGTGMCWLPA
>Q8L6Z8|305-325
ALTIAGGLVLFQQITGQPSVL
>Q8L6Z8|346-366
ISILLGLLKLVMTGVSVIVID
>Q8L6Z8|374-394
LLCGVSGMVISLFLLGSYYMF
>Q8L6Z8|405-425
ALLLYVGCYQLSFGPIGWLMI
>Q8L6Z8|437-457
GISLAVLVNFGANALVTFAFS
>Q8L6Z8|467-487
ILFCAFGVICVVSLFFIYYIV
>Q8TGR3|44-66
LFFLVFRRLFSWFLVLLPSPRFF
>B7M1K3|14-34
ALGFISHNTTVAVSILVLIIV
>B7M1K3|51-71
LSIGIIILTIGVMAPIASGTL
>B7M1K3|86-106
LVAIAVGVIVSWLGGRGVTLM
>B7M1K3|121-141
VLGVALFRGVPVGPLIAAGLV
>Q5Z8T8|12-32
GSFCHPPLLLLIVAIQFLVIY
>P51393|43-63
LVGPGSLNITLLTACFISMVF
>P51393|82-102
AVIVIAFTRELSPVLTAVIIA
>P51393|136-156
LVFPKVAACCIMLPILSTISL
>P51393|159-179
SIAISIFVSFVMYGIPSSIFL
>P51393|199-219
LCFGTIIAFISCQWGLTSSGG
>P51393|230-250
SVVTILLTIFITDFILSYFMF
>Q5UQL5|10-30
YVVFIISLIVLLIIFYVFKIG
>Q5UQL5|48-68
YPLAISLVIWVIWYFLLYPPS
>A9MFI4|14-34
ALGFISHNTTVAVSILVLIIV
>A9MFI4|51-71
LTVGIIILTIGVMAPIASGTL
>A9MFI4|86-106
LVAIAVGVFVSWLGGRGVALM
>A9MFI4|121-141
VLGVALFRGVPVGPLIAAGLV
>O84860|9-29
TLLFYALFNALGSLPVFIALL
>O84860|39-59
HIILRESIFALLLLLLFVTFG
>O84860|66-86
LGIILPAFQFTGSLLLGSIAI
>O84860|107-127
IFFPLAFPVITGPAMITSTLG
>O84860|138-158
IVLGAIVLAWLFSLITLLLSS
>O84860|176-196
FGISLALMAGNLMLKALSTAF
>B6J612|21-41
VGIFLLLWPTLWAVWIAAKGA
>B6J612|44-64
FKIAVIFIAGSVVMRAAGCIV
>B6J612|91-111
VTEAMLLFAVLSLIAFTLVLL
>B6J612|112-132
LNRLTVELAVIGILLALVYPF
>B6J612|139-159
LPQLWLGIAFSWSIPMAFAAT
>B6J612|160-180
VGHVPAVAWLLFFAAVLWPIV
>B6J612|211-231
LMIGLLQGSVLLTFGLLGWYL
>B6J612|235-255
YWFYLGLLVALGLMCYQQFLI
>B6J612|263-283
CFAAFRNNNWVGFFIFLGILL
>P76352|94-114
ITPLAVPIFMENACVLLMGVL
>P76352|139-159
VIMAFFAAIDLGTTVVVAFSL
>P76352|174-194
SLVIMTLFAVLLATLIHHFGE
>P76352|211-231
LALTYLELTVLSYPAAAITLI
>P76352|246-268
LLINGSLNILNIIISGILIYGLF
>P76352|281-301
GLTISRYIGAVAILWVLAIGF
>P76352|318-338
FSIIWEVMGIGIPASVESVLF
>P76352|350-370
AGMGTSVIAGNFIAFSIAALI
>P76352|404-424
VFWLSTLGLTAIAWLTAPFAG
>P76352|439-459
VVVILIWLNALFMPIWSASWV
>P76352|486-506
VVVGYVLGIMLGWGVVGVWMG
>Q6LVW8|498-517
LARFYFGIGATLVVCSAILF
>Q6LVW8|521-540
VETIPVASAAMGVTFWLLGW
>Q0VTN6|4-24
WALTFLVVAIIAGVLGFGGIA
>Q0VTN6|28-48
ASIAKIIFFIFLALLVISLVV
>Q28HR4|60-80
LALRPWSFSASLIPVALGTAI
>Q28HR4|90-110
LLLFVVCAVAVLAVHGAGNLV
>Q28HR4|141-161
VRFGVFLYTLGCLCAACLYFI
>Q28HR4|169-189
LALIYFGGLSSSFLYTGGIGF
>Q28HR4|213-233
AVQVGYLAVTPLLYAVPLALS
>Q28HR4|251-273
QAGIVTLAILVGPMFSYMLYNLL
>Q28HR4|285-305
ATRYTISMALPLLTIPLAFSL
>Q28HR4|324-344
LNLLVGLFYVFGIVLAPAGSL
>A7FN99|23-43
IGSLLLLWPTLWALWLAGRGI
>A7FN99|46-66
AKILVVFVLGVFFMRAAGCVV
>A7FN99|98-118
ILFVVLILLSFGLVLTLNSMT
>A7FN99|141-161
LPQVVLGAAFGWSIPMGFAAV
>A7FN99|163-183
ESLPLVCWLLLLANICWTVAY
>A7FN99|213-233
LIIGLLQLATLLLMVAIGWLM
>A7FN99|234-254
NLGGAFYWSILLAGALFTHQQ
>A7FN99|268-288
AFLNNNYVGLILFLGILISYW
>A1VI80|5-25
AIIFAVISLIAGALGFSGVAA
>A1VI80|33-53
VLFGLFLILAVIFIVLAALGV
>Q9P7G8|41-61
ACTYLMFHSLATMAVSLHPVY
>Q9P7G8|68-88
GPLLITGSCLFSGTIYGLCLL
>Q9P7G8|97-117
ILGPLTPIGGLVMLTGWATML
>B2FQ10|48-68
VFALVPLAIVVFGVLSAFPVF
>B2FQ10|101-121
SAGQLTAAGFIALVVSLLITL
>B2FQ10|144-164
FLVYWTVLTLGAMLAAASLAV
>B2FQ10|181-201
WLAELALRLAPILIEFVCITL
>B2FQ10|216-236
AVPGAILAAVILELVKWGIGA
>B2FQ10|251-271
VAFVPILLLWIYLCWVAVLLG
>B4TU36|4-24
WGIIFLVIALIAAALGFGGLA
>B4TU36|30-48
AAKIVFVVGIVLFLVSLFM
>P44477|24-44
TYFLLGLTMAFSAVVAFISMS
>P44477|45-65
LNLPYPNIIVLLVGFYGLLFL
>P44477|74-94
AGILAAFAFTGFMGYTIGPIL
>P44477|105-125
LIMLAFAGTAIVFFACSAYVL
>P44477|137-157
AMFALFIVLLLGMVASFFFQI
>P44477|158-178
PALSVAISALFVVFSTMTILY
>P44477|196-216
VNIYVSIYNLFLSLLRLLSIF
>P76576|24-42
ALAVGVILGVGALIGWRYW
>P67729|9-31
MLLLSLPAVAIGIASSLILIVVM
>P67729|55-77
SPLWIIGVLTLTGIAVGLVIRFS
>P67729|90-112
LIGAPVPPSALPGLIVALILGLA
>P67729|122-140
PIMTVNIALAVAIGARLLP
>P67729|147-169
WTILASAGTIGALFGTPVAAALI
>P67729|189-211
PLMAAAAGALTTGLFFHPHFSLP
>P67729|223-244
ILSGAIVAAIAIAAGMVAVWCL
>P67729|259-281
LVLGIGGFILGILGVIGGPVSLF
>P67729|301-323
YFLLAVIKLAALVVAAASGFRGG
>P67729|343-363
VPAVPAAITVSCAILGIVLVV
>P67729|376-398
VVVPNTTLLPLLCIVMLPAWLLL
>Q21802|46-66
SLQMCFIIVFLLFIFSLIMFM
>O31577|10-30
FIIFVLMICTFSIGYTEYAVM
>O31577|48-68
GLLVTAYAASVCLTGPLVTII
>O31577|76-96
PVLLGLMAIFILSNLMSALAP
>O31577|106-126
ILSASIHGAFFAIAMVFASEM
>O31577|141-161
GGLTVALMLGVPFGSYLGDVL
>O31577|165-185
AVFSIITALGVIGFLGLMAAV
>O31577|209-229
LFSFAITILGYSGVFIAYTFI
>O31577|242-262
VGITGALFAYGLGGVAGNFFA
>O31577|274-294
MIGVMIGLIGVLAVFPYIAIY
>O31577|296-316
AAAIVATFLFGACAFGTPPLL
>O31577|334-354
VSVSAFNLANALGAWIGGMIL
>O31577|363-383
LFAGGALMTACGLVLSTFAHL
>Q6SVZ0|50-70
GLLLFQISTAVAVLGSFSLVF
>Q6SVZ0|85-105
VVWAPEVLLLVPVASALFVYF
>Q6SVZ0|128-148
LVLLLAGLLAHIPALGVTCAC
>Q6SVZ0|154-174
VLTSFVLTLVITLLCAEVVFI
>Q6SVZ0|185-205
FALINGVWVVVFLANVLIVFT
>Q6SVZ0|210-230
WPLRLLLGFYSTVGLIFAGHF
>Q6SVZ0|245-265
DVAHTSLQLFITFISLFFLIL
>Q6AFM6|17-37
VWTTLGVIVALVILFFIFAGL
>Q6AFM6|59-79
AAIAMFFVGFLGMALPLWVVI
>Q6AFM6|108-128
RLAMYGIPIVFGIFAGVSAAS
>Q6AFM6|167-187
VGFASAVVLISLLATLATCYL
>Q6AFM6|206-226
VQISVIAAVYLLLQGVSVWLD
>Q6AFM6|256-276
AVLAVAAVFVALLFAVTAFTG
>Q6AFM6|283-303
VGTALLIVAALVIGAIYPWAI
>O31554|12-34
ALLYLGGGLLAMIYGLITFFMAF
>O32239|186-206
IYTALLVAASILISIFIWLYI
>E5RIL1|205-225
IIAILSILLAVLLTVLLAVLI
>O31555|45-67
YLLAIPAGFLFTLFCLYLFIIFF
>P54718|17-37
IALILMLTELAVELMQPLLIA
>P54718|52-72
VWIWGTVMIGLTVLSFAAGML
>P54718|127-147
IFMSLRFMLRAPLMIAGGIVL
>P54718|153-173
VKLGFFLLVTIPILILFLLWV
>P54718|238-258
FTMPVLMLLMNLCILLILWAG
>P54718|275-295
IINYATRITGALSMFPFLIMI
>P63696|21-41
PAVFIPASVVIVAMIVVSVVY
>P63696|60-80
VGWWYILVATGFVVFALYCGI
>P63696|97-117
FSFWAWLAMLFSAGMGIGLVF
>P63696|148-168
MALTVFHWGLHAWAIYVVVGL
>P63696|204-224
VDVIAIVGTLFGVATSLGFGI
>P63696|243-263
WMVGMIAAITATATASVVSGV
>P63696|275-295
MALAAALALFVLLLGPTLFLL
>P63696|328-348
WTIFYWGWWISWAPFVGMFIA
>P63696|359-379
FIGAVLLVPTVIASLWFTIFG
>P63696|410-430
GLPIGAITSVLAVLVIVFFFV
>P63696|457-477
VYWAVLEGVAAAVLLLIGGAG
>P63696|485-505
AAIATALPFSIVMVVACYAMT
>Q117J2|23-43
IHILIILFFSFVCWEILGFST
>Q117J2|67-87
TETWLWITTFLISMGFFLVNL
>Q117J2|128-148
LSLSWLLCCIFGLILLVGLIL
>Q117J2|192-212
LWLLGLFLLLSFAIIINPILW
>Q117J2|213-233
LSVFAVVLSLVFSFILSSHWA
>Q117J2|270-290
FWLIGLFLYGFVACILIYLLS
>Q117J2|313-333
LGGGFILTIAFSYFIACFELL
>Q117J2|355-375
YVFLGILALLIAFFLFWQAIF
>Q117J2|416-436
AILTWYLIIAVIAGWLIPKIV
>Q573B7|21-43
SFPICTSTYTSFSLFACIWSIFI
>P60933|6-26
SLLIAAILGVVEGLTEFLPVS
>P60933|45-65
AKTFEVVIQLGSILAVVVMFW
>P60933|90-110
LTLIHILLGMIPAVVLGLLFH
>P60933|116-136
LFNPINVMYALVVGGLLLIAA
>P60933|190-210
YAASEFSFLLAVPMMMGATAL
>P60933|222-242
GDIPMFAVGFITAFVVALIAI
>P60933|252-272
ISFIPFAIYRFIVAAAVYVVF
>P72935|5-25
NFPLARYVLGAMLAFLFVGVA
>P72935|44-64
LFLLAAAVLVLFMQAGFAMLE
>P72935|81-101
TFDVCVGVLLYFLFGYSLMYG
>P72935|104-124
PVLGGFFGWGGFGITNNLDNV
>P72935|133-153
WLFQAAFAATAATIVSGAVMG
>P72935|155-175
MYFKAYLIYSAVITGLVYPIS
>P72935|193-213
FAGSLLVHSVGGFAALAAVVV
>P72935|240-260
GVFILWVGWYGFNPGSQLAFV
>P72935|269-289
MLIAVNTTLSAAAGGLAALAF
>P72935|299-319
PNLLVTLNGILGGLVGITAGC
>P72935|325-345
WSAIAIGVVAGILSVLGTKLL
>P72935|354-374
VGAWPVHGLCGIWGGIAVGIF
>P72935|386-406
IVGSLVIPFWAFITMFFLFYV
>B5RL84|4-24
ILRVIILGFVQGISEFLPISS
>B5RL84|39-59
LPIVFDIYLHFATVLVVIIYY
>B5RL84|88-108
LNLILLILIITFFTALIGIFI
>B5RL84|114-134
LFTFKLVLFNFIVTSILLFLI
>B5RL84|147-167
IFFSGLLIGIMQGIGAMPGIS
>B5RL84|186-206
SLEISFLSLIPIVFGSLFLKY
>B5RL84|214-234
IIFNIFEINLGAIFAFIFGLF
>B5RL84|246-266
SKLYYFSIYLVSVVSLVYFLV
>P50083|13-35
IRSINPTLLNFINYFLLIVPQFI
>Q2N736|40-60
GPLIDVAVHVGSLLAIIVYFF
>Q2N736|89-109
LFWWIVLGTIPAVAFGLAIKL
>Q2N736|137-157
DLIAFNLIVYGIALGLADWLG
>Q2N736|171-191
GLIVGIAQALAIIPGTSRSGV
>Q2N736|209-229
FSFLLSIPAVAGAGVLIVPEI
>Q2N736|241-261
LIAGVLTFIAAFLTMAFLMNF
>Q2N736|265-285
ASMLVFVFYRVAMGCALLAFF
>P97029|42-64
MVFDLNLTPFILFVAASAVYLYL
>P97029|98-120
ASYIAVYFSLPAAAVLLIFYPLF
>P97029|124-146
IPFFPIIIVFIIMIIQHLSYVIS
>A9KNK1|4-24
IELLKVIFLGIVEGITEWLPI
>A9KNK1|45-65
FMSMFNVVIQLGAILAVVVLF
>A9KNK1|84-104
TFTLWFKIVVACIPGIVMIPF
>A9KNK1|112-132
FFNPQTIATTLILYGILFIII
>A9KNK1|149-169
ITYQMAFMIGLFQILAMIPGT
>A9KNK1|187-207
YVAAEFTFFLAIPTMFGASLL
>A9KNK1|219-239
AEIVALITGMLTAFIVSIIVI
>A9KNK1|251-271
FKVFGWYRIVLGAIVAGYFLL
>A4SHM8|5-25
YALFVAFVLGIVEGLTEFLPV
>A4SHM8|45-65
AATFEVVIQMGSILAVVAVFW
>A4SHM8|86-106
TLSLVHIILGMLPAVIIGLGI
>A4SHM8|114-134
LFGPETVMYALVAGGILLIIA
>A4SHM8|149-169
ISYKQAFGIGLFQCLALWPGF
>A4SHM8|189-209
AAEFSFILAVPMMVAASGLDL
>A4SHM8|226-246
VGFITAFVVAMIAIKTFLALI
>A4SHM8|251-271
FIPFAIYRFIVAFAVYLVFVA
>Q9CC42|90-110
YWLGWYVIIGTIPICILGLVC
>Q9CC42|121-141
LWVVATALVAFSGVIAFAEYV
>Q9CC42|165-185
LALIPGVSRSGSTISAGLFLG
>Q9CC42|194-214
FGFLLAIPAVFASGLFSIPDA
>Q9CC42|228-248
QLLVATVIAFVVGLVAVSWLL
>Q9CC42|256-276
LYWFVGYRIVVGVGVLILLAV
>B1L557|15-35
LTEWLPISSSGHLVLLQIILL
>B1L557|38-58
SSAAFIALVHAGTLLAVIVAF
>B1L557|91-111
LYILIGTVPVAVLGLALAKYV
>B1L557|114-134
IFGSSKIVGVGLLITAALLYS
>B1L557|149-169
ALIVGLAQSIAIFPGISRSGA
>B1L557|189-209
FLLSIPALTGFLILELIVSPA
>B1L557|219-239
VGLLSSFITGLIAIKFLLSII
>B1L557|242-262
GRLHLFSYYCVIVGIAILSLL
>Q7VEQ2|84-104
YRLGWYVIIGTIPICILGLFF
>Q7VEQ2|115-135
LWVVVTALVVFSGVIALAEYV
>Q7VEQ2|188-208
FGFLLAIPAVFASGLFSLPDA
>Q7VEQ2|222-242
QLLVATLIAFVLGLTAVAWLL
>Q7VEQ2|250-270
MYWFVGYRVLVGTGMLVLLAT
>A5DH87|50-70
ILIQIGGVVAIVIGVLVLIFH
>A5DH87|92-112
LILFLLVFFVGFPPLIGYSAL
>A5DH87|124-144
YGWPLLASASVSGSFVAFLVF
>A5DH87|193-213
GALAAIPELSAWVYLGASVIT
>A5DH87|241-261
IIDVISILVTGAAASLTTFII
>B7LZK7|6-26
SLLIAAILGVVEGLTEFLPVS
>B7LZK7|45-65
AKTFEVVIQLGSILAVVVMFW
>B7LZK7|90-110
LTLIHILLGMIPAVVLGLLFH
>B7LZK7|116-136
LFNPINVMYALVVGGLLLIAA
>B7LZK7|190-210
YAASEFSFLLAVPMMMGATAL
>B7LZK7|222-242
GDIPMFAVGFITAFVVALIAI
>B7LZK7|252-272
ISFIPFAIYRFIVAAAVYVVF
>A1KKH9|84-104
YRLGWYVIIGTIPICILGLFF
>A1KKH9|115-135
LWVVVTALVVFSGVIALAEYV
>A1KKH9|188-208
FGFLLAIPAVFASGLFSLPDA
>A1KKH9|222-242
QLLVATLIAFVLGLTAVAWLL
>A1KKH9|250-270
MYWFVGYRVLVGTGMLVLLAT
>A6WYK2|3-23
VFNLLEAAFLGLIEGLTEFIP
>A6WYK2|46-66
FEVLIQLGAILAILTVYSAKL
>A6WYK2|84-104
FGILVAFLPAAVIGALAHGFI
>A6WYK2|107-127
VLFETPMLVCIMLIIGGFILL
>A6WYK2|144-164
YPLPMCLAIGFIQCLAMIPGV
>A6WYK2|184-204
AAEFSFFLAMPTMAGAFAYDL
>A6WYK2|218-238
LIGVGFVMAFISGVFVVRYLL
>A6WYK2|248-268
LFGWWRLIVGSVGLAALLVWG
>A6UPF1|11-31
GLTEFLPVSSSGHLAIFTAIF
>A6UPF1|35-55
PDVGYFAFLHLATFLAVVIFV
>A6UPF1|74-94
ITLSLKLFVSMIPAAIVGIFF
>A6UPF1|101-121
IFSETFFIGVFLAITGVFMLL
>A6UPF1|135-155
IPYLDAFIIGIFQAFSVLPGI
>A6UPF1|175-195
AVKYSFLMSLPVIFGAGVLEM
>A6UPF1|208-228
FIVAFLTGILGLHLLKKMVIA
>A6UPF1|229-249
GKLKFFGYYCFLASLFVIFYI
>P42108|12-32
LAYFIDGIIVSVPSYIILFII
>P42108|59-79
LAFLPTMLIMIVISVLYYGLL
>P42108|114-134
YFAYILSGIIFYIGFIMIAFG
>C6DDL8|6-26
SLLIAFILGVVEGLTEFLPVS
>C6DDL8|45-65
AKTFEVIIQLGSILAVVVMFW
>C6DDL8|92-112
THILLAMIPAVVLGLVFHDVI
>C6DDL8|115-135
LFYPQNVMYALVVGGFLLLAA
>C6DDL8|189-209
YAASEFSFILAVPMMMGATVL
>C6DDL8|225-245
MFAVGFVTAFLVALIAIKTFL
>C6DDL8|251-271
ISFVPFAIYRFIVAGVVYMVF
>Q880L3|43-63
RAMAFNIIIQLGAILAVVWEF
>Q880L3|85-105
LNLLIAFMPAVVLGVIFADTI
>Q880L3|109-129
LFNAITVATALVVGGVIMLWA
>Q880L3|183-203
AATEFSFFLAMPTMVGAAVYS
>Q880L3|218-238
VFAIGFITSFVFAMIAVRALL
>Q880L3|254-274
IAFGLLILATWQFGWIDWASA
>Q3B5P9|1-21
MTLIQAILLGIIQGLTEFLPI
>Q3B5P9|39-59
PGAAFTAIIQIGTLGAVMLYF
>Q3B5P9|85-105
AKMGWMIAAGTLPIVAFGLLF
>Q3B5P9|115-135
SLYWISGALIILALVLSLAEW
>Q3B5P9|153-173
IGWKEALLIGLAQAIALIPGS
>Q3B5P9|193-213
AARFSFLLSLPAVFAAGAFEL
>Q3B5P9|229-249
NLAVATITSGIVGYLSIAFLL
>Q3B5P9|259-279
IFIAYRLAAGAGLLLLLGGGT
>P70775|1-21
MFATTLQGFTLGLAMIIPIGA
>P70775|37-57
LLAATLCCLCDLILIGIGVFG
>P70775|65-85
SPIGLALLTWGGVLFLCWFGI
>P70775|116-136
LGVTLLNPHVYLDTLMLLGSF
>P70775|148-168
FAAGAMLASLVWFYSLAFGAA
>P70775|185-205
TIVGLIMLGLALQLASGALLA
>Q46832|40-60
LLAAVVFLFSVGYYVLIWQPL
>A5WCV5|4-24
LLILKAVIMGIVEGITEFLPI
>A5WCV5|45-65
ADLFIVVIQLGAILAVIYEYW
>A5WCV5|91-111
QLGLSLIVATIPVMLVGFTLA
>A5WCV5|118-138
LFNPYTVAIMLILGGLLIFYV
>A5WCV5|153-173
VSLKTALLIGLMQCLALIPGT
>A5WCV5|194-214
AEFSFFLGIPVIIGAGLLDLL
>A5WCV5|228-248
ILGVGVLVSFVVGLLCIRWLV
>A5WCV5|258-278
IFAWLRIITGIIVLLVAWIFG
>P94362|33-53
FWIDIVLWVGAAAYIFSHLSF
>P94362|56-76
GIVSLATMFYCYWTAMDLIVS
>P94362|98-118
LLSDITLTAIVFAGAVIFFIY
>P94362|128-148
VILLGMISGGGALVKRILNVF
>P94362|267-289
LYFAASVKGVSAYALLVLALYAL
>P94362|294-311
WVMAVAVILYWVFNMYMS
>P94362|400-420
LSSQLLRFLYLGAVVGIFLLF
>P94362|432-452
IALWAFIMAIIILFQLYQSFC
>Q1MMI4|38-58
SDMFNIVIQAGAILAVTIIYW
>Q1MMI4|80-100
LIVAFLITAILGLVVKKLGFE
>Q1MMI4|107-127
PIAWALIIGGIWMIFAEWAAA
>Q1MMI4|135-155
ITWLVAILVGIAQIVAGVFPG
>Q1MMI4|178-198
TEFAFLVGIPTMYAASAYELL
>Q1MMI4|216-236
IAFVVSTVVAFIAVKWLLAYI
>Q1MMI4|244-264
FAIYRIILGVLLLGMAATGLI
>Q63EL0|6-26
ITAWALGLILFFVAYSLYSAG
>Q63EL0|32-52
VHMGLRLMYIIIIVTGVWLYL
>Q63EL0|64-84
WYGLKMLAGILVIAGMEMVLV
>Q63EL0|91-111
ATGAFWGLFIIALVAVFYLGL
>B8EBV1|1-21
MDTFQVIILALIQGLTEFLPI
>B8EBV1|39-59
QGLSFDVAVNTGSLFAVVIYF
>B8EBV1|87-107
WWIILATLPAVFFGFLAKDFI
>B8EBV1|114-134
AEVIAVTTVVFGLLLWWADKM
>B8EBV1|149-169
ALLIGFAQALALIPGTSRSGA
>B8EBV1|183-203
AAARFSFLMSVPVSLGAAILV
>B8EBV1|218-238
ALILGTLISFVAAYACIHYFL
>B8EBV1|246-266
MTPFVIYRLALGAVLCGFIFF
>A3D1Q8|1-21
MDTFQVIILALIQGLTEFLPI
>A3D1Q8|39-59
QGLSFDVAVNTGSLFAVVIYF
>A3D1Q8|87-107
WWIILATLPAVFFGFLAKDFI
>A3D1Q8|114-134
AEVIAVTTVVFGLLLWWADKM
>A3D1Q8|149-169
ALLIGFAQALALIPGTSRSGA
>A3D1Q8|183-203
AAARFSFLMSVPVSLGAAILV
>A3D1Q8|218-238
ALILGTLISFVAAYACIHYFL
>A3D1Q8|246-266
MTPFVIYRLALGAVLCGFIFF
>P40800|9-29
IIVLFGSFAIILAVGVPITFA
>P40800|57-77
VGLDGFTLLAIPFFVLAGNIM
>P40800|110-130
TLFGAISGSAVASAAAVGGIM
>P40800|146-166
AINVASAPIGLMIPPSNVLIV
>P40800|176-196
VAALFLAGYLPGILTALALMT
>P40800|226-246
LPSLLLIFIIIGGIIGGVFTP
>P40800|280-300
VVTSSIVLLLVGCSMGMSWAM
>P40800|321-341
WVILLIINLILLFVGTFMDIT
>P40800|343-363
AILIFTPIFLPIAQHLGIDPV
>P40800|367-387
IIMVFNLTIGLCTPPVGTILF
>P40800|408-428
FLALFVVMAMICYFPQLSLLL
>P37498|16-36
FAFFAAGFNTFAILYCVQPLM
>P37498|49-69
AASLSLSVTTMLLAVSMLVFG
>P37498|79-99
PIMGISMLAASVLCLASAFSP
>P37498|110-130
IQGVALAGLPSIAMAYLGEEI
>P37498|133-153
GSLGSAMGLYISGNAIGAVFG
>P37498|166-186
WHMAMGTIGVISLIASVIFFI
>P37498|221-241
FLIGFLLLGSNVALFNYIVYV
>P37498|252-272
AFSSWIFIVMIVGIFSSSFIG
>P37498|283-303
ILVMNIFIVIAGALFTINNML
>P37498|307-327
ILGIALFTFGFFGGHSVASSW
>P37498|342-362
LYLFFYYAGSSVFGTIGGLFW
>P37498|364-384
GFHWLGVVGMITFMLLVALWL
>A8FS68|1-21
MDTFQVIILALIQGLTEFLPI
>A8FS68|39-59
QGLSFDVAVNTGSLLAVVMYF
>A8FS68|87-107
WWIILATIPAVIVGFTAKDFI
>A8FS68|115-135
AVIATTTIVFGLLLWWADRMF
>A8FS68|144-164
VGWKKALVIGVAQAMALIPGT
>A8FS68|183-203
AAARFSFLMSVPVSLGAAILV
>A8FS68|218-238
ALSLGIIVSFVAAYTCIHLFL
>A8FS68|246-266
MTPFVIYRLALGAILCAFMFA
>A1RMH4|1-21
MDTFQVIILALIQGLTEFLPI
>A1RMH4|39-59
QGLSFDVAVNTGSLLAVVIYF
>A1RMH4|87-107
WWIILATLPAVFFGFMAKDFI
>A1RMH4|111-131
LRSAEVIAVTTIVFGLLLWWA
>A1RMH4|149-169
ALLIGFAQALALIPGTSRSGA
>A1RMH4|183-203
AAARFSFLMSVPVSLGAAILV
>A1RMH4|218-238
ALTLGTLVSFVAAYLCIHYFL
>A1RMH4|246-266
MTPFVIYRLILGAVLCGFIFL
>Q9WZZ5|38-58
QTAVLHLGTLVSVVLFALDGI
>Q9WZZ5|65-85
WRIILNLIVSTIPAGVFGVLF
>Q9WZZ5|92-112
LFSSPRFLPLFFSATALILMF
>Q9WZZ5|126-146
MSFLDALLVGIAQLFALFPGI
>Q9WZZ5|166-186
ALQYSFLMSIPVVLGAGILGL
>Q9WZZ5|191-211
VTILAPIFAFLSGLFALYVLS
>Q9WZZ5|217-237
GKIWQFSYYCLFVAILSYLAG
>A4VXK6|44-64
FLEMFNIVIQLGAILAVMTIY
>A4VXK6|84-104
WQLWAKVVIACIPSILIAVPL
>A4VXK6|112-132
FNFMVPIAIALIVYGIAFIWI
>A4VXK6|187-207
SVAADFTFFLGIPTMFGYSGL
>A4VXK6|224-244
VWILLVASVTAYLVSLVVIRF
>A4VXK6|254-274
FTVFGYYRIILGAILLVYAFI
>Q93834|18-38
LFIFIAVCLGFLIAVTILAGL
>C0H3U2|8-28
FFLFSSGVLQATTLLLVILIF
>Q1J8H6|2-22
LIIELLKAIFFGIIEGITEWL
>Q1J8H6|44-64
AFIEMFNIVIQLGAIIAVMLI
>Q1J8H6|85-105
WQLWLKVVIACIPSILIAVPL
>Q1J8H6|113-133
FYFMVPIAIALIVYGIAFIWI
>Q1J8H6|163-183
VLSIVPGTSRSGATILGAIIL
>Q1J8H6|188-208
TVAADFTFFLAIPTMFGYSGL
>Q1J8H6|223-243
AQVLILLVASLTAFVVSLLAI
>Q1J8H6|255-275
FTIFGKYRIVLGSLLLIYSFF
>O66414|30-50
IWFPIVVGIIASAVGMFGMLL
>O66414|189-209
ALAAVIEELLVNIATAIYFLI
>O66414|218-238
FLVTVGSSLTYLSNIPMIFAC
>Q84MA9|257-277
GSICGGILILLLTFLLICLLW
>P72637|27-49
WVKGAIVLAIALVGLEVIARIYV
>P72637|69-87
WQGSIALITGFISWGFIVF
>P72637|144-166
VLLPLIIVLQLILISLVMYYVFI
>P72637|197-219
FSGMGSQLGVTALAGMLALIGVL
>P72637|226-248
PGLVFILSAVWGLLLSGNWFRLL
>P72637|283-300
WWRGLFLFSLLGVTLIIL
>P72637|321-339
HISALGAAVALTLGVEHWL
>P72637|364-386
LPVETGLAIFSMAIAIWLGWLSV
>P72637|406-428
IIGLWLPVAVYLLILLLQNLGGW
>B8GUR7|8-28
VLALVQGLTEFLPISSAAHLI
>B8GUR7|39-59
QGLAFDVATHVGSLAAVVIYF
>B8GUR7|87-107
WAVGLGTIPAGLAGLLFHDII
>B8GUR7|113-133
SAQVIAMATIGFAVLLLFADV
>B8GUR7|188-208
SFLLSIPIIALAGGFEILGLV
>B8GUR7|219-239
MIVLGALVAGVSAYLCIHYFL
>B8GUR7|246-266
TMLPFVIYRLVLGAFLLFLFW
>B2FHB6|38-58
RSDFFNIVIQAGAIVAVVLVF
>B2FHB6|75-95
REYVFKLGAAFLVTAVVGLVV
>B2FHB6|106-126
VSPVAWALIIGGVWMLLVEAY
>B2FHB6|136-156
VTWTVAIGVGLAQVVAGVFPG
>B2FHB6|181-201
FVFLVGIPTMFAASAYTFLEM
>B2FHB6|217-237
VAFLAAAITGFVVVKWLMGYI
>B2FHB6|242-262
FTAFAIYRIALGAALLLWLPS
>P67394|2-22
LIIELLKAIFFGIIEGITEWL
>P67394|44-64
AFIEMFNIVIQLGAIIAVMLI
>P67394|85-105
WQLWLKVVIACIPSILIAVPL
>P67394|113-133
FYFMVPIAIALIVYGIAFIWI
>P67394|163-183
VLSIVPGTSRSGATILGAIIL
>P67394|188-208
TVAADFTFFLAIPTMFGYSGL
>P67394|223-243
AQVLILLVASLTAFVVSLLAI
>P67394|255-275
FTIFGKYRIVLGSLLLIYSFF
>Q8E7M0|45-65
FVEMFNIVIQLGAIMAVIVIY
>Q8E7M0|85-105
WQLWLKVVIACIPSILIALPF
>Q8E7M0|113-133
FNFMIPIAIALIFYGFVFIWV
>Q8E7M0|188-208
SVAADFTFFLAIPTMFGYSGL
>Q8E7M0|226-246
LILLVASLTAFVVSLYVIRFL
>Q8E7M0|255-275
FTIFGKYRIVLGSLLILYWLV
>P37559|7-27
FYTMLAMSGMGLWLGASLDTY
>P37559|40-60
LLFIHDILFWIMQGLLFFYVL
>P37559|66-86
GEFRIYIFLAVLLGVATYQSL
>P37559|90-110
IYIKILKFVIYLVVSVYQFFK
>P37559|116-136
VLFRPIVWTCGAIIWLAAFLF
>P37559|141-161
SLIGFLLLCLYKIVMVLCFPI
>C1CCM1|4-24
IEILKSIFFGIVEGITEWLPI
>C1CCM1|45-65
AFMSMFNVVIQLGAILAVMVI
>C1CCM1|89-109
WLKVLIATLPLLGVFKFDDWF
>C1CCM1|113-133
FHNMVSVALMLIIYGVAFIYL
>C1CCM1|152-172
LPYTTAFYIGLFQVLALLPGT
>C1CCM1|190-210
SVVTEFTFYLGIPVMFGASAL
>C1CCM1|225-245
GQLFLLLVAMGVAFAVSMVAI
>C1CCM1|257-277
FTLFGKYRIVLGSVLLLYSFV
>C1CIV9|4-24
IEILKSIFFGIVEGITEWLPI
>C1CIV9|45-65
AFMSMFNVVIQLGAILAVMVI
>C1CIV9|89-109
WLKVLIATLPLLGVFKFDDWF
>C1CIV9|113-133
FHNMVSVALMLIIYGVAFIYL
>C1CIV9|152-172
LPYTTAFYIGLFQVLALLPGT
>C1CIV9|190-210
SVVTEFTFYLGIPVMFGASAL
>C1CIV9|225-245
GQLFLLLVAMGVAFAVSMVAI
>C1CIV9|257-277
FTLFGKYRIVLGSVLLLYSFV
>C1CPW6|4-24
IEILKSIFFGIVEGITEWLPI
>C1CPW6|45-65
AFMSMFNVVIQLGAILAVMVI
>C1CPW6|89-109
WLKVLIATLPLLGVFKFDDWF
>C1CPW6|113-133
FHNMVSVALMLIIYGVAFIYL
>C1CPW6|152-172
LPYTTAFYIGLFQVLALLPGT
>C1CPW6|190-210
SVVTEFTFYLGIPVMFGASAL
>C1CPW6|225-245
GQLFLLLVAMGVAFAVSMVAI
>C1CPW6|257-277
FTLFGKYRIVLGSVLLLYSFV
>B2SHN5|38-58
RSDFFNIVIQAGAILAICLAL
>B2SHN5|75-95
RDYVLKVSVAFLVTAVVGLIV
>B2SHN5|108-128
PVAWALLIGGVWMLVAEHVAG
>B2SHN5|135-155
VVTWKVAIAVGLAQVVAGVFP
>B2SHN5|181-201
FVFMVGIPTMFAASGYALLEM
>B2SHN5|215-235
VAVAFVAATITGFVVVKWLLS
>B2SHN5|244-264
VFAVYRIVLGAALLLWLPAAA
>P77221|79-99
VLIGFDQAINVVPGMTAKTIL
>P77221|247-267
AGTTLLIQALTPGIIQAGYSV
>P77221|364-384
GIGGFAMATAPAIVALVGGTV
>P77221|405-425
VTIPLLGFMGVPSAIDITRVG
>P77221|444-464
VGMIGAGIVHPPFACFEKAIL
>P0AA73|6-26
GIGILLALTTAICWGALPIAM
>P0AA73|36-56
PTIVFYRFLMASIGLGAILAV
>P0AA73|71-91
WLILLAVATAGLFGNFILFSS
>P0AA73|100-120
ASQVIGQLSPVGMMVASVFIL
>P0AA73|131-151
GALMLLSGLVMFFNTSLVEIF
>P0AA73|157-177
YTWGVIFGVGAATVWVSYGVA
>P0AA73|191-211
LFLLYTLCTIALFPLAKPGVI
>P0AA73|217-237
WQLACLIFCGLNTLVGYGALA
>P0AA73|250-270
AIITLTPLFTLFFSDLLSLAW
>P0AA73|279-299
LNLLGYLGAFVVVAGAMYSAI
>P67143|4-24
IISAAVLLILIMDPLGNLPIF
>P67143|45-65
LIALLVMLVFLFAGEKILAFL
>P67143|72-92
VSISGGIILFLIAIKMIFPSA
>P67143|106-126
FIVPLAIPLVAGPTILATLML
>P67143|139-159
VIALLLAWGGTFVILLQSSLF
>P67143|174-194
LMGLILVMMATQMFLDGIRMW
>Q10087|53-73
IFGQSFGSMGLCPAMAGSLIF
>Q10087|78-98
GGGGMVWSWIIGCICLIPVSI
>Q10087|127-147
AFLCWVCGYVSVLGYATIYAS
>Q10087|177-197
IYAALLFVISAMTAIPSRVIA
>Q10087|201-221
IINITFQFLVSIILIIALAAG
>Q10087|246-266
MGWAFILSFTTPVWVVSGFES
>Q10087|283-303
FAMISSLGVATILGWCIVITV
>Q10087|336-356
ALGIFSLLVIALCLNCISLLI
>Q10087|386-406
PLNAILLVLLYSLLVGLLILV
>Q10087|411-431
ISSVFNLAIIALYIAYSGPLM
>Q10087|453-473
AALWSLVWMWFMILMLLFPQY
>Q10087|481-501
MNWAIVVLGFVMVFCVVYYYL
>P0ADI9|35-55
LLLLLLLAWQAPMFDAISYLV
>P0ADI9|76-96
LMYAIGAFFLSHLLYTIYFAS
>P0ADI9|102-122
FFWPLPLVLLVLGALLLAIIW
>P0ADI9|132-152
ICTFIGMTLVMVWLAGELWFF
>P0ADI9|156-176
APALSAFVGASLLFISNFVWL
>P0ADI9|188-208
NAIAAACYFAGHFLIVRSLYL
>Q9ZPR7|10-30
AIACMLLALLFLGTWPAIMTL
>Q9ZPR7|45-65
YTLTNLLAAVIIALTLGEIGP
>Q9ZPR7|79-99
WQSVMFAMAGGIVLSLGNLAT
>Q9ZPR7|102-122
AWAYVGLSVTEVITASITVVI
>Q9ZPR7|137-157
AEVLFPGVACFLIAVCFGSAV
>Q9ZPR7|222-242
IIGLVITFFAGICFSLFSPAF
>Q9ZPR7|262-282
VYTAFFYFSISAFVVALILNI
>Q9ZPR7|308-328
GWSFLAGFLCGFGNGLQFMGG
>Q9ZPR7|334-354
AAADAVQALPLVSTFWGILLF
>Q9ZPR7|364-384
TYTLLISMLLMFIVAVAVLMA
>P32819|15-35
YLRGFALLGIILVNILGLLTV
>P32819|55-75
VEARFYPIFSFLFGVGFYLFI
>P32819|93-113
ILVLFIFGFIHFLFQPGEALT
>P32819|139-159
ILLLFVSIFAAKIFMPLPLIL
>P32819|182-202
IFTFFMFILSVGGLLLQYCYV
>P32819|229-249
LGVATGPILSAFYAGFLLLLL
>P32819|269-289
LTNYISQTALILLAGKLFHLF
>P32819|295-315
LQSLWLCLAIYVIQLIFSAMW
>P0CT95|16-36
WMVSIMGTGLSANVLHNFPFA
>P0CT95|44-64
SYIMFGFALVCLFTNTIVFFF
>P0CT95|85-105
TLFLGCYTMGFQSCINMLCFL
>P0CT95|117-137
FLYILWIFSVAMSFFTAWVIF
>P0CT95|147-167
IEFSTFLPTILLPIVPLTVAA
>P0CT95|193-213
SFICWSNAIALGFCIIACILW
>P0CT95|225-245
LIFTQFVPIGVLGQGAFGIIM
>P0CT95|277-297
ILSLFLISFGYFFTFFAVFSV
>P0CT95|308-327
VAWWAMTFPLGTMSISNTQL
>P0CT95|333-353
IIFFRVIGAIYGTALILITIV
>P49684|55-77
GAVLSAMGVVGMVGNVYTLVVMC
>P49684|88-113
VYVVNLALADLLYLLSIPFIIATYVT
>P49684|125-146
VLFSLDFLTMHASIFTLTIMSS
>P49684|168-186
LLVLGTWLLALLLTLPMML
>P49684|210-232
TYLTLLFGTSIVGPGLVIGLLYV
>P49684|259-284
YLILGIVLLFWACFLPFWLWQLLAQY
>P49684|300-321
YLTTCLTYGNSCINPFLYTLLT
>O54885|43-63
GVLAGIVLGDLVLTLLIALAV
>P0AGM8|14-37
LLQTIPLSLQHLFAMFGATVLVPV
>P0AGM8|42-61
NPATVLLFNGIGTLLYLFIC
>P0AGM8|65-81
IPAYLGSSFAFISPVLL
>P0AGM8|90-110
ALGGFIMCGVLFCLVSFIVKK
>P0AGM8|123-144
AAMGAIVAVIGLELAGVAAGMA
>P0AGM8|156-171
SKTIIISITTLAVTVL
>P0AGM8|179-199
FLAIIPILIGVLVGYALSFAM
>P0AGM8|225-248
WFAILTILPAALVVIAEHVGHLVV
>P0AGM8|262-281
GLHRSMFANGLSTVISGFFG
>P0AGM8|282-298
STPNTTYGENIGVMAIT
>P0AGM8|302-319
STWVIGGAAIFAILLSCV
>P0AGM8|333-354
VMGGVSLLLYGVIGASGIRVLI
>Q9HGM6|68-88
SFGVNEVLLASVLGSVVFALL
>Q9HGM6|93-113
LCIVGVTGPITVFNYTVYDIM
>Q9HGM6|121-141
FPFLCWICLWSMIFHFIIAIA
>Q9HGM6|155-175
CEIFGLYVAFIYLEKGVQVLC
>Q9HGM6|186-206
FLSITIALLFLMVGWLCDTVG
>Q9HGM6|217-237
ILLLDYGLVASIIFFSGFQHI
>Q9HGM6|269-289
IPVGDVFLAIPFSIVLTILFY
>Q9HGM6|311-331
GFHWDFFLLGITTGVSGILGI
>Q9HGM6|377-397
SNFIQGLMTVGTMTGPLLLVL
>Q9HGM6|403-423
CVLAGLFWVMGFSAIFGNGIT
>Q9HGM6|449-471
RVVWLYTILQLIGFGATFAITQV
>O14355|9-29
ISLASSVVATTVLVAPVLSTI
>O14355|54-74
FLSTIIGAGYPIYKTYLLLEL
>O14355|103-125
LMAYWCVYGCVTAAESILGRFLS
>O14355|135-157
IVFWLWLLNPRTQGAAFIYASYI
>O97649|11-32
PTTAVKLLGAGTAACFADLLTF
>O97649|74-96
PYNGLVAGLQRQMSFASIRIGLY
>O97649|117-133
ILAGCTTGAMAVTCAQP
>O97649|180-196
PNITRNAIVNCAEMVTY
>O97649|214-233
PCHFVSAFGAGFCATVVASP
>O97649|268-290
FYKGFTPSFLRLGSWNVVMFVSY
>O42967|496-516
ILLTSIMSVVFLLQTGALAPF
>P81316|5-25
ILAIIFVAVGTYLIRYIPIHL
>P81316|62-82
FPIIFSNVLISTISLIFAIVS
>P81316|90-110
GISILISVVIYYLASKFLISI
>O51144|28-48
SISHLFGIILSIIGTTILVTI
>O51144|58-78
VVVFLIYGFSMTLLYVMSTLY
>O51144|96-116
HISIFILIAGTYTPACAILVP
>O51144|121-141
LIILCIVWSLAIIGIIFKIIF
>O51144|144-164
SPGWFNGSIFIIMGWIIIFKI
>O51144|175-195
GFFWLVFGGIVYTIGGIVYIL
>O51144|210-230
VFHILIIIASASHFWLMLKYI
>P04633|11-32
PTMGVKIFSAGVSACLADIITF
>P04633|74-96
LYSGLPAGIQRQISFASLRIGLY
>P04633|117-133
ISAGLMTGGVAVFIGQP
>P04633|179-195
PNLMRNVIINCTELVTY
>P04633|213-232
PCHLLSALVAGFCTTLLASP
>P04633|267-289
FFKGFAPSFLRLGSWNVIMFVCF
>A0PC02|11-32
PTMGVKIFSAGVAACLADVITF
>A0PC02|74-96
LYSGLPAGLQRQISFASLRIGLY
>A0PC02|116-132
ICAGLTTGGVAVFIGQP
>A0PC02|178-194
PNLLRNIIINCTELVTY
>A0PC02|212-231
PCHLLSALIAGFCTTLLSSP
>A0PC02|266-288
FFKGFAPSFLRLASWNVIMFVCF
>Q9P7R8|119-139
TGYITSLCLSAILKFFSFRII
>C1EL62|6-26
ITAWALGLILFFVAYSLYSAG
>C1EL62|38-58
LMYIIIIVTGFMLYMGIMKTA
>C1EL62|65-85
WYGLKMVAGILVIGGMEMVLV
>C1EL62|92-112
ATGAVWGLFIVALVAVFYLGL
>P77400|15-35
LWNVVSIGIGAMVGAGIFALL
>P77400|39-59
ALLMEASTWVAFAFGGIVAMF
>P77400|89-109
VFSLALSLLYLLTLAVSIAMV
>P77400|129-149
HLILLYALGIIAVMTLFNSLS
>P77400|158-178
VILVGIKMMILLLLIIAGVWS
>P77400|193-213
GAFFSCIGITFLAYAGFGMMA
>P77400|229-249
AFLVAIGVTTLLYISLALVLL
>P77400|273-293
LGHVGYVIVVIGALLATASAI
>P77400|326-346
TWGNIIVVVLIMLMTAALNLG
>P77400|348-368
LASVASATFLICYLAVFVVAI
>P77400|380-400
ILIVGTLVMLLVIVGFIYSLW
>P77400|404-424
SRALIWIIGSLLLSLIVAMVM
>P0CU07|38-60
LTVKYCLAVKLLIYLLYCWYIYS
>Q9P3V3|78-98
WPLLIIWCILIVFAIDKNFEV
>Q9P3V3|120-140
IWGPIAIYICLFILLLLGLIY
>Q9P3V3|148-168
AIPLISIVIAAVVVIIAVAMV
>Q7XYM4|94-114
LVLAAVAPVVASAGGCYLYYF
>Q94JS0|101-138
YPPGDPSKRAFAYFVLSGGRFVYASVLRLLVLKLIVSM
>P26290|21-43
LLTFGTITGVAAGALYPAVKYLI
>P51133|97-134
YPPGDPSKRAFAYFVLTGGRFVYASLVRLLILKFVLSM
>P49729|87-124
YPPGDPSKRAFAYFVLTGGRFVYASLMRLLILKFVLSM
>P43947|15-33
YLTVIIYRTGFVIAALAVL
>P43947|41-57
LSLTFILIAATCCASSL
>P43947|73-93
WIGLLFYINHYPALALGGALL
>P43947|108-128
VPLLNLQPIFVACLWFSWVLN
>P43947|129-149
NLIALRIFSIISGVLLLVLAI
>G2TRN8|25-45
LPMGFIGITLFEIGILLFGWT
>G2TRN8|50-70
IFWFVPTIGSAIMGGGYIMTS
>G2TRN8|91-111
GVKIFQLLLGAIFPLFAESLF
>G2TRN8|118-138
WGCTLLAFILLACGCSLPILF
>Q69GY7|73-93
LLLGALALPTGGMLVPYATFF
>P0AAR7|7-26
IIIGWLAVVLGTLGVVLPVL
>P0AAR7|46-63
FHAWLLYRSWFGSYLRFW
>P0AAR7|75-92
PRAILLILLTFAISLWFV
>P0AAR7|96-118
WVRIMLLVILACLLFYMWRIPVI
>Q5CC93|81-101
LLGAIAGPVAGAGGPFVSFLV
>P83794|21-43
LLAFGTVTGVALGALYPLVKYFI
>O31431|10-30
IVFVSLAALVLLVSVSVFIYH
>Q2RM80|6-26
VILILLMLLGILGRSNVIAAA
>Q2RM80|52-72
AGLIFLVVSVLVPFASGRVAP
>Q2RM80|75-95
MLQSFVSLPGLIAIASGIIAT
>Q2RM80|111-131
MMIGMVIGSIIGVAFFGGIPV
>O13660|3-24
QAIAGLAAGTASTLIMHPLDLA
>O13660|60-80
LSINVLGSAASWGAYFCIYDF
>O13660|102-122
LCSSGFAGCIVAALTNPIWVV
>O13660|152-172
CYAGFAPSLLGVSQGALQFMA
>O13660|190-210
IFMSAASKVFAAVNMYPLLVI
>O13660|240-261
FYKGFLPHLLRVVPQTCITFLV
>P0AAT4|25-45
IFGIIFLTAVVVHIILHWVVL
>P0AAT4|68-88
LFHRLAFTLQGIIVNIQAVFW
>P0AAT4|105-125
LWIMMYALLSVFSLLDVILNL
>P0AAT4|149-169
AILVGILMISLLIGQSPAILI
>P0AAT4|174-194
AMAAVLMLVFKDPILGLVAGI
>P0AGM4|30-50
FGVIIIATATAIGGGSVRDIL
>P0AGM4|65-85
VIIVATAAVLTTIVAPVMPYL
>P0AGM4|88-108
VFLVLDALGLVVFSIIGAQVA
>P0AGM4|112-132
GHGPIIAVVAAVTTGVFGGVL
>P0AGM4|148-168
LYAGVSFASAVLYIALQHYVS
>P0AGM4|169-189
NHDVVIISTLVFGFFARLLAL
>P47367|7-27
LESWFFIAPALLLAVLSGYLA
>P47367|30-50
VGIINIAINGGMVFGGLFMAL
>P47367|68-88
LFITIPLSVLFSSVIGCLFAL
>P47367|95-115
ADHVIVGTGINLLASGITLFI
>P47367|144-164
AIGVFVFSLLLIGFVWYLMSF
>P47367|194-214
IGAICSMMVAGLSGSLFVLSV
>P47367|232-252
IAIMIISMWRIIPSIFIGLIF
>P47367|274-294
TIPFIISLLVMLLFGFLNVAP
>Q8JZZ0|488-508
VFLFLLGLMLGTLWLSVKVLV
>P0DC87|58-78
SIGVGIILFTLTIRLMLMPLF
>P0DC87|129-149
YASLLPLLIQMPVMIALFQAL
>P0DC87|171-191
LYLLPVLAAVFTFLSTWLTNL
>P0DC87|198-216
VMMTVMIYVMPLMIFFMGF
>P0DC87|222-240
VVLYWTVSNAFQVVQLLLL
>Q9XU84|8-24
ILLISFFSLLSVVTTKT
>Q64638|489-505
VIGFLLAIVLTVVFIVY
>P80143|5-25
YYWILLLLFLILSIYIKLIGG
>P80143|53-73
FLSKYGREYVWIPVTALLLIF
>P80143|79-99
IGITLVISFVIAIVLGEVSKY
>P80143|138-158
VTLLLTSPKWMWILGIIEAVL
>P80143|164-184
VYVGVHWPLDVIAGWLLGSWI
>Q81JH1|59-79
YGLAIVVTTLIIRFALLPLMI
>Q81JH1|129-149
LAGCLPIFVQMPILFAFYHAI
>Q81JH1|160-180
FLWFDLGQADPYYILPVVAAI
>Q81JH1|202-222
MMLWLMPIMILIFAINFPAAL
>Q81JH1|223-243
SLYWVVGNIFGIAQMYLIKGP
>P17717|494-510
VIGFLLSCVATTIVLSV
>Q8IZN3|61-81
TGVFYLTLVLILVTSGLFFAF
>Q8IZN3|90-110
ITPAIPAVAGILFFFVMGTLL
>Q8IZN3|209-229
FFYMFILSLSFLTVFIFAFVI
>Q8IZN3|256-276
VVCFFSVWSIVGLSGFHTYLI
>B4FHU1|94-114
SWAYFAGILGAVLVALNVLWI
>B4FHU1|136-156
EVVMLLLTIIFAVVHSGMASL
>B4FHU1|171-191
VLFAGISLPLAVTTIVYFINH
>B4FHU1|203-223
GITGIHELLWFSSFISFFFLY
>B4FHU1|260-280
VIWCLAHTLWIGNSVAVAASV
>B4FHU1|338-358
LPYVAITMLTLGAYFAHPLMQ
>Q9M115|17-37
IVGAVIYSVLVAAFYVFLGFF
>Q9M115|42-62
IAVIALLSVFSSVAVSVIVLF
>Q9M115|203-223
FILLMVFVLLMLIIEGGTALA
>Q9M115|250-270
WALATISIILVLFTAYGSAAM
>F1QXD3|15-35
SWIPVIIISSVVLWSYYAYVF
>F1QXD3|51-71
YLLIFHVCFIMFCWTYWKAIF
>F1QXD3|167-187
FFLLFLSYSMIYCVFIASTVF
>F1QXD3|205-228
FHVLFLLFVALMFFVSLMFLFGYH
>Q11S04|5-25
QIIGISLISVLMLGYFGFMST
>Q11S04|343-363
LGWPLVSWINRFVVIPVFDGL
>Q11S04|366-386
VFSSFGLIIVILVLLIKLVLL
>Q11S04|436-456
LSGCIPVLLQMPILLAMFNFF
>Q11S04|482-502
LPFTIPFYGSHVSMFTLLMTI
>Q11S04|529-549
PVVFLFVLNSFPAGLSFYYFV
>B7LK48|6-26
NLLVIALLFVSFMIWQAWEQD
>B7LK48|350-370
FVGNWGFSIIIITFIVRGIMY
>B7LK48|420-440
LGGCFPLLIQMPIFLALYYML
>B7LK48|458-478
LSAQDPYYILPILMGVTMFFI
>B7LK48|499-519
PVIFTVFFLWFPSGLVLYYIV
>C5BF61|7-27
LFLVALLFVSFLIWQAWQTDH
>C5BF61|340-360
QLIHSFVGNWGFAIIIITFIV
>C5BF61|415-435
LGGCFPLLIQMPIFLALYYML
>C5BF61|453-473
LAAPDPFYILPILMGVTMFFI
>C5BF61|494-514
PVIFTVFFLWFPSGLVLYYIV
>Q97CW0|33-53
YGLAIIILTIIIKTLLVPFSI
>Q97CW0|99-119
FGGCLLLIIQYPILIALYYVF
>Q97CW0|147-167
WILPIVSGATTYLSGILTMPP
>Q97CW0|182-202
IGMSIFLLWMSWNFSAALVLY
>A6TG08|6-26
NLLIIALLFVSFMIWQAWEQD
>A6TG08|345-365
KFIHSFLGNWGFSIIVITFIV
>A6TG08|420-440
LGGCFPLIIQMPIFLALYYML
>A6TG08|458-478
LSAQDPYYILPIIMGATMFFI
>A6TG08|499-519
PVIFTVFFLWFPSGLVVYYIV
>A7N9L6|3-23
ANHIRILLLVTIAIMFISLMG
>A7N9L6|361-381
LVGNWGLAIILVTCLIKLIFY
>A7N9L6|431-451
LSGCLPMLIQIPIFISLYWVL
>A7N9L6|504-524
VMMFLPVIFTFLFASFPSGLV
>A2VDT6|17-37
MGLIVFVWLYNFFLIPKIVLF
>A2VDT6|45-65
IPGILIIIFYGIAMFCLVALV
>A2VDT6|134-154
LFLQLCFYTELLTCYALMFSF
>A2VDT6|186-206
MGITMLVGITGLFYTQLIGII
>Q5W0Z9|15-35
GWVPVLFITFVVVWSYYAYVV
>Q5W0Z9|54-74
YLVAFHLFFVMFVWSYWMTIF
>Q5W0Z9|170-190
FFLLFLLYSLLYCLFVAATVL
>Q5W0Z9|208-231
FHVLFLFFVSAMFFISVLSLFSYH
>Q87WG7|10-32
YASRWLLAPIYFGLSLGLLALCL
>Q87WG7|53-75
LILVLLSLIDMALVGGLLVMVMI
>Q87WG7|134-156
EYLMWYVIIHMTFVISAFAMGYL
>B4RDV5|10-30
IIFFVCAALLLVLYQVFVIGP
>B4RDV5|364-384
YIGTFGLAILALTVVVRLIFF
>B4RDV5|434-454
LAGCLPLLLQIPVFYALYKVL
>B4RDV5|496-516
LIGAFLNGPLHLGVLPILYGF
>B4RDV5|539-559
LMPIIFTFIMAPFAVGLLIYW
>A6VA22|36-56
LFAVVPMMTVMFSMLSLIPAF
>A6VA22|92-112
HLTWVGVVFLAVTAFTMLVTI
>A6VA22|132-152
FLLYWAILSLGPLLLGAGFAV
>A6VA22|174-194
LLGLMPLAFSVAAFTLLYSAV
>A6VA22|207-229
GGMFTAVLFEAAKTLFGLYVSLF
>A6VA22|244-264
IFLLWIYLSWMIVLFGAVLVC
>O27329|6-26
AILIVIGVVALAAMILIIGPG
>O27329|36-56
DPVYVLMAVVLEFIILALFTL
>O27329|124-144
LDTFPFIFLAVLTIIGIVLYF
>O27329|149-169
WILAALIASVVIIVVAFFLAL
>O27329|231-251
ISFLIWILEIIRVYLIFTAFG
>O27329|254-274
ISLLVIAEVFILATLIGMIPL
>O27329|275-295
LPGGLGAVDGIMIVFYSYAGV
>O27329|310-330
ISFWMISAMGVAAIPYFGSSV
>A9MJT7|6-26
NLLVIALLFVSFMIWQAWEQD
>A9MJT7|350-370
FVGNWGFSIIIITFIVRGIMY
>A9MJT7|424-444
FPLIIQMPIFLALYYMLMGSI
>A9MJT7|458-478
LSAQDPYYILPILMGVTMFFI
>A9MJT7|499-519
PVIFTVFFLWFPSGLVLYYIV
>P47702|39-59
AIFIKVIKVFIFIFLTIVGLW
>P47702|112-132
LAYGPFYGWFVWPAAQIVLPI
>P47702|150-170
MILSLIVLLLLVRLITIVITL
>P47702|222-242
AAFVQVFVTLPIFLIIYRIVT
>P47702|247-267
IKAIILFNFWDLSKVPLTEIF
>P47702|270-290
FTTTGWPFIIFLVIVLPVQFL
>P47702|325-345
LIFYFVFAAITAFSAAGVGVY
>Q5R838|14-34
YVPVSAAAIFLVGATTLFFAF
>Q5R838|39-59
LSLYVSPAVPIYNAIMFLFVL
>Q5R838|149-169
FFLFLLSLTAHIMGVFGFGLL
>Q5R838|192-212
VAGLFFIPVAGLTGFHVVLVA
>B1XSN7|371-391
WGWSIILLTILIKLVFFPLSA
>B1XSN7|437-457
LGGCLPVVIQIPVFISLYWVL
>B1XSN7|515-535
PIVFSVMFFFFPAGLVLYWVV
>Q3K428|7-27
ILIVALAIVSYVMVLKWNQDY
>Q3K428|367-387
IVGNWGWSIIFLTMLIKGIFF
>Q3K428|437-457
LGGCLPILVQMPVFLSLYWVL
>Q3K428|468-488
FMLWITDLSIKDPFFILPIIM
>Q3K428|515-535
PIIFTFFFLWFPAGLVLYWVV
>A1AXT7|7-27
FLIVAIFLSVFLLWDKWGVTH
>A1AXT7|289-309
YLLTVVNPELVIAPGAIVTLP
>A1AXT7|356-376
IIHSWGYSIITLTLLIKLAFY
>A1AXT7|430-450
LPILVQIPVFISLYWVLLEMV
>A1AXT7|463-483
LSAQDPYYILPLIMGVSMFAQ
>A1AXT7|498-518
IMMALPFVFTIFFLWFPSGLV
>Q21DG0|1-21
MNWLRNSLIAAILVITYVLFI
>Q21DG0|346-366
TIDYSFLWFIAKPLFFALDFI
>Q21DG0|369-389
LVGNWGVAIILLTVLIKAVFF
>Q21DG0|439-459
FGGCLPILLQMPVFISLYWMI
>Q21DG0|470-490
FFLWIQDLSVKDPLFILPLLM
>Q21DG0|517-537
PIGFTFLFMFFPAGLVLYWVV
>Q92WD8|10-30
ILPYLLVAPQIVLTIVFFFWP
>Q92WD8|72-92
VTVIFSVLTALLAMGVALLLA
>Q92WD8|108-128
LLIWPYAVAPAVAGMLWLFMF
>Q92WD8|156-176
MILIVVAAAWKQISYNFLFFV
>Q92WD8|204-224
IIFPLLAPTTFFLLVVNTVYA
>Q92WD8|261-281
LGSSAAQSVILMAIVIGLTAF
>Q9M092|370-390
IMIGAGTGFGVLVLVGGVWWL
>Q66AK9|20-40
IAAILLLALLTAFITVMLNQT
>Q66AK9|90-110
FSALVGNVLLVGGLLTLIAMV
>Q66AK9|118-138
ALQAIGLSLPILPRLLVLMFI
>Q66AK9|141-161
LVIQLGLTFFIVPGVAIAIAL
>Q66AK9|192-212
LIVPAMMLWIAVKLLLLFLIS
>Q66AK9|221-241
IATIVLSTLSNLASALLLVYL
>Q6LQ84|4-24
IALSISILALVAVLGLWIGNW
>Q6LQ84|26-46
ICGVGLGIGGVLFGGIFVGHF
>Q6LQ84|65-85
FGLILFVYTIGIQVGPGFFAS
>Q6LQ84|95-115
AFAALVVLLGCIVAIGLYKIF
>Q6LQ84|158-178
MGYAVAYPFGICGILLTMWIL
>Q6LQ84|371-391
MLPVFVGIGLGVLLGSIPFYL
>Q6LQ84|394-414
FPAAIKLGLAGGPLLVALILA
>Q6LQ84|439-459
IVLFLAVVGLKSGGGFVDTLV
>Q6LQ84|464-484
LSWMGYGIVITLVPLLTVGFL
>Q6LQ84|493-513
YLTICGMLAGSMTDPPALAFA
>Q6LQ84|532-552
PLVMCLRILSPQILALLLWAV
>Q32BQ4|10-30
YLAPLAVIAIIALIPVPAGLE
>Q32BQ4|33-53
TWLYFAVFTGVIVGLILEPVP
>Q32BQ4|54-74
GAVVAMVGISIIAILSPWLLF
>Q32BQ4|93-113
WAVSGFSNSVIWLIFAAFMFG
>Q32BQ4|137-157
TLFLGYAVMFSELILAPVTPS
>Q32BQ4|189-209
IGSYIMWIGIVADCVTSAIFL
>Q32BQ4|230-250
LSWGDWFLGMLPLSILLVLLV
>Q32BQ4|292-312
LMVGALVLWIFGGDYIDAAMV
>Q32BQ4|313-333
GYSVVALMLLLRIISWDDIVS
>Q32BQ4|340-360
VFFWLASLITLATGLNNTGFI
>Q32BQ4|370-390
SLSGYSPTMVMVALIVVFYLL
>Q32BQ4|393-413
FFASATAYTSALAPMMIAAAL
>Q32BQ4|418-438
IPLPVFCLMVGAAIGLGSILT
>Q32BQ4|465-485
IFGLIFLVLLVITGLLWMPVV
>Q4WX68|40-60
LLGFTAAMVVGPIGMYFVTVN
>Q4WX68|89-109
GITAAITANLVLFGYIYVAWL
>B4TI40|5-25
LILTLLAGAATFIGAFLGVLG
>B4TI40|32-52
VLAFSLGFAAGIMLLISLMEM
>B4TI40|61-81
GMSPVLGYGMFIIGLLGYFGL
>B4TI40|109-129
AILLTLGISLHNFPEGIATFV
>B4TI40|137-157
LGFGIALAVALHNIPEGLAVA
>B4TI40|171-191
IFWAGISGMAEILGGVLAWLI
>B4TI40|195-215
LVSPIVMAAIMAAVAGIMVAL
>B4TI40|236-256
GVLCGMSIMGLSLVILQTIGI
>Q7W4D4|20-39
GILFVALMAAAVVQLADLPF
>Q7W4D4|43-62
FGFSPLVVGIVCGMLYGNFL
>Q7W4D4|98-120
IAAVGLPGLAVSVGVVASTLLIG
>Q7W4D4|135-157
AMLTAAGSAICGAAAVLAFEPTL
>Q7W4D4|164-186
SAVAVATVVLFGTLSMFLYPVIY
>Q7W4D4|196-215
QALGIYIGGTVHEVAQVVGA
>Q7W4D4|235-257
VALLVPVLLVLGFWLRASAAAGA
>Q7W4D4|267-286
VPWFAIGFLVLAIVNSLDIL
>Q7W4D4|299-318
VFVLTMAMTALGIETRFAQI
>Q7W4D4|322-344
GPRVMALGLVLYAWLVFGGYGIV
>Q49ZT3|51-71
IIPWGIAFFIIILLIIIFFLL
>P26587|27-47
LAEFLSTFVFVFAAEGSILSL
>P26587|65-85
GLILVALAHAFALFAAVSAAI
>P26587|109-129
IRAIYYWIAQLLGAILACLLL
>P26587|147-167
VGAVNGLVLEIILTFGLVYVV
>P26587|179-199
LGIIAPLAIGLIVGANILVGG
>P26587|226-246
IYWVGPFIGSALAALIYEYMV
>P38359|94-114
LTAKSAGSYLVSLFPIIKWFP
>P38359|116-136
YNFTWGYADLVAGITVGCVLV
>P38359|148-168
LSPEYGLYSSFIGAFIYSLFA
>P38359|173-193
VCIGPVAVMSLQTAKVIAEVL
>P38359|206-226
PIIATTLCLLCGIVATGLGIL
>P38359|234-254
LISLNAVAGFMTGSAFNIIWG
>P38359|292-312
FGLIPLVILYVWKWWCGTFGI
>P38359|332-352
FYFYAQAMRNAVVIVVFTAIS
>P38359|395-415
EIPASIIVLVLEHIAISKSFG
>P38359|428-448
LIAIGVTNLIGTFFHSYPATG
>P38359|468-488
VFTGGCVLLALYCLTDAFFFI
>P38359|525-545
FIVTVFITVFSSIENGIYFAM
>B7M023|22-42
TTWTLGLFGTAIGAGVLFFPI
>B7M023|44-64
AGFGGLIPILLMLVLAYPIAF
>B7M023|97-117
GVVITFLYFFAICPLLWIYGV
>B7M023|140-160
FVALFLLLLMAFVIWFGKDLM
>B7M023|163-183
VMSYLVWPFIASLVLISLSLI
>B7M023|207-227
ILITVWLGISIMVFSFNFSPI
>B7M023|261-281
MLMVAVVMFFAFSCLFTLSPA
>B7M023|311-331
FAITLEYAASIIALVAIFKSF
>B7M023|366-386
ISMIFIMGSTWVVAYANPNIL
>B7M023|389-409
IEAMGAPIIASLLCLLPMYAI
>B7M023|423-443
DNVFVTVIGLLTILNIVYKLF
>Q0T0F2|22-42
TTWTLGLFGTAIGAGVLFFPI
>Q0T0F2|44-64
AGFGGLIPILLMLVLAYPIAF
>Q0T0F2|97-117
GVVITFLYFFAICPLLWIYGV
>Q0T0F2|140-160
FVALFLLLLMAFVIWFGKDLM
>Q0T0F2|163-183
VMSYLVWPFIASLVLISLSLI
>Q0T0F2|207-227
ILITVWLGISIMVFSFNFSPI
>Q0T0F2|261-281
MLMVAVVMFFAFSCLFTLSPA
>Q0T0F2|311-331
FAITLEYAASIIALVAIFKSF
>Q0T0F2|366-386
LSMIFIMGSTWVVAYANPNIL
>Q0T0F2|389-409
IEAMGAPIIASLLCLLPMYAI
>Q0T0F2|423-443
DNVFVTVIGLLTILNIVYKLF
>Q3YXB3|22-42
TTWTLGLFGTAIGAGVLFFPI
>Q3YXB3|44-64
AGFGGLIPILLMLVLAYPIAF
>Q3YXB3|97-117
GVVITFLYFFAICPLLWIYGV
>Q3YXB3|140-160
FVALFLLLLMAFVIWFGKDLM
>Q3YXB3|163-183
VMSYLVWPFIASLVLISLSLI
>Q3YXB3|207-227
ILITVWLGISIMVFSFNFSPI
>Q3YXB3|261-281
MLMVAVVMFFAFSCLFTLSPA
>Q3YXB3|311-331
FAITLEYAASIIALVAIFKSF
>Q3YXB3|366-386
ISMIFIMGSTWVVAYANPNIL
>Q3YXB3|389-409
IEAMGAPIIASLLCLLPMYAI
>Q3YXB3|423-443
DNVFVTVIGLLTILNIVYKLF
>Q96CP7|47-67
NLLVSFAHSIVSGIWALLCVW
>Q96CP7|84-104
GYLLVCFSAGYFIHDTVDIVA
>Q96CP7|174-194
VNLVMYFLFRLAPQAYLTHFF
>Q96CP7|202-222
TLGTFLLGILLMLDVMIIIYF
>Q39002|108-128
VEVATLKKIIPLGLMFFCILF
>Q39002|182-202
ALFYTVIVPFIIYFGAFGFVM
>Q39002|240-260
LFYVMAELWGSVVVSVLFWGF
>Q39002|315-335
AMMSIVVGMGLAICLLYWWVN
>Q39002|446-466
LLTGVAFFSLILFGGPFAPLV
>Q39002|545-565
LANSTPYLGMILLVIVTAWLA
>Q6GIV9|1-21
MFIIELIKGIILGIVEGLTEF
>Q6GIV9|48-68
SAFTFKIVIQLGSVFAAAWVF
>Q6GIV9|102-122
LHVLVGMVPAGILGLLFDDFI
>Q6GIV9|126-146
LFSVPTVMIGLFVGAIYMIIA
>Q6GIV9|162-182
ISYFQAFVIGISQAVAMWPGF
>Q6GIV9|203-223
SDFTFIMAVPIMLAASGLSLL
>Q6GIV9|231-251
IADIPFYILGFLAAFTVGLIA
>Q6GIV9|267-287
FAIYRIVLVIFIAILYFGFGI
>Q8NXQ4|1-21
MFIIELIKGIILGVVEGLTEF
>Q8NXQ4|48-68
SAFTFKIVIQLGSVFAAAWVF
>Q8NXQ4|102-122
LHVLVGMVPAGILGLLFDDFI
>Q8NXQ4|126-146
LFSVPTVMIGLFVGAIYMIIA
>Q8NXQ4|162-182
INYFQAFVIGISQAVAMWPGF
>Q8NXQ4|203-223
SDFTFIMAVPIMLAASGLSLL
>Q8NXQ4|236-256
FYILGFLAAFTVGLIAIKTFL
>Q8NXQ4|267-287
FAIYRIVLVIFIAILYFGFGI
>Q4ULJ8|34-54
VSKFLFITLLMFCILFIQNLI
>Q4ULJ8|71-91
ISFLKFWGVMPSAFLMTAIYV
>Q4ULJ8|102-122
IFYLIISIFLAFFALFAYVIF
>Q4ULJ8|157-177
FSLFYIIAELWPNVVFALLFW
>Q4ULJ8|192-212
FYPLFGLLSQTGIYLAGQFLE
>Q4ULJ8|231-251
FHTLSIQIILTIVLILGIIAI
>Q4ULJ8|296-316
LIATLLICYGIAINLVEGPWK
>Q4ULJ8|330-350
AAFIGSYLSYTGVFTILFVVL
>Q4ULJ8|361-381
FTAAVITPLIVFITGILFFAV
>Q4ULJ8|390-410
LIIANFILTDPALIAITIGAI
>Q4ULJ8|453-473
LGKSGSAFLQSLVFIILPSAS
>Q4ULJ8|476-496
SISICLMIIFIITCLTWLWAT
>Q83W27|34-54
ISKFLFITLLMFCILFIQNLI
>Q83W27|71-91
ISFLKFWGVMPSAFLITVMYV
>Q83W27|102-122
IFYLIISIFLIFFALFAYVIF
>Q83W27|157-177
FSLFYIIAELWPNVVFALLFW
>Q83W27|192-212
FYPLFGLLSQTGIYLAGHFLE
>Q83W27|231-251
FHTLSIQIILTIVLILGIVSI
>Q83W27|296-316
LIATLLICYGIAINLVEGPWK
>Q83W27|330-350
AAFIGSYLSYTGVFTIFFVLL
>Q83W27|361-381
FTSAVITPSIVFITGILFFAF
>Q83W27|390-410
LIIANFILTDPALVAITIGAI
>Q83W27|448-468
VIGTKLGKSGSAFLQSLIFII
>Q83W27|476-496
SISICLMIIFILTCLTWIWAT
>Q1RK92|21-41
IYNYELGKFIPMSALMFCILF
>Q1RK92|62-82
IAGFAKVYCVTPAAALFVIIY
>Q1RK92|94-114
IFYYLTAFFIGFFVLFAFVIY
>Q1RK92|149-169
YIVYYSLAELWPNIFYVLLFW
>Q1RK92|184-204
FYTLFSLFGNSSLILVGFLMM
>Q1RK92|224-244
ITLVQISTILVTIVAVICCLL
>Q1RK92|287-307
LWLLLICSAAFGFAINLVEAV
>Q1RK92|328-348
LYILWTGVAIMVMTIIGNNVM
>Q1RK92|357-377
AVISPVIIMVTGVLFFVLIVF
>Q1RK92|381-401
ILSLFDGAILMSPLALAVSIG
>Q1RK92|469-489
SISPVLMVVFTFVCLAWIYAV
>Q4UN46|25-45
LGKFIPMSALMFCILFNQNIL
>Q4UN46|61-81
IAGFAKVYCVTPAAALFVIIY
>Q4UN46|93-113
IFYYLSAFFISFFVLFAFVIY
>Q4UN46|148-168
YIVYYSLAELWPNIFYVLLFW
>Q4UN46|183-203
FYTFFSLFGNSSLILVGFLMM
>Q4UN46|223-243
ITLVQVSTTIVAIVAIVCCVL
>Q4UN46|286-306
LWLLLICSAAFGFAINLVEAV
>Q4UN46|327-347
LYILWTGVAIMVMTIIGNNVM
>Q4UN46|356-376
AVISPVIIMVTGILFFVLIVF
>Q4UN46|380-400
ILSLFDGAILMSPLALAVSIG
>Q4UN46|468-488
SISPILMVVFTFVCLAWIYAV
>Q03322|204-224
DCCIGLLIVVLIVLLVLAFIA
>Q8BGP5|96-116
IAAFCFLGILCSLSAFLLDVF
>Q8BGP5|130-150
AFAHILTVLQCATVIGFSYWA
>Q8BGP5|169-189
VYVTFAVSFYLVAGAGGASIL
>Q8K304|7-27
TFTLAYLVFAVCFVFTPNEFY
>Q8K304|57-77
SATLLCHSLLPLGYYMGMCFA
>Q8K304|95-115
LFLLLAVTLPLLSCTLIYYWS
>A8MWL7|8-28
LVPLHWFGFGYTALVVSGGIV
>A8MWL7|36-56
APSLAAGLLFGSLAGVGAYQL
>A8MWL7|63-80
VWDFLAATSVTFVGIMGM
>A8MWL7|83-103
YYYGKFMPVGLIAGASLLMAA
>Q9NPI0|7-27
YSLVLSLQFLLLSYDLFVNSF
>Q9NPI0|41-61
LFIIQDIAVLFNIIIIFLMFF
>Q9NPI0|80-100
GTIILTAVYFALSISLHVWVM
>Q9NPI0|110-130
FIWTDGLQMLFVFQRLAAVLY
>Q2HJ59|36-56
LCFAVAVGLVAGCGAGGVALL
>Q2HJ59|68-88
LAVGTALCLLALLVLVKQLMS
>Q2HJ59|114-134
ALVVLLSGLVLLVTGLTLAGL
>Q2HJ59|147-167
MLSVGITLAASGALLLLGLLL
>Q8BZ10|22-42
ITVALLLALAVLIGLLVYFLV
>Q32PH2|264-284
ILNVTLIVSGVVFFVNVGMVV
>Q32PH2|285-305
LSDLKMATSLLLLLFAAFMGL
>A4FV45|475-495
GFQLPWTRLLLLVLVFAIGFL
>A4FV45|614-634
LLLFLYHSILLPTWHMLLEAL
>Q555N7|28-48
FVGFATSLITLIAITYFTIIF
>Q555N7|57-77
LFFIFNFFCDLSISLFLTYGI
>Q555N7|171-191
YFFLFLSYLWVSVCYVLAHSL
>Q555N7|210-230
LLVIISSIGSFITFVAVGSFG
>A6QQX9|87-107
LWVSWFSIIVTLALAVAAFTV
>A6QQX9|115-135
SAFGFAFDAILDVLSSAIVLW
>A6QQX9|149-169
EYIACVILGVIFLLSSVCIVV
>A6QQX9|186-206
FLFSVSILSGILCSILAVLKF
>A6QQX9|216-236
ALITDGFNSLVGGVMGFSILL
>A6QQX9|254-274
IGVLIGLTIFAYGVKLLIDMV
>Q5EB63|11-31
LLVLSVLEIGLGVSSVAVGAV
>Q5EB63|41-61
TPQLGDSSPFLLCGICGILCA
>Q5EB63|67-87
LVMILFSACCICGLIGGILNF
>Q5EB63|100-120
LYPLHLASMSLACIGIGGCTV
>Q5RBQ9|1-21
MAASLGQVLALVLVAALWGGT
>Q5RBQ9|82-102
LAVPICNSLAIIFTLIVGKAL
>Q5RBQ9|112-132
VAGMVLTVIGISLCITSSWQV
>Q7Z5S9|8-28
LTFGYISCFVAILLFGSNFVP
>Q7Z5S9|39-59
FLQWVLCAAIWLVALVVNLIL
>Q7Z5S9|64-86
FWPFAMLGGCIWATGNIAVVPII
>Q7Z5S9|93-115
LGILIWGSFNALTGWASSRFGWF
>Q7Z5S9|125-145
PLLNYIGAGLSVVSAFIFLFI
>Q7Z5S9|190-210
CSLAVISGVLYGSTFVPIIYI
>Q7Z5S9|232-252
VFAHFSGIFLTSTVYFLAYCI
>Q7Z5S9|264-284
AVLPGFLSGVLWAIATCCWFI
>Q7Z5S9|292-312
VVSFPIITAGPGFIAAMWGIF
>Q7Z5S9|323-343
YLLMILAFCIILTGALCTAFS
>Q0ASI6|8-28
LFIALGLILVILTGYQMFVMG
>Q0ASI6|363-385
ALGQFGLAILALTLMVKIVMFPL
>Q0ASI6|430-450
INPLAGCLPILPQIPIFFALY
>Q0ASI6|493-513
IWLIGGVLGIGAWPIIMGLTM
>Q0ASI6|531-551
IFAFLPIVFTFILAPFAAGLV
>B1AQL3|91-111
VMVVLPLSLVLIVCGWVCGLL
>B1AQL3|118-138
VPLLLATGCYFLLGGALTLAG
>B1AQL3|173-193
LALAWASCASEVLSGALLLAA
>P42399|31-51
LLISFVSMFAGTVIGLFISLA
>P42399|73-93
VPILVILFILYFGFPYIGIEF
>P42399|94-114
SAVTAALIGFSLNSAAYIAEI
>P42399|160-180
VLLDLIKASSLAAMITVPELL
>P42399|194-214
MTMYILTALIYWAICSIAAVF
>P94418|5-25
YLFILLIILAVTSVFIGVEDL
>P94418|49-69
LISIVIAGLSMSICGLIMQQI
>P94418|94-114
LLLFTSASPLIKMLVAFVFAL
>P94418|133-153
IFIPLVGLMLGNIVSSIATFI
>P94418|181-201
LLYLSIPLVIIAYVYADKFTL
>P94418|224-244
LIIVSLITSLVILTVGMLPFL
>P94418|268-288
VLLGAVFVLFCDILGRIIIFP
>P94418|290-310
EISIGLMVGIIGSGIFLFMLL
>P39284|6-26
FVLCCIWFIVAFLWITITSAL
>P39284|53-73
RDVGVIMTLPLFFPFLWFALW
>P39284|78-98
GWFMYATALAIFGYWLWQFFL
>O29546|5-27
AILLSLAGIADSSYLLLSEAVPC
>O29546|42-64
PFVPALLGLCWFVLSIVVFTAGV
>O29546|88-110
VLHGYFCPYCFTAYGIGIVVVAI
>Q12121|224-244
GSTVGVVIGVVIVIFIGFIII
>P38268|143-166
TCFLFCAFVTSIFIETDYSIFFLL
>Q31VD1|1-21
MISTVALFWALCVVCIVNMAR
>Q31VD1|90-110
FILTSALCGLVVVSLIALMIW
>Q6SVX3|15-37
VVVPRFVRFIVYVVLFTVAVQRV
>P96702|38-60
PLWFLTVTGILEIAGALAMTAGI
>P96702|64-86
YAAIGAGVLFVVLMAGAIHAHMF
>P96702|91-113
SVIMAIQAMICLIVSIMIIMGSY
>P39367|104-122
CDVAACVGATWIAGGFAGA
>Q92RV0|5-25
ALVFLIVAIIAGVLGFGGIAG
>Q92RV0|30-50
IAQVLFFLFLIFLVISLVAGL
>P0ADD6|118-138
LVALMVGLSCACFCKLNNGGW
>P0ADD6|169-189
FCLTAFAATTISGLLLQLPTF
>P0ADD6|195-215
IAMAASVLLLVPGFPLINAVA
>P0ADD6|230-250
AIASLLTLATCVGVVMALTIW
>Q9MS72|5-25
LITQLASLILIVASGPIVIGL
>Q92DP0|8-28
IFLFIANILTLLYILYNDAVI
>Q92DP0|46-66
RWDGYIFVGIIVLLFVSNTFF
>Q92DP0|70-90
PFSTSVLLAVMGVLFIYICFF
>Q86DA7|19-39
PLVVGLAVFGAIRSFVQFWMS
>Q86DA7|42-62
FGMAGTHFCVLLLDLLLLFGA
>Q86DA7|76-96
VTFACVLIAIIRFMIYPVVFA
>P49529|6-26
VIGQLIATGAIMLAGPAVIVL
>B2IYZ8|19-39
VIFQLLSVALIVIAGPVVIFL
>Q7KVA1|15-35
AFFLILLLIVAIQLFLAYKSL
>Q8Y8W3|8-28
IFLFAANILTVLYILYNDAVI
>Q8Y8W3|46-66
RWDGYIFVGIIVLLFVSNTFF
>Q8Y8W3|70-90
PFSTSVLLGIMGVLFIYICFF
>Q02203|449-469
IFIFTAITVSITTLMMLGFSY
>Q12253|38-58
FPFVLGICLEFVGYVLKIVFI
>Q12253|66-86
FIAQSVLLLIAPSLYALSIFM
>Q12253|94-114
LILMEAYMLIPAKFSTVSFVV
>Q12253|141-161
ILIIVGLFIQIFCYTFLTFSQ
>Q12253|182-202
WFQYNFILLAGILLVNGRTIV
>Q12253|221-241
CLYVFDTVLMFLLPLIFLATF
>A0A023PXJ7|17-37
AGLLMTISLAKSFSFAIAVLV
>A0A023PXJ7|55-75
FSSSYVFLYFIVICRLRFMIF
>Q8M9Z7|5-25
ILAQLTALAFIVVSGPLVIAL
>O13879|157-177
IITCLWITYFLSRSVTYSISL
>O13879|203-223
VGTGLSYVSLIIFDLPSNLLM
>O13879|230-250
LWLSRIQVTTGIIGACHAVLG
>O13879|259-279
FIALRFFNGLAIAGMWPGFAF
>O13879|294-314
IGWYYTAAQISSVATSLLSAA
>O13879|324-344
LYGYQWMFLIWGVVAFTQGLF
>O13879|417-437
LWPPIFMFFGVVGISNGLVNY
>O13879|454-474
VSLLVAPIWVFDAIAILTVLP
>O13879|483-503
MLFFVGSCLFVLAGLLITTFV
>O13879|511-531
VGLLILGFGLGPTVPIIMTWV
>O13879|542-562
VGVAAGLAIVSGLGNLGSVVA
>O13879|583-603
MCGMVGIAIVASIVMHMVQKF
>A0A023PXK2|7-29
FIHSISGGSSLLSASEVFASAFF
>A0A023PXK2|51-67
YFLCVLVSTFLNSLVII
>Q06235|38-58
LVPLLCIFWFVFVSMSPLPPA
>Q5N3Q6|26-46
YFWAIAVSVGGTGFLLAGLSS
>Q5N3Q6|68-88
LVMGLYGIAAILLASYLWFVI
>P0AGK1|23-43
IGALLLLWPTLWALWVATPGV
>P0AGK1|46-66
LWILAVFVAGVWLMRAAGCVV
>P0AGK1|100-119
FVVLVLISFLLVLTLNTMTI
>P0AGK1|141-161
LPQVVLGAAFGWSIPMAFAAV
>P0AGK1|163-183
ESVPLSCWLMFLANILWAVAY
>P0AGK1|213-233
LIIGILQIGVLALMAIIGELN
>P0AGK1|234-254
GLGWGYYWSILVAGALFVYQQ
>P0AGK1|268-288
AFMNNNYVGLVLFLGLAMSYW
>Q0I0W3|22-42
IGTLLLLWPTLWALYLAEKAM
>Q0I0W3|45-65
LSVLAIFICGVFLMRSAGCVI
>Q0I0W3|98-118
LFIVLVFCSFLLVLCLNLYTI
>Q0I0W3|143-163
FFLGAAFGWSIPMAYGATIEA
>Q0I0W3|213-233
IIALLQIITLIFLFSVGYLSQ
>Q0I0W3|238-255
YFIVLAIAGLFFVYQCRL
>Q0I0W3|266-286
NAFLNNNYFGLTVFIAVLFGI
>C6UJA3|14-34
ALGFISHNTTVAVSILVLIIV
>C6UJA3|51-71
LSIGIIILTIGVMAPIASGTL
>C6UJA3|86-106
LVAIAVGVIVSWLGGRGVTLM
>C6UJA3|121-141
VLGVALFRGVPVGPLIAAGLV
>Q8DJ41|30-52
YFWATAVSIGGLGFFLAGLSSYL
>Q8DJ41|72-94
IAIGFYGVAALLLATYLWLAIAW
>Q5UQS3|1-21
MAFNNSTIIIIIVIAFAFFLI
>Q7MZB6|23-43
IGALLLLWPTFWALWMAGKGI
>Q7MZB6|46-66
MHILLVFTAGVFLMRAAGCAI
>Q7MZB6|98-118
ILFVVLALISFGLVLTLNKMA
>Q7MZB6|119-139
IWLSAVGLALAWLYPFVKRFS
>Q7MZB6|141-161
FPQFVLGAAYGWAIPMGFAAV
>Q7MZB6|163-183
ESLPLECWLLFLVNIFWSVIY
>Q7MZB6|213-233
LIIGLLQLAMLLLLVLVGYLI
>Q7MZB6|238-258
IYYWSLLLTGTLFIYQQKLIA
>Q7MZB6|268-288
AFLNNNYVGLVLFLGIFFSYV
>Q8PC75|48-68
VFALVPLAIVVFGVLSAFPAF
>Q8PC75|105-125
FTVAGMVALVASLLITLHSIE
>Q8PC75|154-174
GTMLAAASMAMAAYVFALPLF
>Q8PC75|182-202
LAEFAWRLAPMAVEFVCIVLI
>Q8PC75|216-236
ALPGALLAVILMEIVKWGFGF
>Q8PC75|250-270
ALSALPILLLWIYLSWVSVLL
>B7MJ30|23-43
IGALLLLWPTLWALWVATPGV
>B7MJ30|46-66
LWILAVFVAGVWLMRAAGCVV
>B7MJ30|99-119
LFVVLVLISFLLVLTLNTMTI
>B7MJ30|141-161
LPQVVLGAAFGWSIPMAFAAV
>B7MJ30|163-183
ESVPLSCWLMFLANILWAVAY
>B7MJ30|213-233
LIIGIFQIGVLALMAIIGELN
>B7MJ30|234-254
GLGWGYYWSILVAGALFVYQQ
>B7MJ30|268-288
AFMNNNYVGLVLFLGLAMSYW
>O32273|15-34
TSISTMCITIIQIVQFALLG
>O32273|41-63
EFGLVGMITTVTVFAQIVLDMGF
>O32273|83-105
WLNIMTGVLLFVLLYVSSPVIAG
>O32273|112-134
LVFLVRILAIMFLIAPIGQQYQY
>O32273|154-176
VLSFGYLAIAVFMMDAILAYVIS
>O32273|294-316
LALVSFPLLIGLVSVSDAFITAV
>O32273|321-343
WLAAVPILNVLAIVGILRVLMNP
>O32273|356-378
LAFYWDSGVLLLYGLSLFAAVQT
>O32273|382-404
LTVAWVYAIISVVNFLIGRWLLA
>O32273|411-433
LSAYFQSIMKPFLITAAMGIIAF
>O32273|448-470
MRLAISVAAGALCYLFLLVKAYP
>B5FTC0|4-24
WGIIFLVIALIAAALGFGGLA
>B5FTC0|30-48
AAKIVFVVGIVLFLVSLFM
>O07632|25-45
MWLLYGTIFVLAVIVFKLGFA
>O07632|48-68
LPVLKSAVVYVFLALGCTVLT
>O07632|69-89
FLGVFLPVAEGLVVAALILII
>Q0RYC2|16-36
VMIMVTVALIALLVIGPRLVV
>Q0RYC2|61-81
LILFTAVTLLVGAVIFAAVVW
>Q0RYC2|115-135
FTVGIALLLALPFGLHAQASW
>Q0RYC2|170-190
LILAWLFIAVFLALLIGLGTH
>Q0RYC2|214-234
VQLAVFAGTFIALKAASYWLD
>Q0RYC2|263-283
RLIMVAIAVLCAVAFFAAIAV
>Q0RYC2|291-311
MATALLVLSAILVGGIYPALI
>A4XHU5|22-42
FVISILVILAIVFSIAFDLFL
>A4XHU5|62-82
FYVKLSVQVVSFMILFFVFFV
>A4XHU5|98-118
ISLLKKNILNVIVSVLLALIA
>A4XHU5|166-186
FLFYLVIFVCIYTVVLYIVLY
>A4XHU5|208-228
HIFFNLILIFVIKIFTLKYEM
>A4XHU5|253-273
YFRLSYIVLVAVILLSIYFFI
>A4XHU5|286-306
SYIGWAVLGTIIATAFQYFVV
>Q0SWX2|8-28
TVLISILLLVVVFFVSTNFII
>Q0SWX2|46-66
LIAICKLFVPIFILYFCVIAI
>Q0SWX2|91-111
FLLSNLVISILGAGATATTQW
>Q0SWX2|151-171
AISLIIILVLITVIIYLALGF
>Q0SWX2|200-220
LAVLASVLSLLIGCSYLLKSY
>Q0SWX2|243-263
IFYKVIAIACVISSIVVFISI
>Q0SWX2|271-291
IIISIASIAVLIVLEPVVAIF
>Q87CN8|38-58
RSDFFNIVIQAGAILAITFVF
>Q87CN8|75-95
RDYVMKLATAFLITAVVGLAV
>Q87CN8|106-126
IQPIAWALIIGGIWILIAESV
>Q87CN8|136-156
VTWSVAIAVGLAQVVAGVFPG
>Q87CN8|181-201
FSFLVGIPTMFSASSYACFEL
>Q87CN8|217-237
VAFVAAMLTGFAVVKWLLGYI
>Q87CN8|241-261
SFAPFAYYRIALGLVLLTWLT
>Q58478|32-52
VGTVFIERVFDLVAMISLLFI
>Q58478|70-90
IKWGVIIILFLIILIFGFLIV
>Q58478|123-143
LITLSFTGWFIEGLTVYFIFL
>Q58478|164-184
LTAIPLTPSGLGVVEYALIYI
>Q58478|198-218
VLILYRLISYFSIVLFGAIMF
>P0CX93|5-25
TLVAIVVFFGNGEPFHVSLSV
>P0CX93|27-47
MVFVLLLSSTRIHEVVVLICY
>P0CX93|77-97
IISINDICIYGCIALTVVFIL
>A2BGT0|32-52
GVIGGIAAAMAAGVYVLWGPI
>C3LP77|6-26
NILLIALALVSFLLFQQWQVA
>C3LP77|343-363
SVIQTFVGNWGVAIICLTFIV
>C3LP77|418-438
LGGCLPILLQMPIFIALYWAL
>C3LP77|456-476
LSAQDPYYILPLLMGASMFVI
>C3LP77|497-517
PVMFTFFFLWFPSGLVLYWLV
>A6THX5|2-22
GIISFIFALAEDMLLAAIPAV
>A6THX5|55-75
AGFNIEWATFLAALLVGSIGI
>A6THX5|87-107
IFTVAAVIPMFPGISAYTAMI
>A6THX5|129-149
FLKASSIVGALSIGLSIPGLW
>P64712|25-45
VLVIVALCGIADGALIAAGVG
>P64712|57-77
MTLVARFGGAAFLIGYALLAA
>P64712|104-124
LVVTFLNPHVYLDTVVLIGAL
>P64712|133-153
WFFGAGAWAASVVWFAVLGFS
>P64712|169-189
ILDALVAVTMIGVAVVVLVTS
>A4W485|44-64
IIQFLSINGQIGIGIILFTIL
>A4W485|125-145
ASMIPLFIQMPILLALFQALT
>A4W485|163-183
PDPFFILPILAAVFTFLSSWL
>A4W485|201-221
VMPVMIFFFAVAAASGVALYW
>C1CTN0|60-80
FGVAIIIVTIIVRLIILPLGI
>C1CTN0|135-155
FGGVGCFPILLQMPFFSAIYF
>C1CTN0|168-188
YLGIPLGSPSMILVACAGVLY
>C1CTN0|211-225
MIYMSPLMIVVFSLF
>C1CTN0|230-252
VTLYWVVGGFMMILQQFIVNYIV
>Q8FW08|14-34
LILILGIIIVAFPIYYTFVAS
>Q8FW08|86-106
MAIAVGKIIISFMSAFAIVFF
>Q8FW08|112-132
MFFFWMIFITLMLPVEVRILP
>Q8FW08|146-168
YAGLTLPLMASATATFLFRQFFL
>Q8FW08|201-221
IAALFVILSIYGWTQYLWPLL
>Q8FW08|248-268
WNYVMVTAILAIIPPILVVVL
>P77173|7-27
LILIIVGAIAIIALLVHGFWT
>A6VR17|5-25
TILIILGILALIGLVAHGIWS
>Q65197|7-27
FVLSITIVLVILIIIAFIWYN
>P16815|89-109
ALLVVAILGIIFLAVVFTVVI
>Q28C41|138-158
IATPNIWEMSVLFAFLSALAA
>Q28C41|163-183
SISSSLVWGPSLILFAAFTVL
>B1KJT6|7-27
VLFVLGAIAIIAVLVHGFWSI
>Q0DHE3|43-63
VIAIFCILVGSSAGCAIPSLG
>Q0DHE3|75-95
LFFALKAFAAGVILATAFVHI
>Q0DHE3|121-141
LVAMLAAVATLLLDTIATGYF
>Q0DHE3|208-228
VISQVFELGIIVHSIIIGISL
>Q0DHE3|240-260
LVAALTFHQFFEGIGLGGCIV
>Q0DHE3|270-290
VTMAIFFSLTTPVGIMIGIGI
>Q0DHE3|302-322
LIVEGILDAAAAGILNYMALV
>Q0DHE3|342-362
LIISILLLVGIALMSLLGIWA
>Q6L8F7|47-67
GVAMATILVAGVVGVGLPLAG
>Q6L8F7|80-100
FVAAKAFAAGVILATGFVHML
>Q6L8F7|120-140
FPFPGFVAMSAALATLVLDFL
>Q6L8F7|228-248
SVVVSQILEMGIVSHSVIIGL
>Q6L8F7|262-282
LVAALSFHQFFEGFALGGCIA
>Q6L8F7|292-312
AIMACFFAITTPAGIAAGAGV
>Q6L8F7|324-344
LVVEGILDSVSAGILIYMSLV
>Q6L8F7|364-384
VMAYIALFLGALSMSSLAIWA
>B0KPX4|2-22
EIGLREWLIVIGIIVIAGILF
>P0A2N7|7-27
LILIIVGAIAIIALLVHGFWT
>Q48KR3|2-22
EIGLREWLIVIGIIVIAGILF
>Q3BV17|5-25
AMIRIGILIAGLLLVAAIFLF
>B0C5Z6|4-24
LTLTFLVVALIAAFLGFSGIA
>B0C5Z6|28-47
AAIAKILFCIFIVCFILVWP
>Q87A87|5-25
TLLRIGIAIVGILFVAAVFFF
>Q91FV8|33-50
NTITRLILIASLVLLLFG
>Q91FV8|55-72
SLYILIIGLIIVIVIYSQ
>C0PZB3|7-27
LILIIVGAIAIIALLVHGFWT
>Q196X5|5-25
GPTLLSLLAALLVSLGLLLWY
>Q91FW7|1-21
MSIQTLIIISIVIFILWLTFT
>Q8Z8B6|21-41
LLFAFIVTAGFMLLEVVGGIL
>Q8Z8B6|48-68
LADAGHMLTDAAALLFALLVV
>Q8Z8B6|90-110
AAFVNAIALVVITLLIVWEAI
>Q8Z8B6|123-143
LMMVIAVAGLLANLFAFWILH
>Q8Z8B6|164-184
LLGSVGAIVAALIIIWTGWTP
>Q91FI7|387-407
VLITGIAVTGVAVLLFLLLMF
>Q196Z4|14-34
VLFATLLVGSALVFPVGGLVW
>Q196Z4|48-68
LVVEQHPHVGFALQLLALVVV
>Q57942|19-39
VFGFSEFSIIGFITAVIFTII
>Q57942|92-112
FDYALFLTLVGIANIGIVSAV
>Q57942|124-144
YGLIAMIATLPLFGSAGMILA
>Q57942|161-181
LLFEKIIFAAGMAGETGIAPF
>Q57942|196-216
YILMIHLSSLLLIVRTVEILL
>P0CAL1|3-22
FIWIKNNFSISYIPLICSLL
>Q57966|2-22
ILYIIVAISILLNIILGIKVI
>P33495|29-49
ILAIVLSAFGLTCTVTIALTV
>P53767|759-780
LITLTCTCVAATLFWLLLTLFI
>Q66798|651-671
WIPAGIGITGIIIAIIALLCV
>Q89A13|12-34
NFYQKSFLTCMLLIVIVIVYFFS
>Q9FN92|407-427
IIGLTIGSLLALVVLGGFFVL
>Q54DD7|37-57
IFHYPQMDIEYTFWIMFYLCF
>Q54DD7|82-102
AFAVILVFFMAIASMSYAITF
>Q54DD7|113-133
VMFWAVFVDFITVGLLIATIG
>Q54DD7|166-186
SFFPLFIILYVVQFFLLPILL
>Q54DD7|190-210
LFAAILSNTLYIIGFSYYYYV
>Q54DD7|225-245
VVFLYPIGILFALYIVSVVMG
>P75213|13-33
LLWFLLVPLVVYALLLLLLFF
>P75213|38-58
LIVEAIPFCYGIALMMISLFM
>P75213|69-89
WVIFGRFVLVLVVLMLSFFVI
>Q9VHN5|100-120
AFLVLLVVCLCVTSLGFAYVL
>Q9VHN5|130-150
FIFYVVFVDCIFVGIIIASFF
>Q9VHN5|179-199
AFFPPLMLLHFIQLFFYNWLI
>Q9VHN5|208-228
FLGNTFWLMGMGYYVYITFLG
>Q9VHN5|240-260
IILIALPIIFLLFLVVTIIGW
>Q95KE2|134-154
VLGLPYAILHGGYLGLFLIIF
>Q95KE2|205-225
VVNVAQIIELVMTCILYVVVS
>Q95KE2|243-263
WSIIATAVLLPCAFLKNLKAV
>Q95KE2|266-286
FSLLCTLAHFVINILVIAYCL
>Q95KE2|306-326
FPISIGIIVFSYTSQIFLPSL
>Q95KE2|342-362
WTHIAACVLKGLFALVAYLTW
>Q95KE2|384-404
IFLVAKALLSYPLPFFAAVEV
>Q95KE2|439-459
LVVFTLLMAIYVPHFALLMGL
>Q95KE2|462-482
SLTGAGLCFLLPSLFHLRLLW
>Q95KE2|490-510
VFFDVAIFVIGGICSVSGFVH
>Q6BQK1|277-297
FFQVIVSFIFSIIAPIANYVV
>O65238|444-464
VIALVLLPCSGFFLLIALGLL
>Q3YWQ7|11-31
WISFLSYALTGALVIVTGMVM
>Q3YWQ7|51-71
FLNAGILISIFLNAWLMEIVP
>Q3YWQ7|78-98
FGFLLMVLAVAGLMFSHSLAL
>Q3YWQ7|101-121
TAMFILGVVSGITMSIGTFLI
>Q3YWQ7|134-154
LLFTDSFFSMAGMIFPMIAAF
>Q3YWQ7|162-182
WYWVYACIGLVYVAIFILTFG
>Q3YWQ7|206-226
IGVLFLSVAALCYILGQLGFI
>Q3YWQ7|245-265
TLVSNFWMSYMVGMWAFSFIL
>Q3YWQ7|273-293
ILTVLAGLAAILMYVFNTGTP
>Q3YWQ7|297-317
AWSILALGFFSSAIYTTIITL
>Q3YWQ7|332-352
FVLTCGTIGTMLTFVVTGPIV
>Q3YWQ7|361-381
LLTANGLYAVVFVMCFLLGFV
>A8A5H1|11-31
WISFLSYALTGALVIVTGMVM
>A8A5H1|51-71
FLNAGILISIFLNAWLMEIVP
>A8A5H1|78-98
FGFLLMVLAVAGLMFSHSLAL
>A8A5H1|101-121
TAMFILGVVSGITMSIGTFLI
>A8A5H1|134-154
LLFTDSFFSMAGMIFPMIAAF
>A8A5H1|162-182
WYWVYACIGLVYVAIFILTFG
>A8A5H1|206-226
IGVLFLSVAALCYILGQLGFI
>A8A5H1|245-265
TLVSNFWMSYMVGMWAFSFIL
>A8A5H1|273-293
ILTVLAGLAAILMYVFNTGTP
>A8A5H1|297-317
AWSILALGFFSSAIYTTIITL
>A8A5H1|332-352
FVLTCGTIGTMLTFVVTGPIV
>A8A5H1|361-381
LLTANGLYAVVFVMCFLLGFV
>Q99W28|3-23
LFIILGALNAMMAVGTGAFGA
>Q99W28|46-66
MYHGLALLIIGVISGTTSINV
>Q99W28|69-89
AGWLIFAGIIFFSGSLYILVL
>Q99W28|98-118
ITPIGGVLFIIGWIMLIIATF
>P30536|6-26
VPAMGFTLAPSLGCFVGSRFV
>P30536|47-67
WVLGPVWGTLYSAMGYGSYLV
>P30536|80-100
VPLGLYTGQLALNWAWPPIFF
>P30536|106-126
GWALVDLLLVSGAAAATTVAW
>P30536|135-155
RLLYPYLAWLAFTTTLNYCVW
>Q9Y6M5|11-31
LLCMLALTFMFMVLEVVVSRV
>Q9Y6M5|36-56
AMLSDSFHMLSDVLALVVALV
>Q9Y6M5|79-99
VMGALVNAIFLTGLCFAILLE
>Q9Y6M5|114-134
LVVLGVGVAGLLVNVLGLCLF
>Q9Y6M5|249-269
FLHVLGDALGSVIVVVNALVF
>Q9Y6M5|309-329
GPCWVLYLDPTLCVVMVCILL
>A4ZUD1|67-87
LPIILLFVASVPARFIYCIVY
>A4ZUD1|104-124
IINPILDFFTAPLVYLAVGLT
>A4ZUD1|134-154
PPYLIGVLTDACLPGIVSGIY
>A4ZUD1|156-176
AIGDIFYTIGYGIGFILGLFI
>A4ZUD1|181-201
IILYSICTLVTFGLTFGLCLS
>A4ZUD1|219-241
YPFSFLAGLLQNYINCGCVLGSY
>P39328|26-46
VALLLVLLVDSLVAPHFWQVV
>P39328|66-86
VALLAIGMTLVIATGGIDLSV
>P39328|87-107
GAVMAIAGATTAAMTVAGFSL
>P39328|109-129
IVLLSALGTGILAGLWNGILV
>P39328|137-157
FVATLILMVAGRGVAQLITAG
>P39328|175-195
LLFLPTPVIIAVLTLILFWLL
>P39328|224-244
IIVMLTYVLSGLCAAIAGIIV
>P39328|256-276
AGLWLELDAILAVVIGGGSLM
>P39328|282-302
LLLSVVGALIIQGMNTGILLS
>P39328|303-323
GFPPEMNQVVKAVVVLCVLIV
>B4QPR1|240-260
IWLLLKTMLFPFVVGIMIWFW
>B4QPR1|271-291
ALLEYMLIYLGAALTFLNLPL
>B4QPR1|312-332
GIFYAMLLTFWLVFAGEHMLI
>B4QPR1|345-365
YWKHLSAVVVGCISLFVFDIC
>B4QPR1|391-411
FIVLAGVSAAIYFLFLCYMIW
>B4QPR1|442-462
FKFLMLATLVCAALTVAGFIM
>B4QPR1|483-503
AFLTGVYGMWNIYIFALLILY
>P38374|45-65
LGILLFLLVGGGVLQLISYIL
>P0AE46|5-25
ILVILCLIAVSAFFSMSEISL
>P0AE46|56-76
MFFTVVQIGLNAVAILGGIVG
>P0AE46|100-120
LSFILSFSLVTGMFILFADLT
>P0AE46|142-162
FCLYVCTPLVWFFNGLANIIF
>P0AE46|309-329
FAVIMNEYALVVGIITLNDVM
>O34505|7-27
ALIAISIIWGFVFIYAVMATM
>O34505|63-83
VFIVAIVVALFSFFPGATFVL
>O34505|87-107
LLIPGSMILLLLAIRSGFLVF
>O34505|119-139
YISGISGFIIPAILILVLPVT
>O34505|164-184
AYSFIGFAILSTLFLSSLLLA
>O34505|201-221
KSALITGPISLLFAVCIMVTM
>O34505|236-256
FSWIIASFITFVIAGIALFLP
>O34505|269-289
LALVAIGIQYFLASYAYGRAH
>O34505|312-332
ALFATYIVAFIILFPGFFFFW
>O28169|1-21
MDIAGYLSFFFASFTTLFIII
>O28169|51-71
IIAFLILFITMVTGGKILDYF
>O28169|75-95
ISSLKIAGGILLFISSVDILL
>O28169|118-138
VFPLALPLYTGPGAITAGIVL
>O28169|142-162
AGDVVMKLLVVLSAALVYSIV
>O28169|181-201
ADIAARILAIFLAAIAVEFVF
>A4SE48|8-28
LLLTLLAGLSTGIGSAMALVV
>A4SE48|35-55
FLTLALGFSAGVMLYVSFVEL
>A4SE48|70-90
QAAAWVATLAFFGGIFFIWAI
>A4SE48|123-143
GLFTAAAIAIHNFPEGMAVFF
>A4SE48|152-172
GIVIATTIALHNIPEGMAIAV
>A4SE48|185-205
FTYSFLSGLAEPLGAIVGFAI
>A4SE48|209-229
WLSPPVFGSVLAAVAGIMVYI
>A4SE48|246-266
LAISGLIAGMAVMALSLLLLA
>A1D7K7|40-60
LLGFTAAMVVGPIGMYFITVN
>A1D7K7|69-89
GITAAITANLVLFGYIYVAWL
>Q9N0Y0|95-114
MMIILGVICAIILIIIIVYF
>Q47EA7|5-25
AIVFFIIALIAALFGFTGIAA
>Q47EA7|30-50
IAKIMFFIFVLLALVSLVMGF
>P9WLJ5|136-156
VAVIGGVIAVMAVLFIGAVLI
>Q9LXX8|13-33
FAMVCLQFGYAGMNLVTKVVL
>Q9LXX8|40-60
YVLVAYRNAFATAAIAPFALL
>Q9LXX8|67-87
PKMTFPIFMQIFVLALLGPLI
>Q9LXX8|102-122
TFAGAVTNIVPALTFIISIIC
>Q9LXX8|142-162
LVIVVGAMLMILFKIPLITFL
>Q9LXX8|183-203
VFLLIASFSWASFFVLQAATL
>Q9LXX8|210-230
LSLSTMVCFMGTLQSTALTFV
>Q9LXX8|235-255
LSAWNIGFDMNLLASAYAGIM
>Q9LXX8|274-294
IFVTAFNPLVVIIGSIIGFLI
>Q9LXX8|299-319
LNLGGVLGMAILVVGVCTVLW
>P32307|38-62
VELALLSTVFVAVALSNGLVLGALV
>P32307|77-97
IGHLCLADLAVALFQVLPQLA
>P32307|113-134
AVKYLQMVGMYASSYMILAMTL
>P32307|159-179
VLVAWAFSLLLSLPQLFIFAQ
>P32307|200-219
GLRAYVTWIALMVFVAPALG
>P32307|271-292
MTLVIVAVYVLCWAPFFLVQLW
>P32307|308-327
LLMLLASLNSCTNPWIYASF
>Q8GXB4|6-26
MLPFLAMVLVQIGYAGMNITS
>Q8GXB4|37-57
LILVAYRQIFATIATFPVAFF
>Q8GXB4|70-90
ILVQVFFCSITGATGNQVLYF
>Q8GXB4|99-119
TIACALTNLLPAVTFLLAAIF
>Q8GXB4|139-159
LVCVIGAMVLSFYHGHTIGIG
>Q8GXB4|183-203
FFLGPFLIMAAAVSWAAWFII
>Q8GXB4|215-235
YTSTLLMCLMGSIQCGAIALI
>Q8GXB4|251-271
FISALYAGVVASALAFCLMSW
>Q8GXB4|279-299
LYVSVFSPLLLVVVAIFSWAL
>Q8GXB4|304-324
LYTGTFMGSALVVIGLYGVLW
>Q62I47|22-42
IVSVVSFTFICYLTIGLPLAV
>Q62I47|51-71
LGFSAIVAGAAISVQYFATLA
>Q62I47|101-121
ALLLSAFAFARWPAASIGLLV
>Q62I47|126-146
VLGIGESLVGTGAILWGIGRV
>Q62I47|154-174
VISWNGIATYGALAIGAPVGV
>Q62I47|179-199
ALIPAVLGMLVIALAALGYYL
>Q62I47|227-247
GLGLALGSAGFGSIATFITLY
>Q62I47|258-278
LSLTVFGTLFIGARLLFANTI
>Q62I47|286-306
VAIVSFAFECAGLLMLWLAPV
>Q62I47|309-329
VALVGAALTGFGFALIFPALG
>Q62I47|347-367
AYSVFLDLSLGITGPLAGYVA
>Q62I47|369-389
AFGYPQVFLCAAVAAAAGVAL
>P0CS25|22-42
VLYKLVLFALLMAVVPIGTYF
>P0CS25|66-86
FAAISAIAAANLILVGYVVVA
>O70404|76-96
MIVIICVIVLIIVILIILFAT
>Q873L8|309-329
IVIPLVAALIAAFTVAVFDPI
>P0CW39|3-23
GPVIIPLISTLGLSFLAILLA
>P0CW39|65-85
LIILTPALTWSLTALSMAYLY
>P08549|26-46
WNFSLGIILLFITIILQFGYT
>P08549|57-77
MIILWLMWPLIIVLCMFNCVY
>P08549|86-106
FSIVFTIVSVVMWIMYFVNSI
>Q9CQD8|8-28
VPLIVMSVFWGFVGLLVPWFI
>Q9CQD8|36-56
VIITMLVTCSVCCYLFWLIAI
>P53751|934-957
INTGAYALVFVTILLVIFFAAWFV
>Q6NYY9|78-98
VVFLTVVLFSLFSLAYSIEGA
>Q6NYY9|110-130
FLWCAYWVGLGILSSVGLGTG
>Q6NYY9|251-271
MVQKVGFFGILACASIPNPLF
>Q6NYY9|274-294
AGITCGHFLIPFWTFFGATLI
>Q6NYY9|307-327
FVIITFSKHIVEQMVSLIGVI
>Q6NYY9|364-384
LSWVFEKVVLVMVCYFILSII
>Q1MX30|654-674
LPISVSLAAALAILSSLYLLI
>Q5R9K4|44-64
IVLWRQPLITLQYFSLEILVI
>Q5R9K4|78-98
IVVSFLLLLAVLIATYYVEGA
>Q5R9K4|110-130
FLLYAYWIGLGILSSVGLGTG
>Q5R9K4|251-271
LVQKVGFFGILACASIPNPLF
>Q5R9K4|274-294
AGITCGHFLVPFWTFFGATLI
>Q5R9K4|306-326
IFVIITFSKHIVEQMVAFIGA
>Q5R9K4|364-384
LSWMFEKLVVVMVCYFILSII
>Q6GM04|44-64
LLFLASIAGLCLAISLVLICV
>Q6GM04|87-107
CVTWSCVAAVIICCAGIGIGF
>Q6GM04|215-235
LAYILLLLLDLIICLFTLLSL
>Q6GM04|241-261
WLVIVMTVVSFFVLLLSWGSM
>Q6GM04|391-411
GILFLLLFSFLSALSFTAAVC
>Q15904|420-440
SFFSPGIWMGLLTSLFMLFIF
>P16196|19-40
GSIIITICVSFTVILIVFGHIA
>P40682|418-438
GFFSPGIWMGLLTSLFMLFIF
>Q5PHH0|6-26
LLFFVTALCEIIGCFLPWLWI
>Q5PHH0|31-51
SVWWLLPAAASLALFVWLLTL
>Q5PHH0|61-81
AAYGGVYVCTALLWLRVVDGV
>Q5PHH0|85-105
VYDWCGALIALCGMLIIVVGW
>O59276|10-30
VWIAIILLIIFLVWETLKDLI
>O59276|62-82
ILSGILSIFSLIFFVGVTLWI
>O59276|93-113
LDAFFSWLSTLNVPGFLSSLF
>O59276|140-160
LQLIVFLAVFYATLLNADFLA
>O59276|193-213
WLFFSVVKGIFLALGFYLFKI
>O59276|227-247
IVLELLPVVGGWIMWLAGAII
>O59276|255-275
LAIIFAIYGIITISPIPDYFL
>O59276|289-309
VVALVGIFGGWIAFGAVGIIL
>Q54U35|39-59
LICLIAGGVQVFMGGYIFYSI
>Q54U35|70-90
YLSLSVVGFYACLTGLLILFA
>Q54U35|103-123
VFVFLCNGLSRGIIYILIGAI
>Q54U35|139-159
MHIGLVCIAGGVVSIIEFLIT
>Q66262|50-70
VAVNVIVEFSFDILFFLCGLL
>B7IL96|6-26
ITAWALGLILFFVAYSLYSAG
>B7IL96|38-58
LMYIIIIVTGFMLYMSIVKTA
>B7IL96|65-85
WYGLKMLTGILVIGGMEMVLV
>B7IL96|92-112
PTGAVWGLFIVALVAVFYLGL
>P64972|18-38
TTLAWTRTAFALLVNGVLLTL
>P64972|48-68
AGLIPAGLAGAAASCCYVIAL
>Q58984|1-21
MMMALQIFIKILPIMFFGILL
>Q58984|43-63
FPIIAVFFVSSTSGSFLLKNL
>Q58984|75-95
LPIYFLGMFVFGIHIILFYAI
>Q58984|108-128
IYVLIKFLVTCNYLIISVLML
>Q58984|160-180
VLTSFVPSVLIITYLIEHGLL
>Q58984|200-220
ILVIVLTGLATISGAIGIASG
>B1JR04|44-64
LLSLVPLITVIFALFAAFPMF
>B1JR04|67-87
ISIKLKAFIFANFMPATGDII
>B1JR04|108-128
GLIVTALLLIYSVDSVLNIIW
>B1JR04|136-156
LVFSFAVYWMVLTLGPILVGA
>B1JR04|185-205
VFPLLISWVSFWLLYSVVPTV
>B1JR04|212-232
ALIGALVAALLFELGKKGFAM
>B1JR04|246-266
VLAVIPILFLWVYWSWCIVLL
>C6DJX5|70-90
MVMAGIGLFGVSALAQGVQSL
>C6DJX5|100-120
IALGGITAGSLIVAAGVGSLV
>C6DJX5|213-233
ESTLMIAVSPLALVDMAFIAW
>P63400|45-65
LCAVTAIISVVVPFAAGLALL
>P63400|86-106
TVAAGMIAFLIAGLGGFMGVV
>P63400|128-148
VVVSSLIGGFVFGAAMVGMLA
>P63400|198-218
VLLGYFNIGIMIVSLIGWWAL
>P63400|280-300
HLAIIGANGSGKTTLMLILAG
>P63400|522-542
TLAWIMAGLTIPTTGACLLDG
>A1ABY8|6-26
LVLILFIAALLAFAIYDQFIM
>A1ABY8|45-65
IDSVIFVGLIVILIYNNVTNH
>A1ABY8|67-87
ALITTWLLSALALMGFYIFWI
>A6SU72|7-27
VALFVLTAIAEIVGCYLPYLW
>A6SU72|31-51
GASIWLLVPAALALGIFVWLL
>A6SU72|63-83
AAYGGAYVAVALAWLWVVDGI
>A6SU72|87-107
NWDFVGVAVTLAGMGIILFAP
>P74369|4-24
ALIELDWADIGWMLGLLGAAI
>P74369|34-54
LTGQLLWAGGRTILQLIVVGY
>P74369|55-75
FLAVVFSLDNPWAVLLVLAIM
>P74369|98-118
LWLSLGASTAISLGYALVVII
>P74369|128-148
YLIPLTGMILGQTMNSASLAG
>P74369|195-215
MMVVGLVSLPGMLTGQVLAGG
>P74369|225-245
ILIMFLILLTNTLSTIAVTAT
>P22440|69-86
CLFPWIPWLNCGCSLHTA
>Q4FVF4|6-26
IIFAVIALLASFLGFGGVAGL
>Q4FVF4|28-47
ANFAYILLALAVILFIVAFV
>A6TBY2|46-65
YAIRIMPPIAIFTLCWQIAL
>A6TBY2|69-91
LGPAVATALFALSLPMQGLWWLG
>Q5PI76|6-26
LVLILFIAALLVYALYDQFIM
>Q5PI76|45-65
VDSVIFVGLVAILIYNNVTSH
>Q5PI76|67-87
AQMTTWLLSALALMGFYIFWI
>Q1RAX0|6-26
LVLILFIAALLAFAIYDQFIM
>Q1RAX0|45-65
IDSVIFVGLIVILIYNNVTNH
>Q1RAX0|67-87
ALITTWLLSALALMGFYIFWI
>A7MF23|8-28
LLNGNYILLLFVVLALGLCLG
>A7MF23|32-52
LGSVQLGNSIGVLVVSLLLGQ
>A7MF23|66-86
FMLFIFCVGVEAGPNFFSIFF
>A7MF23|91-111
NYLMLALVMVGSALLIALGLG
>A7MF23|158-178
HLSLGYALTYLIGLVSLIFGA
>A7MF23|383-403
LLAFCAFFIVGLMIGMITFQF
>A7MF23|406-426
FSFGIGNAAGLLFAGIMLGFL
>A7MF23|447-467
FGLMVFMAGVGLSAGSGIGHG
>A7MF23|475-495
MLFAGLIVSLLPVVICFLFGA
>A7MF23|539-559
YAIANVLLTLAGTLIVIIWPG
>Q3A1T4|13-33
LFLLPLLVFFARIIDVSIGTL
>Q3A1T4|45-65
WAGVLGFFESLIWVLAISQVM
>Q3A1T4|71-91
VWTYIAFALGFATGNYVGVLI
>A5DQE4|11-27
VLLPVVAAATSIGLVYH
>Q25197|981-1001
IIGIISAVSAVIVALLVFILL
>P03439|531-551
ILWISFAISCFLLCVVLLGFI
>Q7A4S6|46-66
ILLTILIIIALFIGIMYFLST
>Q8XU12|3-23
AFLLQLAIYLAVLLVLARPLG
>Q8XU12|63-83
HYALAVIAVNVLGALAVYALQ
>Q8XU12|134-154
GLAVQNFLSAATGIAVVIALI
>Q8XU12|177-197
LYVLLPLSVIVAVFFVSQGAI
>Q8XU12|284-304
FVQMLSIFLIPAALCFTFGAM
>Q8XU12|312-332
WAVLASMTILFVVLAVFEMWA
>Q8XU12|359-379
FGVVASSLFVTITTAASCGAV
>Q8XU12|388-408
ALGGFVPMFLIQLGEVVFGGV
>Q8XU12|411-431
GLYGMLVYAILAVFIAGLMIG
>Q8XU12|450-470
SIAILVTPLLVLVGTAVAVLA
>Q8XU12|515-535
VALGIVMWLGRFWIIVPVLAM
>Q8XU12|558-578
LFVVLLIGSVLLVGALTYIPA
>B7MNN2|12-32
WLWLVVVVLIIDLGSKYLILQ
>B7MNN2|70-90
WFFAGIAIGISVILAVMMYRS
>B7MNN2|102-122
ALIIGGALGNLFDRLWHGFVV
>B7MNN2|137-157
FNLADTAICVGAALIVLEGFL
>B9FCV3|31-51
LPAAWLLLHALFCATSMAVGF
>Q0K799|25-45
LWMAFALLVVVLDQFFKIVIV
>Q0K799|56-76
VTGFFNLVLVYNKGAAFSFLA
>Q0K799|81-101
WQRWFFTGLGIVVGAFIVWLL
>Q0K799|110-130
FCFAVSLILGGAVGNVIDRVV
>Q0K799|146-166
HWPAFNVADCAITVGAVLLIV
>Q2RV89|5-25
AILQVVLFCAIILGLTPLLGG
>Q2RV89|65-85
AYALSMLVFNLAGLLGLYLIL
>Q2RV89|87-107
VQGWLPLNPAGLGAVAPDLAF
>Q2RV89|136-156
GLTVQNFVSAATGIAVLVALI
>Q2RV89|178-198
VLYLLLPLAFVTALVLVWQGA
>Q2RV89|254-274
LSNLIEMVLLLAVAAGLTNTF
>Q2RV89|284-304
GWALFAAMSLMFVVGLGVTLW
>Q2RV89|383-403
AGLYGMLIFVMVTVFIAGLMV
>Q2RV89|421-441
LAVISLLVPPLCILGFGAVAL
>Q2RV89|461-481
ALYAYVSGTANNGSAFAGFAA
>Q2RV89|488-508
LMIGLAMLIGRFLVILPVLAI
>Q2RV89|531-551
LFIGLLVGVIVVVGGLTYFPV
>P58412|21-41
ILMYLIMGGFTTLINIVTFWL
>P58412|52-69
IANTIAWVASVLFAYFSN
>P58412|96-116
FLTYLVDILVMILLIEVLSIN
>P58412|121-141
KIWTNVIVLVLNYVFSKWIIF
>Q4K5U5|11-31
LGWLWLSVLVLVIDQVSKLHF
>Q4K5U5|41-61
IVVIPDYFSWTLAYNTGAAFS
>Q4K5U5|69-89
WQRWLFALIAIAVSAVLVVWL
>Q4K5U5|95-115
NETWLAIALALVLGGALGNLY
>Q4K5U5|136-156
YFPAFNFADSAITVGAVMLAL
>P49049|23-43
QATSSLALYGMSILCIIIGSI
>P49049|71-91
FPISASLVLFGLYLFFKPAAE
>P49049|169-189
CMQLLTFLICFEGVNAFASLL
>P49049|248-265
YDIIALLMCSPILISHLL
>P49049|268-284
HWITNNIIGVSFSILGI
>P49049|297-317
LLLVGLFFYDIFWVFGTDVMT
>P49049|344-364
SKHSMLGLGDIVIPGIFIALL
>P49049|389-409
YYFVVTVVAYMAGLFITMAVM
>P49049|416-436
QPALLYLVPCCLFVPLLLAVI
>Q44930|2-22
ITAYILFTVTVGVTNSIVFYL
>Q44930|40-60
AWIVAWRLMEMVIFALSVYLY
>P63683|34-54
IMFVVEVGMVLTLILICFPDI
>P63683|65-85
LITIFIILLITILFANFSEAF
>P63683|216-236
IALFTLLTTLTIIFLVVIVTL
>P63683|245-265
LILPIAMLIALTVCLIPTTIG
>P63683|569-591
ALTTFSLANDVAKYFAILPALMM
>P63683|611-631
AIISALIFNALIIVALIPIAM
>P63683|644-664
IFINNMLIYGLGGLIVPFLGI
>Q5ZM73|594-616
WLRASFGATVFAFLGFAMYKALI
>A9VTD3|55-75
NKMWFFYIITVIFVAFIVFYM
>A9VTD3|85-105
LGISLGLILGGAIGNFIDRVF
>A9VTD3|124-144
VFNIADSALCIGVVLIIIQTV
>Q307W7|13-33
LQLACVALGLVAGSIIIGVSV
>Q307W7|40-60
VGGIFLGAAGLGLLIFAYPFL
>C7J0P3|29-49
AAPLVVVVILIVAALFLILGP
>P25178|10-30
LVFMGVFFLIFGVDQAIKYAI
>P25178|36-56
YESLMIDIVLVFNKGVAFSLL
>P25178|58-78
FLEGGLKYLQILLILGLFIFL
>P25178|122-142
FDFAIFNFADVMIDVGVGVLL
>B0UV09|9-29
PFLWISAVAFFTDLITKLAVV
>B0UV09|65-85
WQKYFFILLALAVSFMILFFL
>B0UV09|97-119
TGYALMIGGALANAADRAYHGFV
>B0UV09|134-154
VFNVADIAICIGAGLLAIDAF
>B2WMJ3|22-42
AVTGFLLVGIASFAAPLISTI
>B8CSC0|12-32
WYWIVVLVFIADQLSKQWVLS
>B8CSC0|67-87
WQRWLFTFVAVGFSILLSVWL
>B8CSC0|94-113
MWRLNLAYTLVIGGALGNLI
>B8CSC0|133-153
HFPAFNIADSAICIGAGLIIL
>P0DC21|5-25
LFVLSLILLVALDQLSKFWIV
>P0DC21|61-81
WFFVVITVLVIGYAIYYLATH
>P0DC21|84-104
LNIWKQLALLLIISGGIGNFI
>P0DC21|125-145
IFNVADSYLTVGVILLVICLW
>Q2YXH2|11-31
ILIAVFVVIFDQVTKYIIATT
>Q2YXH2|64-84
MTFFFIITIIILIALVYFFIN
>Q2YXH2|88-108
YNLFMQVAISLLFAGALGNFI
>Q2YXH2|131-151
IFNIADSSLTIGVILIIIALL
>Q1BUA0|9-29
ASGALAPWLGISLIVILFDQL
>Q1BUA0|45-65
ALTSFFNLVLVYNRGAAFGFL
>Q1BUA0|71-91
WQRWAFTALGVGATLVICFLL
>Q1BUA0|100-120
FSVSLALILGGALGNVIDRLV
>Q1BUA0|135-155
WHFPAFNLADSAITVGAVLLI
>Q2P5A9|10-30
LIWLLLSALVIGLDQWSKAWV
>Q2P5A9|68-88
WQLWFFTALAMGISGLLAFWL
>Q2P5A9|94-114
GHWRSALPYALVIGGAIGNVI
>Q2P5A9|138-158
FNIADSAIVGGAIGIAVFGLF
>B5BH03|4-24
ADLLTAGVLFLFAAVAAVPLA
>B5BH03|29-49
IGAVLGYLLAGIAIGPWGLGF
>B5BH03|55-75
EILHFSELGVVFLMFIIGLEL
>B5BH03|87-107
IFGVGAAQVLLSAAVLAGLLM
>B5BH03|111-131
FLWQAAVVGGIGLAMSSTAMA
>B5BH03|152-172
VLLFQDLAVIPALALVPLLAG
>B5BH03|177-197
HFDWFKVAMKVLAFAVMLIGG
>B5BH03|207-227
FIAASGVREVFTAATLLLVLS
>B5BH03|230-250
LFMDALGLSMALGTFIAGVLL
>B5BH03|262-282
AIDPFKGLLLGLFFISVGMSL
>B5BH03|284-304
LGVLYTHLLWVAASVVILVVI
>B5BH03|324-344
MQFASVLSQGGEFAFVLFSTA
>B5BH03|356-376
ALLLVTVTLSMMTTPLLMKGI
>B7NDV9|4-24
SDFLLAGVLFLFAAVAAVPLA
>B7NDV9|29-49
IGAVLGYLLAGIAIGPWGLGF
>B7NDV9|55-75
EILHFSELGVVFLMFIIGLEL
>B7NDV9|87-107
IFGVGAAQVLLSAALLAGLLM
>B7NDV9|115-135
AAVVGGIGLAMSSTAMALQLM
>B7NDV9|152-172
VLLFQDLAVIPALALVPLLAG
>B7NDV9|177-197
HFDWMKIGMKVLAFVGMLIGG
>B7NDV9|207-227
FIAASGVREVFTAATLLLVLG
>B7NDV9|230-250
LFMDALGLSMALGTFIAGVLL
>B7NDV9|268-288
GLLLGLFFISVGMSLNLGVLY
>B7NDV9|291-311
LLWVVIAVVVLVAVKILVLYL
>B7NDV9|324-344
MQFAGVLSQGGEFAFVLFSTA
>B7NDV9|356-376
ALLLVTVTLSMMTTPLLMKLV
>O69690|5-25
VAVLWHASFSIGAGVLYFYFV
>O69690|44-64
LRIATGALVGLAALPVVFTLL
>O69690|85-105
IMAHVLAGALIVGTAISEVWL
>O69690|114-134
LFGIYGAAAAIAVLGFFGFYL
>Q8ZLL3|4-24
ADLLTAGVLFLFAAVAAVPLA
>Q8ZLL3|29-49
IGAVLGYLLAGIAIGPWGLGF
>Q8ZLL3|55-75
EILHFSELGVVFLMFIIGLEL
>Q8ZLL3|87-107
IFGVGAAQVLLSAAVLAGLLM
>Q8ZLL3|111-131
FLWQAAVVGGIGLAMSSTAMA
>Q8ZLL3|152-172
VLLFQDLAVIPALALVPLLAG
>Q8ZLL3|177-197
HFDWFKVAMKVLAFAVMLIGG
>Q8ZLL3|207-227
FIAASGVREVFTAATLLLVLS
>Q8ZLL3|230-250
LFMDALGLSMALGTFIAGVLL
>Q8ZLL3|262-282
AIDPFKGLLLGLFFISVGMSL
>Q8ZLL3|284-304
LGVLYTHLLWVAASVVILVVI
>Q8ZLL3|324-344
MQFASVLSQGGEFAFVLFSTA
>Q8ZLL3|356-376
ALLLVTVTLSMMTTPLLMKGI
>Q6V915|13-33
LWVLFQVALQVAVGKVFLILF
>Q6GIS3|8-28
ISLFAFFLLTVITITLKTYFS
>Q6GIS3|44-64
LILLMNPYSLVALVLSVFLFF
>Q6GIS3|69-89
AFWFMFIGGFLLTFLLYANVV
>Q6GIS3|120-140
FKWYDFVYFIDTLVYLFILIF
>Q6GIS3|154-174
FVPVVMAASVALFFLNLAFAE
>Q9ZUN3|169-189
LISDLVVVIVSATCGGIAFAC
>Q9ZUN3|193-213
PVITGYLLAGSIIGPGGLSFV
>Q9ZUN3|221-241
TVAQFGVIFLLFALGLEFSAA
>Q9ZUN3|248-268
AVAIPGGLLQIFLFMCLSGIT
>Q9ZUN3|279-299
GIFVGAFLSMSSTAVVLKFLM
>Q9ZUN3|313-333
VGTLILQDCAVGLLFALLPVL
>Q9ZUN3|343-363
VLSMAKSLAILIAFLGALFVL
>Q9ZUN3|388-408
LAAVAFCLLVAWCSDKLGLSL
>Q9ZUN3|437-457
NFFAALFLASIGMLIHMHFLW
>Q9ZUN3|462-482
ILLAAVLLVIVIKTVVVAIVV
>Q9ZUN3|491-511
TAVLVGMSLAQIGEFAFVLLS
>Q9ZUN3|523-545
LYLLLLGTTALSLVTTPLLFKLI
>Q02846|463-487
PGLVFLGFLLVVGMGLAGAFLAHYV
>B7MAH0|4-24
HTLIQALIYLGSAALIVPIAV
>B7MAH0|26-46
LGLGSVLGYLIAGCIIGPWGL
>B7MAH0|54-74
SILHFAEIGVVLMLFIIGLEL
>B7MAH0|90-110
GALQMVICGGLLGLFCMLLGL
>B7MAH0|114-134
VAELIGMTLALSSTAIAMQAM
>B7MAH0|149-169
FAVLLFQDIAAIPLVAMIPLL
>B7MAH0|178-198
MGAFVLSALKVAGALALVVLL
>B7MAH0|218-238
VFSAVALFLVFGFGLLLEEVG
>B7MAH0|270-290
GLLLGLFFIGVGMSIDFGTLI
>B7MAH0|294-314
LRIVILLLGFLIIKIAMLWLI
>B7MAH0|327-347
WFAVLLGQGSEFAFVVFGAAQ
>B7MAH0|359-379
SLTLAVALSMAATPILLVILN
>Q56770|37-57
MVVASGLIAYRIVFGTWVPAA
>Q56770|59-79
YRVAIATTLLYSVICFALFPL
>Q56770|93-113
VVLGGAFGGVFALFAVHALIV
>Q56770|122-142
GWVGLWFVGGLVSLVAARTLL
>Q56770|299-319
ILAVIALMGLWPLMLAIAVGV
>Q1JQC2|2-22
AFTLYSLLQAALLCVNAIAVL
>Q1JQC2|62-82
VMRVPLIIVNSIAIVLLLLFG
>Q9Y5U9|2-22
AFTLYSLLQAALLCVNAIAVL
>Q9Y5U9|62-82
VMRVPLIIVNSIAIVLLLLFG
>Q3TNL8|82-102
HTAWDLWTTLCMVLFLIIEVL
>P06264|9-29
WFVPLFPFLASILLGIGLFFF
>P06264|39-59
LSSFISIMFLNIAMLLSFHFF
>P06264|89-109
LDPLTSIMLVLVTTVAVMVMI
>P06264|120-140
GYIKFFCYLSLFTASMLGLVL
>P06264|147-167
VYIFWELVGMCSYLLIGFWFT
>P06264|184-204
IGDFGLLLGILGFYWITGSFD
>P06264|219-239
NQINLVFATLCALFLFLGPVA
>P06264|258-278
TPISALIHAATMVAAGIFLVA
>P06264|289-309
FVMSIISWTGAITALLGATIA
>P06264|327-347
LGYMMLALGIGSYKAGLFHLI
>P06264|354-374
ALLFLGSGSVIHSMEPIVGYH
>P06264|395-415
AITFLFGTLSLCGIPPFACFW
>P06264|425-445
WLHFPILGSIAFFTAGLTAFY
>P06264|503-523
LFPLIILTIPTVFIGFIGILF
>P06264|555-575
FLFNAIPSVSIAFFGILIAFY
>P06264|643-663
WIIDGIINGIGIFSFFGGESL
>P06264|671-691
ISSYLFFIIFCMFLFFLYSYI
>A3PYK5|43-63
VGGAVLLVASAVALVWANSPW
>A3PYK5|86-106
LTLGTWAADGLLAVFFLVVGL
>A3PYK5|124-144
ALPMAAAVGGMVVPALIFVAV
>A3PYK5|155-175
GWAIPTATDIAFAVAVLAVIS
>A3PYK5|185-205
FLLTLAVVDDLLAVTVIAVFY
>A3PYK5|208-228
EINLTALGLSIVPLALFALCV
>A3PYK5|234-254
SWWLLLPLGVATWVLVHESGV
>A3PYK5|258-278
VAGVLLGFTVPVLRSVAAGGP
>A3PYK5|299-319
VAVPVFAFFAAGVAIGGVSGL
>A3PYK5|326-346
PITLGIILGLVVGKPVGIFLT
>A3PYK5|364-384
WIDVFGVALLAGIGFTVSLLI
>A3PYK5|398-418
FVKVGVLTGSLVAALIAAVLL
>P0C327|9-29
WVIPLLPLPVIMSMGFGLFLV
>P0C327|39-59
IWAFPSVLLLSIAMVFSVHLS
>P0C327|89-109
IDPLTSIMLILITTVGILVLI
>P0C327|125-145
FVYISFFNTSMLGLVTSSNLI
>P0C327|147-167
IYFFWELVGMCSYLLIGFWFT
>P0C327|185-205
GDFGLLLGILGFFWITGSLEF
>P0C327|224-244
LLTILCAFLLFLGAVAKSAQF
>P0C327|258-278
TPISALIHAATMVAAGIFLIA
>P0C327|280-300
LLPLFISLPLIMSFISLIGTL
>P0C327|327-347
LGYMMLALGIGSYQAALFHLI
>P0C327|354-374
ALLFLGSGSVIHSMEPLVGYS
>P0C327|396-416
TCFLWGTLSLCGIPPLACFWS
>P0C327|425-445
WLYSPFFGIIASFTAGLTAFY
>P0C327|542-562
LFPLLILLLCTLFIGSIGIHF
>P0C327|605-625
SLAIFGLFIAYMFYGSAYSFF
>P0C327|714-734
ISSYLFFFLCYVSVFLFFFLS
>Q5E6G4|14-34
AGGILLVIAAAIAMMIANSSL
>Q5E6G4|49-69
MSVSHWINDGLMAVFFLLIGL
>Q5E6G4|87-107
IFPAIAAVGGMLAPALVYVAF
>Q5E6G4|117-137
GWAIPAATDIAFALGIMALLG
>Q5E6G4|146-166
VFLLALAIIDDLGVVVIIAFF
>Q5E6G4|171-191
LSVLALVIGFVMTGLLFLLNA
>Q5E6G4|205-225
FILWVSVLQSGVHATLAGVVL
>Q5E6G4|252-272
VAFAILPVFAFANAGISLEGV
>Q5E6G4|285-305
VALGLFLGKPLGIFSFSYLAV
>Q5E6G4|321-341
IFAVSVLCGIGFTMSIFISSL
>Q5E6G4|356-376
LGILMGSTFAAVVGYALLSIS
>P48176|4-24
TTLILSSSLLMIFTLLIYPLI
>P48176|48-68
AFLVSLLPLFVFLDQGTETIV
>P48176|92-112
IIFTPIALYVTWSILEFASWY
>P48176|127-147
LLFLIAMIILVTANNMFQLFI
>P48176|176-196
AVIYNRVGDIGLILSMAWFAT
>P48176|215-235
LTLPLMGLILAATGKSAQFGL
>P48176|247-267
TPVSALLHSSTMVVAGIFLLI
>P48176|279-299
ALTVCLCLGALTTLFTATCAL
>P48176|307-327
IVAFSTSSQLGLMMVTIGLNQ
>P48176|330-350
LAFLHICTHAFFKAMLFLCSG
>P48176|376-396
SSCLTIGSLALTGTPFLAGFF
>P48176|410-430
LNAWALTLTLLATSFTAIYSL
>P48176|463-483
LAWGSIIAGLLITSNFLPTNT
>P48176|494-514
LAALLVTISGLLIALELASLT
>P48176|591-611
MIKTYLTLFFLSTTLAVLLTL
>Q35639|7-27
FMCYLSILTFFMPMLVTGDNS
>Q35639|30-50
LFLGWEGVGLASYLLIHFWFT
>Q35639|111-131
AITLICILLLIGAVGKSAQIG
>Q35639|144-164
TPVSALIHAATMVTAGVFMIA
>Q34947|10-30
VASKLMWVIFTGMLAPTLYMV
>Q34947|50-70
MMMTIILDPLGLMFSCTVVMI
>Q34947|87-107
FINRFTVLVLLFVLSMNMLIF
>Q34947|111-131
LIILLLGWDGLGIVSFILVIY
>Q34947|141-161
GMITALTNRIGDVMLLLAIAW
>Q34947|181-203
YQALVIIIAAMTKSAQMPFSSWL
>Q34947|211-231
TPVSALVHSSTLVTAGVFLLI
>Q34947|240-260
VWWFTTFLLFVAVSTTLMAGL
>Q34947|280-300
LGMMMAAMGLGMAHMAFFHMV
>Q34947|301-321
THAMFKALLFVCAGSFIHSHM
>Q34947|340-360
TSCLIMANLALCGFPFMSGFY
>Q34947|381-401
LILFAVGLTAFYSTRFTMCVV
>Q34947|423-443
MLLLASMSVISGSALTWILPL
>Q34947|458-478
TLMLVTLGALMSWFFLTTTNM
>Q34947|489-509
IINYFSCTMWFLVPLSSQFMM
>Q34947|554-574
TPMNYLMMSSMLLLVATLVAI
>Q87UW8|25-45
AGGIVLMAAALAALIVANSPL
>Q87UW8|56-76
VWLGLSVELWINDGLMAIFFL
>Q87UW8|98-118
ALPGFAALGGMLVPALIYIAI
>Q87UW8|128-148
GWAIPAATDIAFALGVLSLLG
>Q87UW8|157-177
VFLAALAILDDLGAVTIIAFF
>Q87UW8|180-200
SGLNLPMLAAAFVTLAVLVAL
>Q87UW8|208-228
LLPYLLLGALLWFFVLQSGVH
>Q87UW8|264-284
VAFAVVPIFGFANAGVSLSGI
>Q87UW8|297-317
VALGLFVGKQIGVFLAAVLAI
>Q87UW8|335-355
GVAILCGIGFTMSLFIGNLAF
>Q87UW8|364-384
EVKVGVLIGSGLAAVAGIVLL
>A3N3N9|11-31
LEAASGILLLVSALLAMIFAN
>A3N3N9|59-79
LLMWVNDGFMAVFFILVGMEV
>A3N3N9|95-115
IFPAVAALGGMVVPALVYWFI
>A3N3N9|124-144
SGWAIPMATDIAFALGIVALL
>A3N3N9|155-175
FLLALAIIDDLGAIIVIALFF
>A3N3N9|177-197
HEMSMQALTIASIAIVILVAM
>A3N3N9|219-239
VLKSGVHATLAGVIIGFCIPL
>A3N3N9|254-274
ALAPWCSFAILPLFAFSNAGV
>A3N3N9|296-316
LIIGKPVGVFLFSYVAVLLGI
>A3N3N9|328-348
IFAIAVLCGIGFTMSMFIAGL
>A3N3N9|365-385
LGILMGTFVSAIIGYFLLKIT
>Q47I87|24-44
ILLILCTILSLSIANSLAGPA
>Q47I87|56-76
LSIEHWVNDALMAVFFLFVGL
>Q47I87|94-114
LLPIFAAIGGIGVPALIHYTL
>Q47I87|122-142
AGTGIPMATDIAFALGVLALL
>Q47I87|152-172
VFLTALAVMDDLGAIIVIAMF
>Q47I87|176-196
QFSLVYLLSALAVFGLLLVLN
>Q47I87|216-236
FLMLKSGVHATIAGVLLAFAI
>Q47I87|259-279
PVAFIILPIFALANTGIVIGS
>Q47I87|291-311
LGIIGGLVFGKPLGIALLSFV
>Q47I87|326-346
WTHIVGAGILGGIGFTMSIFI
>Q47I87|363-383
MAILMASVAAGGLGFLWLSFF
>P03922|3-23
FPLIFNSSMLITISILILPIL
>P03922|37-57
LIKTSVKTAFLISIIPLIIFL
>P03922|90-110
IFIPIALFVTWSILEFATWYM
>P03922|119-139
FFKYLLTFLVAMVILVTANNF
>P03922|142-162
FFIGWEGVGIMSFLLIGWWYA
>P03922|173-193
AVIYNRVGDIGLILSMAWVAM
>P03922|243-263
TPVSALLHSSTMVVAGIFLLI
>P03922|275-295
ALTICLCLGAMTTLFTAACAL
>P03922|312-332
LGLMMVTIGLIFQLAFFHICN
>P03922|371-391
TSCLTIGSLALTGTPFLAGFF
>P03922|410-430
LTLTLIATSFTAIYSFRVIFF
>P03922|458-478
LAWGSIVAGLLIASNMLPINS
>P03922|483-503
MPTLAKQAAIIVSVTGLIIAM
>P03922|584-604
GLIKTYLTLFLMTSAIIITLF
>Q3A1R2|21-41
SGGIVLLGATVLALVLANSPW
>Q3A1R2|66-86
LHHWINDGLMAVFFFLVGLEL
>Q3A1R2|102-122
MLPIAAAFGGMLVPALIFHFI
>Q3A1R2|130-150
KGWGIPMATDIAFALGVLALL
>Q3A1R2|160-180
IFLTALAIVDDLGAVLVIALF
>Q3A1R2|183-203
GELAVGKLLVALVLLLILIAG
>Q3A1R2|221-243
LWVVLLKSGLHASIAGVLIGMVI
>Q3A1R2|308-328
WVIFGVIPIFALANAGLVLQL
>Q3A1R2|341-361
LGVALGLLLGKPLGILFFSWI
>Q3A1R2|376-396
WMDVFGVGILGGIGFTMSLFI
>Q3A1R2|410-430
AKLGIFIASMLAGAAGFTVLS
>B0BTX5|11-31
LEAASGILLLVSALLAMIFAN
>B0BTX5|59-79
LLMWVNDGFMAVFFILVGMEV
>B0BTX5|95-115
IFPAVAALGGMIIPALVYWFI
>B0BTX5|125-145
GWAIPMATDIAFALGIVALLS
>B0BTX5|155-175
FLLALAIIDDLGAIIVIALFF
>B0BTX5|177-197
HEMSMQALTIASIAIVILVAM
>B0BTX5|219-239
VLKSGVHATLAGVIIGFCIPL
>B0BTX5|254-274
ALAPWCSFAILPLFAFSNAGV
>B0BTX5|296-316
LIIGKPVGVFLFSYVAVLLGI
>B0BTX5|328-348
IFAIAVLCGIGFTMSMFIAGL
>B0BTX5|365-385
LGILMGTFVAAIIGYFLLKIT
>Q2KHV4|100-119
LFFTVGFTGCAFGSAAIWQY
>Q2KHV4|166-185
TVTGIIAANVFVFCLWRVPS
>Q2KHV4|206-228
PMLLSTFSHFSLFHMAANMYVLW
>Q2KHV4|243-260
FMAVYLSAGVISTFVSYV
>Q2KHV4|271-287
SLGASGAIMTVLAAVCT
>Q2KHV4|294-316
LAIIFLPMFTFTAGNALKAIIAM
>Q2KHV4|331-352
AAHLGGALFGIWYITYGHELIW
>A4IVT5|10-30
LIGGLILFSAALLAIVVNNSP
>A4IVT5|56-76
LMHWINDGLMAIYFLYIGLEI
>A4IVT5|91-111
IITPAIAAFAGLAMPSLIYLS
>A4IVT5|121-141
GWAIPSATDIAFTLAILALLG
>A4IVT5|150-170
LLVITIAIFDDIAAIAIIAIF
>A4IVT5|174-194
SLSLLSLSLGTLFILAMIICN
>A4IVT5|206-226
VVLGFFAWFCTIKSGVHATLA
>A4IVT5|254-274
PWIIYFILPVFAFANAGISFS
>A4IVT5|289-308
IIWGLFVGKQLGIFSILAVF
>A4IVT5|327-347
GISLLCGIGFTMSLFIGVLAF
>A4IVT5|355-375
AIKIGVVVGSVLSGFFGYIVL
>A9LYF3|10-30
VLLVFLGSGLILGGLGVVLLT
>A9LYF3|32-52
PIYSAFSLGLVLVCISLFYIL
>A9LYF3|61-81
AQLLIYVGAVNVLIIFAVMFM
>A9LYF3|90-112
FYLWTVGDGVTSLVCTSILFSLI
>A9LYF3|152-172
FYLPFELVSIILLVALIGAIT
>Q8Z075|9-29
VVSFGILATMLIGTALGVVLA
>Q8Z075|32-52
IVYSAFLLGGVFISIAGMYLL
>Q8Z075|61-81
AQVLVYVGAVNVLILFAIMLV
>Q8Z075|98-118
VLTAIVSVGLFALLSTMVLAT
>Q8Z075|144-164
FLLPFELASVLLLMAMVGAII
>A0KG33|16-36
GIILIMAAMLAMILANSGLAG
>A0KG33|59-79
LLLWINDGFMAVFFLLVGLEV
>A0KG33|95-115
TFPAIAAVGGMLAPALIYAFF
>A0KG33|124-144
AGWAIPAATDIAFALGVMALL
>A0KG33|154-174
VFLLALAIMDDLGVIIIIALF
>A0KG33|178-198
QLSLTALAIGILATLTLLWMN
>A0KG33|213-233
LVLWVAVLKSGVHATLAGVIV
>A0KG33|254-274
ALHPWSAYLILPLFAFANAGV
>A0KG33|278-298
GIGLSALLSPVPLGIMLGLFI
>A0KG33|303-323
GVFTISWLAVKLGIAQLPNGV
>A0KG33|328-348
IFAVSILCGIGFTMSMFIASL
>A0KG33|363-383
LGILVGSTLAAIVGYLALRIA
>Q1RCR0|23-43
LALIIFLIVNPLIFLISPFVA
>Q1RCR0|52-72
IFTLAMALKCYPLLPGGLLAI
>Q1RCR0|97-117
LLLMFMVAGIYFMKQLLLFIF
>Q1RCR0|120-140
LLLSIRSKMLLSLSFCVAAAF
>Q1RCR0|144-164
FLDALTVVAVVISVAVGFYGI
>Q1RCR0|202-222
LMMHAGVGTALGGVMTMVGEP
>Q1RCR0|238-258
FFLRMSPVTVPVLICGLLTCL
>Q1RCR0|303-323
AIIGVWLVTALALHLAEVGLI
>Q1RCR0|348-368
TESLPFTALLTVFFSVVAVII
>Q1RCR0|391-411
LFYIFNGLLSSISDNVFVGTI
>Q1RCR0|447-467
ATPNGQAAFLFLLTSALAPLI
>Q1RCR0|475-495
VWMALPYTLVLTLVGLLCVEF
>P43207|1-21
MTYFVLFLGLCFVLGGLAVAS
>P43207|27-47
YGVVGLVLASVAGCGWLLSLG
>P43207|48-68
ISFVSLVLFMVYLGGMLVVFV
>P43207|87-107
VVGYGMGFVAVLVAGVVVGGF
>P43207|138-158
CGVGMFLAAGWGLLLTLFVVL
>A5WCD3|14-34
AGGIVLALAAIAAMIVANSPL
>A5WCD3|59-79
AHHWINDGLMAVFFFLVGLEL
>A5WCD3|94-114
IVLPAAAAVGGMIAPALVYVA
>A5WCD3|123-143
LAGWAIPAATDIAFAIGILSL
>A5WCD3|154-174
IFLVSIAIFDDIGAILIIALF
>A5WCD3|177-197
SDLSLLSLLIAGLCLPFLYLL
>A5WCD3|204-224
AITPYLFFGIIMWIAVLKSGI
>A5WCD3|225-245
HATLAGVILALFIPMVNTDDP
>A5WCD3|261-281
VAFAILPLFAFANAGISLQGA
>A5WCD3|294-314
IAAGLFIGKQVGIMLMTWSII
>A5WCD3|335-355
LLCGVGFTMSLFISGLAFGGV
>A5WCD3|359-379
FDPRLGIILGSIISGIAGYML
>A1RKH2|34-54
ILFFYVSPFVAGWVLVLEFIF
>A1RKH2|63-83
YPLQPGGLLAIEAVAIGMTSA
>A1RKH2|96-116
VLLLLVFMVAGIYFMKQLLLF
>A1RKH2|145-165
FLDALTVIAVIIAVAVGFYAI
>A1RKH2|204-224
LLMHAGVGTALGGVCTMVGEP
>A1RKH2|240-260
FVVRMSPVTVPVLIAGILTCL
>A1RKH2|305-325
VLVGVWLIAGLALHLASVGLV
>A1RKH2|359-379
LAVFFAVVAVIIDQHLFAPVI
>A1RKH2|391-411
LVIFYIANGLLSMVSDNVFVG
>A1RKH2|449-469
ATPNGQAAFLFLLTSALAPLI
>A1RKH2|476-496
MVWMALPYTIVLSVVGVLAIE
>Q08084|24-44
MSLLLLLLIMSLCAVLWLGSI
>Q08084|48-68
WFAYILFIVYIGGILVLFIYV
>Q93F90|34-54
VGGVLLLVATVTALVWANIPA
>Q93F90|76-96
LSVAHWAADGLLAVFFFVAGI
>Q93F90|113-133
AVLPVVAALCGMAVPALVYTL
>Q93F90|144-164
GWAVPTATDIAFALAVLAVIG
>Q93F90|174-194
FLLTLAVVDDLFAILIIAIFF
>Q93F90|197-217
RINFAALGGAVAGLAVFWLLL
>Q93F90|223-243
GWYVYVPLAVVVWALMYNSGV
>Q93F90|282-302
GLAVPLFALFSAGVVVSGGAL
>Q93F90|312-332
LGVVLGLVVGKTLGIFGSTWL
>Q93F90|350-370
IFAVASLAGIGFTVSLLIGEL
>Q93F90|381-401
EVKAAVLTGSLIAALCATVLL
>Q9H720|13-33
LLGCVSWSLYHDLGPMIYYFP
>Q9H720|41-61
GLEGFSIAFLSPIFLTITPFW
>Q9H720|93-113
LMVLALGVSSSLIVQAVTWWS
>Q9H720|123-143
IWGFILGQIVLVVLRIWYTSL
>Q9H720|196-216
LLAGAAFGSLVFLTHWVFGEV
>Q9H720|237-257
FGGAVLLCLASGLMLPSCLWF
>Q9H720|273-293
AGLLYLHTWAAAVSGCVFAIF
>Q9H720|316-336
MTIAMIFYLLEIFFCAWCTAF
>Q9H720|349-369
SDVLLGTMMLIIGLNMLFGPK
>Q9H720|390-410
EKYMKLFLWLLVGVGLLGLGL
>Q38PR1|1-21
MMYIVFIMSVLYVVGFIGFSS
>Q38PR1|24-44
SPVYGGMSLIVSGGLGCGIIM
>Q38PR1|51-71
LGLVVFLVYLGGMMVVFGYTI
>Q38PR1|87-107
VVLSAFLVGLLMEIFMIVWLF
>Q38PR1|113-133
LVGFYFGGLEDLVVLGEGSFG
>Q38PR1|148-168
YGFWFLAMAGWMLFVSIFIAI
>Q2NSK5|8-28
VIDILLTVVKAVVILLVVVTC
>Q2NSK5|81-101
GIFTLAPVIAFTSLLITFAIV
>Q2NSK5|114-134
IGVLFFLMMAGLAVYAVLFAG
>Q2NSK5|159-179
FLGLSLMGVVAQAGSFNLGAI
>Q2NSK5|186-206
LWNVVPQFFGFVTFALAGVAV
>Q2NSK5|237-257
FFVGEYVGIVTISALMVTLFF
>Q2NSK5|265-285
LPPFIWFSIKTAFFMMMFILI
>Q2NSK5|304-324
ICLPLTLLNLLATAAVILYNA
>B0SFU0|4-24
ALILAWGIKILSLFFVILTGV
>B0SFU0|79-99
LLAPTISMTCAIMAWAVIPFG
>B0SFU0|127-147
GVLYMLAISSLSVYGIMIAGW
>B0SFU0|166-186
ISYELPMGLSIVAIVIMTGSL
>B0SFU0|198-218
MWNILSPPGFVAFFIYVTAMF
>B0SFU0|251-271
FFLAEYMNMITMSCLTTLLFF
>B0SFU0|289-309
FIGLGFFILKVLFFAFLFIWV
>B0SFU0|329-349
MIPWGLFVVMFASIYTVYWKE
>A5VAM7|21-41
IIGILVIALPLMLAVAMIIYA
>A5VAM7|87-107
GLFLLAPIITFTVALIVWAVI
>A5VAM7|120-140
IGLLYVLAASSIGVYGVIIAG
>A5VAM7|166-186
IGFVLISVVLWTGSFNMSAIV
>A5VAM7|193-213
IFGFINGYGFNPLLFPMAVVF
>A5VAM7|258-278
NVILMCGLNAILFWGGWLPPV
>A5VAM7|283-303
LYMVPGIIWFFAKLLFFFFVF
>A5VAM7|323-343
WKVFLPLSLFWVFLVSGWLML
>B2SVL2|29-49
VLKILLIAVPVIVSVAFYVVW
>B2SVL2|62-82
GPMYVGMGIFQAFADVFKLLF
>B2SVL2|96-116
FIIAPLLTLAPAFAAWSVVPF
>B2SVL2|127-147
VGLLYLLAMTSLGVYGIILAG
>B2SVL2|163-183
AAQVVSYEIAMGFALVGVMIA
>B2SVL2|202-222
FFDWFLIPLFPLFIVYWVSGV
>B2SVL2|238-257
EIVAGHMVEYSGGAFALFFL
>B2SVL2|264-286
ILVSFLISIFFLGGWLSPIQGWV
>B2SVL2|299-319
KGGWPWLLMKVFFFASAYIWF
>B2SVL2|339-359
FIPLTIVWIAVTALMVFYGVI
>B7HFJ2|15-35
FFIFFGLAVLLLFAVLGFVTY
>B7HFJ2|88-108
FILAPVIAFAPAFMVLAVIPF
>B7HFJ2|117-137
IGVGLLYYIAVSGITTIGVVT
>B7HFJ2|159-179
ISYEIPLVMSVIGIVLLAGSL
>B7HFJ2|191-211
VWYIFVQPIGFVVFLIAAVAE
>B7HFJ2|239-259
WAFFMLSEYVYFFGMASLITV
>B7HFJ2|274-296
IPGAVWFALKFSSVVFLLIWFRV
>B7HFJ2|313-333
VLLPIALANIFLTALIKELFF
>B9JVF3|14-34
IMIGQSLLLLVCLLVFIAYIL
>B9JVF3|82-102
AVFLLAPLVAVTLALATWAVI
>B9JVF3|115-135
VGILYVFAISSLEVYGIIMGG
>B9JVF3|161-181
IGFVIVTVLLCAGSLNLTDIV
>B9JVF3|198-218
LLDWHWLSLFPMFVIFFISAL
>B9JVF3|258-278
AIVLMCALTTILFLGGWLPPL
>B9JVF3|285-305
WVPGIIWFILKATLVFFMFGI
>B9JVF3|321-341
LGWKVFLPLSLAMVVIVAFVL
>B2I791|29-49
VLKILMIAIPLIVSVAFYVVW
>B2I791|62-82
GPMYVGMGLFQAFADVFKLLF
>B2I791|94-114
AIFVIAPLLTLAPSFAAWAVV
>B2I791|127-147
VGLLYLLAMTSLGVYGIILAG
>B2I791|166-186
VVSYEIAMGFALVGVMIAAGS
>B2I791|202-222
FFDWFLIPLFPLFIVYWVSGV
>B2I791|239-257
IVAGHMVEYSGSVFALFFL
>B2I791|264-286
ILVSFLISIFFLGGWLSPIQGWV
>B2I791|293-313
LIDWVWNGGWPWLLLKVLFFA
>B2I791|339-359
FIPLTIVWIAVTALMVFSGVI
>Q9SN26|226-246
IVLAIDAAICLTLFGIWLAIC
>Q3BAP0|70-93
VFSAHFGQLSIIFLWLSGMYFHGA
>Q3BAP0|156-179
LYCTAIGALVFASLMLFAGWFHYH
>Q3BAP0|195-219
LNHHLAGLLGLGSLSWAGHQIHVSL
>Q3BAP0|291-309
IAHHHLAIAILFLIAGHMY
>Q3BAP0|346-369
WHAQLSLNLAMLGSLTIVVAHHMY
>Q3BAP0|385-411
LSLFTHHMWIGGFLIVGAAAHAAIFMV
>Q3BAP0|433-455
AIISHLNWACIFLGFHSFGLYIH
>Q3BAP0|531-549
FLVHHIHAFTIHVTVLILL
>Q3BAP0|589-610
HVFLGLFWMYNAISVVIFHFSW
>Q3BAP0|664-686
LSAYGLFFLGAHFVWAFSLMFLF
>Q3BAP0|724-744
AVGVTHYLLGGIATTWAFFLA
>Q8MJ08|20-43
PVTIPAVMFIFGVVGNLVAIVVLC
>Q8MJ08|56-79
TLVCGLAVTDLLGTLLVSPVTIAT
>Q8MJ08|97-115
FILLFFGLSGLSIICAMSI
>Q8MJ08|136-160
AGLTLFAVYASNVLFCALPSMGLGS
>Q8MJ08|185-211
SYMYAGFSSFLILATVLCNVLVCGALL
>Q8MJ08|274-301
IQMVILLIATSLVVLICSIPLVVRVFVN
>Q8MJ08|319-338
QAIRIASVSPILDPWIYILL
>P35439|560-580
STLWLLVGLSVHVVAVMLYLL
>P35439|631-647
ILGMVWAGFAMIIVASY
>P35439|813-833
MAGVFMLVAGGIVAGIFLIFI
>A1S2F6|26-46
AILALLTALMFSLWWGPKLIE
>A1S2F6|74-94
MGGLLILAGIFIGVLLWGDLG
>A1S2F6|97-117
YVWVMLFVLGSFGLIGFIDDY
>A1S2F6|132-152
WKYIFQSLAALVVAFYLFYST
>A1S2F6|168-188
ILPQLGLMFIVLTYFTIVGAS
>A1S2F6|199-219
GLAIMPTVMVAAAFALIAYLS
>A1S2F6|236-256
SGELVIVCTAIVGAGLGFLWF
>A1S2F6|263-283
VFMGDVGSLSLGAALGTIAVL
>A1S2F6|288-308
ILLVIMGGVFVMETLSVILQV
>A1S2F6|338-358
VIVRFWIISLFLVLLGLATLK
>Q9MUP4|7-27
YLSTAPVLATIWFIILAGLLI
>Q2LR51|26-46
TIYAAITALIICFLLGPWLIR
>Q2LR51|75-95
GGVLIIFAVVVSTLLWANLTI
>Q2LR51|97-117
YVWLVLMVTLGYGLIGFADDY
>Q2LR51|134-154
LACEVCIALLVSVVLYAKPGF
>Q2LR51|166-186
VLPDLGWGYIFLSTFIIVGAA
>Q2LR51|197-217
GLAIGPAITCFMTYLLFAYFA
>Q2LR51|233-253
GVGELSIFCGAIVGAGIGFLW
>Q2LR51|261-281
VFMGDTGSLSLGGALGCLAIV
>Q2LR51|286-306
ILLAIVGGIFVLETFSVIFQV
>Q2LR51|336-356
KVIVRFWIISILLALLAISTL
>B0Z564|7-27
YLSVAPVLSALWFGALAGLLI
>P23290|11-36
MVGVPFASVIATVLCFAGVALFCGCG
>P23290|60-88
YLIHVINAFQYVIYGIAIFFFLYGILLLA
>P23290|153-179
FVGVTYVITILWILIFACSAVPVYIYF
>P23290|240-269
LFIAAFVGAAATLVALLTYMVGASFNYAVL
>Q3V7N8|24-44
LVVIGAWLAGILLFSFLPVPF
>Q0GE19|11-31
WFMVGIVLAIAGAKLEPSIGV
>Q0GE19|38-58
PEITVSYIAVATIFFNSGLSL
>Q0GE19|72-92
LHLFIQIFTLAFFPATIWLFL
>Q0GE19|117-137
PVSSAVILTKAVGGNEAAAIF
>Q0GE19|139-159
SAFGSFLGIVITPLLLLLFLG
>Q0GE19|164-184
VPFTSIFSQLFMTVVVPLIIG
>Q0GE19|202-222
FGAISSSVLLMIIYTTFCDTF
>Q0GE19|235-255
VLILFIIFSIQLSFMLLTFIF
>Q0GE19|271-291
IIFCSTHKSLTLGIPMLKIVF
>Q0GE19|299-319
LISVPLLIYHPAQILLGSVLV
>P49486|73-93
IALFSGFLSTIGLILILTLGL
>P49486|124-144
GGFFVGACGSAGFALICLSSI
>B4SHE7|30-50
AAAITALLITLFVGPGFIKYL
>B4SHE7|72-92
LPTMGGLLIIFSIEISVLLWS
>B4SHE7|95-115
IDPHVWLIMLAILWMGIIGFI
>B4SHE7|139-159
VTLGLVVGCYTWYDPSFSVLL
>B4SHE7|169-189
YLTIDYGYFYIPIVIFIITAV
>B4SHE7|208-228
AIVVMGLGGFSYLAGNAVYAV
>B4SHE7|238-258
GGEIAVVSMAIVMACVGFLWF
>B4SHE7|264-286
EIIMGDTGSLALGSAIAVIALLI
>B4SHE7|291-313
LLPLIAGIFFLETLSVSLQVLYF
>B4SHE7|345-365
KIVIRFWILTILFFLASLMTL
>Q9LZA4|16-36
MIMVALVLMVGSFYAGSIFGN
>O15375|18-38
LATMVTQGLTLGFPTCIGIFF
>O15375|54-74
WFPSILTAVLHMAGPLCSILV
>O15375|81-101
VTVMLGGVLASLGMVASSFSH
>O15375|111-131
GFITGLGMCFSFQSSITVLGF
>O15375|138-158
VLANALASMGVSLGITLWPLL
>O15375|172-192
FLVFGGIFLHCCICGAIIRPV
>O15375|240-260
VYILGVMWSVLGFPLPQVFLV
>O15375|275-295
LLISIIGFSNIFLRPLAGLMA
>O15375|306-326
YLFSLALLLNGLTNLVCAASG
>O15375|330-350
VLVGYCLAYSVSMSGIGALIF
>O15375|368-388
LFTVLDGLAFLISPPLAGLLL
>O15375|397-417
VFYMSSFFLISAALFMGGSFY
>P82149|44-64
ALPIVGLFVLLAELVINVVVI
>P82149|98-118
TGPLVYPAAFVYIYSALYYVT
>P82149|126-146
LAQYIFAGIYLLQLALVLRLY
>P82149|172-192
VLRLFNDPVAVLLLYAALNLF
>P82149|212-232
MNILLFAPALLLFYLANLGLL
>P82149|234-254
TILQLAVCGVIQLLLGAPFLL
>P82149|295-315
SLLGLHLLLLLAFAKPTWTFF
>P82149|404-424
LALLPFFLCNLVGVACSRSLH
>O95255|32-52
LRTAGVWVPPMYLWVLGPIYL
>O95255|73-93
MVLGFALIVLCTSSVAVALWK
>O95255|99-119
PEAPEFLIHPTVWLTTMSFAV
>O95255|132-149
SSGVLFGYWLLCFVLPAT
>O95255|168-188
LSTYLCLSLVVAQFVLSCLAD
>O95255|303-323
IWQVFHSTFLLGTLSLIISDV
>O95255|350-370
YLLAVLMFLSACLQTLFEQQN
>O95255|427-447
LNGLWLPLVWIVVCFVYLWQL
>O95255|451-471
SALTAIAVFLSLLPLNFFISK
>O95255|534-554
VSLVSFQVSTFLVALVVFAVH
>O95255|576-596
ILNKAQAFLPFSIHSLVQARV
>O95255|940-960
RAVGTPLCLYALFLFLCQQVA
>O95255|998-1018
QAIGLFASMAAVLLGGARASR
>O95255|1062-1082
KLRSLLMYAFGLLEVSLVVAV
>O95255|1084-1104
TPLATVAILPLFLLYAGFQSL
>O95255|1176-1196
ELLGNGLVFAAATCAVLSKAH
>O95255|1199-1219
AGLVGFSVSAALQVTQTLQWV
>O50501|40-60
LLILWSVIVIVPMLWVLMSSF
>O50501|99-119
VIVVVSALILVMLLGAMCAYV
>O50501|131-151
IYYVMLAGLTFPVFLAIVPLF
>O50501|166-186
LILTYVAFALPFTMFFLYSFF
>O50501|221-241
AAVAIFNFLGLWNQFLLPVAL
>O50501|268-288
GALFAAIVVTVVPVLLVYCVF
>Q9BBQ8|21-36
AVHIMHTALVAGWAGS
>Q9BBQ8|101-115
IVFSGLCFLAAIWHW
>Q9BBQ8|140-156
GIHLFLAGLACFGFGAF
>Q9BBQ8|203-218
IAAGTLGILAGLFHLS
>Q9BBQ8|237-252
VLSSSIAAVFFAAFVV
>Q9BBQ8|457-472
SFALLFFFGHIWHGSR
>B2RXZ1|506-526
ITCLLQVCSIVTTWAMIAFLL
>P25094|2-31
LLLLLGILFLHIAVLVLLFVSTIVSQWLVG
>P25094|65-91
VQATMILSVIFSVLSLFLFFCQLFTLT
>P25094|96-119
FYITGVFQILAGLCVMSAAAIYTV
>P25094|134-156
FAYILAWVAFPLALLSGIIYVIL
>Q85FM3|73-88
AHFVSEKPMYEQGLIL
>Q85FM3|139-153
TLEESFPFFGYTWKD
>Q85FM3|180-196
LYFGGLYDTWAPGGGDV
>Q85FM3|262-276
RAFVWSGEAYLSYSL
>Q85FM3|292-307
FNNTAYPSEFYGPTGP
>Q85FM3|452-468
AAGFEKGIDRDTEPVLS
>Q5A0L7|392-412
WGTWVLMGLNVLLFVVATFIV
>Q5A0L7|503-523
LFTMTVAIVAFSMGSLIVSLF
>P0AFY3|7-23
LSLLVLIGLLLLTVLGL
>P39453|9-29
LWMGFALMALLTLTSTLVGWY
>P39453|333-353
LLLLGMVSLCALILILWRVVY
>Q9P0V8|234-254
VLLVVVPVSLLLMLVTLFSAW
>Q17374|302-322
FVLVGLTGGIAVIILAFSIFW
>B3EWZ1|124-141
GQLLNITLGLGFCILFLL
>Q16563|34-54
GFIKVLEWIASIFAFATCGGF
>Q16563|117-137
FYVTFAVFVFLYCIAALLLYV
>Q16563|151-171
MIDFVVTLVATFLWLVSTSAW
>Q16563|213-233
VSVIFGFLNMILWGGNAWFVY
>C0HJH4|7-27
LFTTFGILAILLFFLYLIYAV
>P28646|57-84
SAILISFIYSVVCLVGLCGNSMVIYVIL
>P28646|95-120
IYILNLAIADELLMLSVPFLVTSTLL
>P28646|132-153
LVLSVDAVNMFTSIYCLTVLSV
>P28646|176-196
VVNLGVWVLSLLVILPIVVFS
>P28646|220-244
LVGFVLYTFLMGFLLPVGAICLCYV
>P28646|271-296
LMVMMVVMVFVICWMPFYVVQLVNVF
>P28646|304-327
VSQLSVILGYANSCANPILYGFLS
>Q04487|98-118
GVLLALGFYAFTITLGVTTIM
>Q04487|138-160
WSQWVAKGSAAYLFAFHFGNGIR
>Q04487|175-195
VIKTGSIVLAGTLVLGTYLLA
>P45434|191-209
VFLLTLGIGLLLLLGLWAY
>Q2KEW0|25-45
FALATISIAGLAWLIAFIASI
>Q2KEW0|58-78
YTWWTVVFYFFLIPGVFVVVA
>Q2KEW0|87-107
VALVGYMACGLVLTTSSVNGL
>Q2KEW0|117-137
AAAAGFILLSMVTIVWIFYFG
>Q05938|181-197
VILFLALLLPICVLLFT
>A6QTM4|9-29
IVGDPFALIAWLLSFATCVIS
>A6QTM4|38-58
FAWWAVGYMLCAIIGISLVLA
>A6QTM4|64-84
VYGVAIVGYLAAGLTFTTLAV
>A6QTM4|97-117
AGAAGFILQSMVTIVWIFYFG
>Q00357|43-63
ISLISLFSIVMSLGAAAFLGA
>Q00357|85-105
AVAWYGAIYLLMSGTTQPLFG
>Q00357|114-134
KWLFITCLIVLQLGSLVCALA
>Q00357|146-166
VAGIGAGGILSGALNIVALIV
>Q00357|177-197
MIGALECVALIIGPIIGGAIA
>Q00357|204-224
WCFWINLPIGAAVCAILLFFF
>Q00357|250-270
IGAGMIISSLVCLSLALQWGG
>Q00357|280-300
VVALLVVFGVLFLSASGHQYW
>Q00357|316-336
GFLLSLFNGLCFGGVQYAALY
>Q00357|357-377
MLPIVGAIIGVNIVAGITISF
>Q00357|382-402
APFIVIATVLASVGSGLLYTF
>Q00357|411-431
IIGYQLIYGAGSGAGVQQAFI
>Q00357|444-464
YASASVLLMNSMSGVITLCVC
>Q00357|518-538
FLVAIVLSCASVLGWPFLSWA
>Q54R45|164-184
SFFLILLGLGFVGGIGYIVYG
>E3RIP0|37-57
ALATISIGILAWIIAFVSSII
>E3RIP0|67-87
FAWWTLVFMFFCIAGVTITVA
>E3RIP0|96-116
VAIVGFLSAGLVFTTSSVNSL
>E3RIP0|126-146
AAAAGYILLSMITIVWVFYYG
>A7TI28|31-51
FAISTISISMISWVITLGGSI
>A7TI28|63-83
FTWWGIAYQALLLFIMIVIYC
>A7TI28|89-106
YYKGFISSGSGVAFIYNT
>A7TI28|121-141
AAASAGVILLSVINLIWVFYY
>Q5QD11|48-68
LILYAVFGFGAALAVCGNLLV
>Q5QD11|84-104
FLVVSLACADFLVGLTVMPFS
>Q5QD11|122-143
LHTCFDVSFCYCSIFHLCFISV
>Q5QD11|167-187
CITFSWLLSTIYGFSLLYTGA
>Q5QD11|213-233
WVFINFLLFLIPTLVMITVYS
>Q5QD11|275-295
LGIAVAAFLLSWLPYFIDSII
>Q5QD11|310-333
ILVWIAYYNSAMNPLIYAFFYPWF
>Q28623|746-766
WMPMLAALVAVTAIVLYVPGL
>P61943|5-25
VVAIFLSSIFLYYVLYCILWG
>C1D5J3|14-34
GSIVLQIMFGLVAGMALALLS
>C1D5J3|43-63
FLGTLFVKALKGVAPVLVFVL
>C1D5J3|82-102
VLVLYLVGTFLAALVGVVASF
>C1D5J3|141-161
ALATGNFIGILAWAAALGVAL
>C1D5J3|192-212
IGVFGLVADAIATTGFSALMG
>C1D5J3|220-240
LLGSMLFIALVVNPLIVFLAI
>C1D5J3|298-318
MAGAAITISVLSLAAVHTLGV
>C1D5J3|328-350
LSLVASVAACGASGVAGGSLLLI
>C1D5J3|363-383
VAMQMVAVGFIIGVIQDSAET
>Q54JA4|1891-1911
VLSGAIAGASAGAALLVIGLW
>P24616|20-40
LVFMMLIIGFFFVITSLVAAI
>Q9NXL6|310-330
SLFSVFIFLSFYLGCLLVGFV
>Q9NXL6|443-463
IYFWNIITIAVFYALPVIQLV
>Q9NXL6|495-515
FNNILSNLGHVLLGFLFLLIV
>Q9NXL6|542-562
FGLFYAMGIALMMEGVLSACY
>Q9NXL6|573-590
FDTSFMYMIAGLCMLKLY
>Q9NXL6|601-621
AYSAYASFAVVIMVTVLGVVF
>Q9NXL6|627-647
WFWVIFSAIHVLASLALSTQI
>Q9NXL6|684-704
MVLLVVGNLVNWSFALFGLIY
>Q9NXL6|711-731
SYMLGIFICNLLLYLAFYIIM
>Q9NXL6|742-762
VPLFCIVATAVMWAAALYFFF
>Q9NXL6|792-812
DIWHFLSATALFFSFLVLLTL
>Q6ZXA0|29-49
VPLGASALGLLIVCWFYIFPG
>Q8D4Q1|15-35
LVLQILVGIILGISLALVSPS
>Q8D4Q1|47-67
FVGALKAIAPILVFILVAASI
>Q8D4Q1|81-101
IIAMYLAGTFFAALTAVVLSF
>Q8D4Q1|140-160
ALMSANYIGILAWGVGLGLAL
>Q8D4Q1|191-211
FGIFGLVASTFATTGFDALAG
>Q8D4Q1|215-235
LLVVLLSAMAIIALIVNPAMV
>Q8D4Q1|289-309
IPLGATINMAGAAITITTLTL
>Q8D4Q1|327-349
LSVVAAVSACGASGVAGGSLLLI
>Q8D4Q1|362-382
IAMQVVAVGFIIGVIQDSAET
>A6TEC8|23-43
ILIGLVLGVLLALVSKPAAIA
>A6TEC8|47-67
LGTLFVGALKAVAPVLVLMLV
>A6TEC8|85-105
ILFLYLLGTFSAALTAVLFSF
>A6TEC8|144-164
ALLNANYIGILVWAVGLGFAL
>A6TEC8|181-201
AVTFIVKVVIRFAPLGIFGLV
>A6TEC8|220-240
LLVLVGCMLLVALVINPLLVF
>A6TEC8|293-313
IPLGATINMAGAAITITVLTL
>A6TEC8|333-353
VVASLCACGASGVAGGSLLLI
>Q89G85|3-23
PFLIKLIGFAAATCTTVAYAP
>Q89G85|37-57
ISLGMFLVMVLGLALWLIYGL
>Q89G85|61-81
DAPLIASNAVTMLLAGGILVM
>O82587|10-30
WAFVFGLLGNLISFAVFLSPV
>O82587|44-64
GFQSIPYVVALFSAMLWLYYA
>O82587|71-91
FLLVTINSFGCFIETIYISIF
>O82587|106-126
LLLLMNFGGFCLILLLCQFLA
>O82587|134-154
IIGGICVGFSVCVFAAPLSII
>O82587|168-188
FSLSLTLTISAVIWLLYGLAL
>O82587|193-213
VAFPNVIGFVLGALQMILYVV
>A2WSD3|10-30
VVGIIGNVISFGLFLAPVPTF
>A2WSD3|46-66
PYLATLLNCMLWVFYGIPIVH
>A2WSD3|70-90
ILVVTINGIGLVVEGTYLFIF
>A2WSD3|102-122
MLAVLGVELVFMLAVILGVLL
>A2WSD3|132-152
MIVGILCVFFGSIMYFSPLTI
>A2WSD3|166-186
PFFLSLVCFLNGVCWTAYALI
>A2WSD3|190-210
IYVTIPNSLGAIFGAIQLILY
>Q8IY34|38-58
VLLVEMLERAAFFGVTANLVL
>Q8IY34|76-96
ALVFLGASYLLAPVGGWLADV
>Q8IY34|103-123
AVALSLLLYLAASGLLPATAF
>Q8IY34|155-175
PYCAPVLYAGLLLLGLAASSV
>Q8IY34|200-220
NWFYWSINLGAVLSLLVVAFI
>Q8IY34|232-252
IPVGCVGLAFFIFLFATPVFI
>Q8IY34|310-330
FQVLVKILPVMVTLVPYWMVY
>Q8IY34|369-389
TIPEAWLLLANVVVVLILVPL
>Q8IY34|411-431
MALGMFFGFTSVIVAGVLEME
>Q8IY34|458-478
IWWQIPQYLLIGISEIFASIP
>Q8IY34|497-517
GIFFCLSGVGSLLGSSLVALL
>Q8IY34|540-560
LYFFLLAGIQAVTALLFVWIA
>P26429|8-28
MVWWPVGASLFASYIGSGHFV
>P26429|49-69
LIWVVVLGWLFVPIYIKAGVV
>P26429|86-106
VYLSILSLMLYIFTKISADIF
>P26429|122-144
LAIFLLLAITGLYTITGGLAAVI
>P26429|152-172
AIMLVGSFILTGFAFHEVGGY
>P26429|221-241
GLTFGLSILALWYWCTDQVIV
>P26429|257-277
CVMCGYFKLLPMFVIVMPGMI
>P26429|324-344
LMLSVILASLMSSLTSIFNSA
>P26429|367-387
IAGRLFILVLIGISIAWVPIV
>P26429|399-419
IQSVTSYLGPPIAAVFLLAIF
>P26429|428-448
AFWGLVIGCMIGLARMITEFA
>P26429|585-605
VVNINGIILLTVAVFCHAYFA
>Q9JMD7|7-27
GLVAIILFYLLIFLVGIWAAW
>Q9JMD7|49-69
IGLLVGGFTMTATWVGGGYIN
>Q9JMD7|82-102
LAWAQAPIGYSLSLILGGLFF
>Q9JMD7|126-146
MGGLLFIPALMGEMFWAAAIF
>Q9JMD7|165-185
VIVSALIAILYTLVGGLYSVA
>Q9JMD7|192-212
LFCIFIGLWISVPFALSHPAV
>Q9JMD7|238-258
YTWLDNFLLLMLGGIPWQAYF
>Q9JMD7|275-295
FLAAFGCLVMALPAICIGAIG
>Q9JMD7|318-338
MILPIVLQYLCPVYISFFGLG
>Q9JMD7|377-397
IVWVMRITVFVFGASATAMAL
>Q9JMD7|407-427
YLSSDLVYIIIFPQLLCVLFI
>Q9JMD7|436-456
VAGYIFGLFLRITGGEPYLYL
>Q9JMD7|482-502
LSMVTSFFTNICVSYLAKYLF
>O08595|195-215
KLAAVAVFFIMLIVYVRFWWL
>Q9EQS5|32-52
VSLLVVTNLGAYILYFFCATL
>Q9EQS5|79-99
FTVKSLPWISIPTVSLFLLEL
>Q9EQS5|117-137
IHLIMSVISFLFFTDMLIYWI
>Q3ZMH1|11-31
FSVWDYVVFAGLILVAAGIGL
>Q3ZMH1|53-73
MTAVPVALSLTASFMSGITVI
>Q3ZMH1|88-108
LFFISYAIMSTISAEIFVPLF
>Q3ZMH1|135-155
MYIIQTALYTGMVIFAPALAL
>Q3ZMH1|163-183
LWGVLVATGAVCIIYCTLGGL
>Q3ZMH1|194-216
MIIMLGGFVAVIARGAVLQGGLG
>Q3ZMH1|241-261
HSFWTIVVGGSLMWASMYSIN
>Q3ZMH1|285-305
MVGLWVTVSLAMMSGLTMYSI
>Q3ZMH1|341-363
LFVAAAYSGTLSTVSSSINALVA
>Q3ZMH1|391-411
VFYGAVCIGMAGVASMMGNIL
>Q3ZMH1|415-435
LSIFGMISGPLLGLYMLGMFF
>Q3ZMH1|441-461
TGGLAGLASGLAITLWVGIGA
>Q3ZMH1|520-540
LYFSPVGIVVTMIIALIVSAI
>Q28039|41-61
FVLTSVGYAVGLGNVWRFPYL
>Q28039|69-88
AFMFPYFIMLIFCGIPLFFM
>Q28039|112-132
GVGYGMMVVSTYIGIYYNVVI
>Q28039|220-238
LPLLGCLGVSWVVVFLCLI
>Q28039|247-264
VVYFTATFPYVVLTILFI
>Q28039|300-317
IFYSLGCAWGGLVTMASY
>Q28039|329-350
VIISITNCATSVYAGFVIFSIL
>Q28039|383-402
LPISPLWSLLFFFMLILLGL
>Q28039|431-449
YVTLGVAVAGFLLGIPLTS
>Q28039|465-485
SFSLVIISCIMCVSIMYIYGH
>Q28039|506-525
ICWRFVSPAIIFFILIFSVI
>Q28039|544-562
IGFLMALSSVICIPLYALF
>Q9NSA0|11-31
GGVGLFQTLQVLTFILPCLMI
>Q9NSA0|143-163
PLSQSIFMSGILVGSFIWGLL
>Q9NSA0|175-195
WCCLQLAVAGTSTIFAPTFVI
>Q9NSA0|201-221
FVAAFGMAGIFLSSLTLMVEW
>Q9NSA0|232-252
TVVGCAFSAGQAALGGLAFAL
>Q9NSA0|257-277
TLQLAASVPFFAISLISWWLP
>Q9NSA0|347-367
CAMLVVNFSLLISYYGLVFDL
>Q9NSA0|379-399
ALFGAVDFLGRATTALLLSFL
>Q9NSA0|403-423
TIQAGSQAMAGLAILANMLVP
>Q9NSA0|431-451
VVFAVLGKGCFGISLTCLTIY
>Q9NSA0|464-484
ADGILHTVGRLGAMMGPLILM
>Q9NSA0|491-511
LLPPLLYGVISIASSLVVLFF
>A0AV02|37-60
VLFGTWDGVFTSCMINIFGVVLFL
>A0AV02|72-93
LLGMFLVSFVILVALVTVLSGI
>A0AV02|99-116
SSIGSGGVYSMISSVLGG
>A0AV02|123-142
GLLYVFGQCVAGAMYITGFA
>A0AV02|154-173
IWAVRGISVAVLLALLGINL
>A0AV02|185-205
LLLFLLAVSTLDFVVGSFTHL
>A0AV02|233-254
FFTVFGVFFPAATGVMAGFNMG
>A0AV02|266-289
LGSLAAVGISWFLYIIFVFLLGAI
>A0AV02|309-331
GFLFLLGLYISSLASCMGGLYGA
>A0AV02|360-377
PVAAICLTSLVTMAFVFV
>A0AV02|383-403
LAPIVTINFMLTYVAVDYSYF
>A0AV02|593-616
CNPWVSLLGAVGSLLIMFVIQWVY
>A0AV02|622-643
GVAAIVYFYIGRASPGLHLGSA
>Q5ZK32|25-45
FYLRIILGASAVYAAVNLVVF
>Q5ZK32|51-68
AWTWLAFAFSSAVYGASY
>Q5ZK32|114-136
VILLTAMVQVLSCFSLYVWYFWL
>Q9NY15|2479-2499
GVGAVLAAGALLGLVAGALYL
>Q7T207|33-61
FQKVAMATAIGFAIMGFIGFFVKLIHIPI
>O77504|22-42
FLFLCLISAILAPIYLGIVFL
>O77504|150-170
LFQSCVNLGFFLGSLGVGYIA
>O77504|177-197
LCLLLTTLINAVSGVLTAVAP
>O77504|207-229
LLQGLVSKGSWMSGYTLITEFVG
>O77504|238-258
ILYQVAFSVGLVALSGVAYAI
>O77504|263-283
WLQLTVSLPTFLCLFYYWCVP
>O77504|348-368
FILMFLWFTCSVLYQGLILHM
>O77504|375-395
VYLDFFYSSLVEFPAAFVILV
>O77504|403-423
IYPMAASNLAAGVASVILIFV
>O77504|432-452
IVLSCVGRMGATIVLQMICLV
>O77504|465-485
GVMVCSALCDVGGIITPFMVF
>O77504|493-513
PLPLIVFGVLGLLAGGMTLLL
>Q78KK3|8-28
GIIILTYVLAALELTCLFMQF
>Q78KK3|43-63
VSFGYLQTTFGVLQLLGGPVF
>Q78KK3|85-105
ALYLLLVASCSPALPGVFLLF
>Q78KK3|140-160
LGLCFGIGIIFGSLLGGTLNT
>Q78KK3|168-188
AILAFVVTLLGAVLSFTCVPA
>Q78KK3|226-246
FLVKVISGLPSGLFLVMFSII
>Q78KK3|258-278
AGYLMSFFGILQMMIQGLVIG
>Q78KK3|295-315
LVFAVVGLGMALMSSVLHFCF
>Q78KK3|316-336
LMPGLVFSLCTLNVVTDSMLT
>Q78KK3|374-394
GVPIFGHVQLMVNLLVLLVLW
>P52871|62-82
LVVLFLSVGFIFSVIALHLLT
>Q00PJ0|15-35
CIVWSWTYLWTVWFFIVLFLV
>Q00PJ0|62-82
FYVALTGTSSLISGLILIFEW
>Q00PJ0|512-532
LPFFILFTAGLCSFTAMLALL
>Q9LDU6|12-34
YASMLSLLAFCPPFVILLWYTMV
>Q9LDU6|64-86
LIAWKIIFCYGAFEAILQLLLPG
>Q9LDU6|107-126
LAAYFVTLATYLGLWWFGIF
>Q9LDU6|136-155
GEIFSALIFGSFIFCVLLYI
>Q9LDU6|195-212
FTNCRFGMMSWAVLAVTY
>Q9LDU6|227-249
MLVNTILMLVYVTKFFWWEAGYW
>Q9LDU6|261-283
FYICWGCLVWVPSVYTSPGMYLV
>Q9LDU6|287-309
VELGTQLAIYILVAGILCIYINY
>Q9LDU6|371-393
SAFFWTVPALFDNFLAYFYVIFL
>P41823|68-92
LPIWAIVLIIAGSLLFLVCCVYCVC
>A6NFE2|284-304
IFIMFDVLTVTGLLCYILFFG
>Q58DR5|171-191
WMCSTLALLLNFLACLASFCV
>Q58DR5|197-217
SGFGLSILWILLFTPCSFVCW
>Q58DR5|247-267
FVLQAIGIPGWGFSGWISALV
>Q58DR5|277-297
VLMLLVALFFTGIAVLGIVML
>P44038|265-276
KNAMELGVGFST
>P44038|279-288
GVHGQIGWTK
>P44038|297-306
SLRSNLYLSA
>P44038|309-317
QTLEATYRM
>P44038|327-336
YYDFAVGWEG
>P44038|347-356
LTLSALRYWN
>P44038|361-370
WQYFGGLRMR
>P44038|387-395
YPTVGFTRT
>P44038|406-415
GDVQKITFDL
>P44038|428-437
KVQASSAWVR
>P44038|444-453
RVVARAEIGY
>P44038|500-508
LTTSLEYQY
>P44038|514-523
WWAATFADSG
>P44038|536-545
YGTGVGVRWA
>P44038|549-557
GAIKFDIAT
>P44038|569-578
QFYIGLGTEI
>Q5RLM2|21-41
LVLMALPRMLLPMHFLLPVFM
>Q5RLM2|144-164
ITSTCFFIGVLVGAVVYGYLS
>Q5RLM2|178-198
VSSLVLGLMSAASINYIMFVV
>Q5RLM2|202-222
LTGSALAGFTIIVLPLELEWL
>Q5RLM2|232-252
VISTVFWSGGVLLLALVGYLI
>Q5RLM2|257-277
WLLLAATLPCVPGIISIWWVP
>Q5RLM2|344-364
ISLCCMMVWFGVNFSYYGLTL
>Q5RLM2|375-395
QTQLLFGAVELPSKIMVYFLV
>Q5RLM2|402-422
LTEAGMLLGAALTFGTSLLVS
>Q5RLM2|429-449
ITALVVVGKAFSEAAFTTAYL
>Q5RLM2|464-484
LGLTALMGRLGASLAPLAALL
>Q5RLM2|489-509
LLLPKVAYGGIALVAACTALL
>P0DN90|15-35
LFWFTVITVSFGYYTWAVFWP
>P0DN90|63-83
NGYWLAWLIHVGESLYALVLC
>P0DN90|95-115
LLWFLQTFLFGVASLSILIAY
>P55244|76-101
AITALVVVSIVALAVLIITCVLIHCC
>Q5RBW6|249-269
KKMCILVLVLSVIIVILGLII
>Q8BVI5|303-323
MLVIVILVAVIIVLLVALVAV
>Q645T2|8-28
IFTFILIVEFIIGNLGNSFIV
>Q645T2|56-76
ISLVWSIFGSWCVSVFFPALF
>Q645T2|88-108
IWTVTNHFSVWLATILGTFYF
>Q645T2|130-150
VLVLLLVTLGLLFLNILLINI
>Q645T2|185-205
VFVLIPFTLSLATSLLLSFSL
>Q645T2|234-254
VITFLLLYAVFLLTFFISIWA
>Q645T2|264-284
IILSEMMGLAYPSGHSCVLIL
>P55130|154-170
TIISGIQSVLGTVLAGI
>P55130|315-331
ALIASSISLAISPLAFL
>P55130|397-413
LVGAPITLLVTGITGLI
>Q9NYW3|10-30
LFLAVGEFSVGILGNAFIGLV
>Q9NYW3|56-76
ICLLCVILLDCFILVLYPDVY
>Q9NYW3|95-115
LSIWFATCLSIYYFFKIGNFF
>Q9NYW3|129-149
VISWILLGCVVLSVFISLPAT
>Q9NYW3|188-208
LATLLPFCVCLMSFFLLILSL
>Q9NYW3|236-256
AVISFLLLFIAYYLSFLIATS
>Q9NYW3|267-287
VIFGESIALIYPSSHSFILIL
>Q61056|387-407
FIIHGASYFTFLLLLNLYSLV
>Q61056|416-436
MGPALERIDYLLILWIIGMIW
>Q61056|496-516
LVAEGLFAFANVLSYLRLFFM
>Q61056|540-560
FLGMFLLVLFSFTIGLTQLYD
>Q61056|587-607
FIGTCFALFWYIFSLAHVAIF
>Q61056|617-637
LQSFVGAVIVGTYNVVVVIVL
>O35119|330-350
MVTCFIIGLLFPVFSVCYLIA
>O35119|363-383
FIKFICHTASYLTFLFLLLLA
>O35119|437-457
MDFVMNSLYLATISLKIVAFV
>O35119|470-490
MWHPTLVAEALFAIANIFSSL
>O35119|512-532
MLLDILKFLFIYCLVLLAFAN
>O35119|600-620
MFGTYNVISLVVLLNMLIAMM
>Q9R283|628-648
LFVAFLIFLTMPFLCIGYWLA
>Q9R283|659-679
IPVLKFLLHSASYLWFLIFLL
>Q9R283|702-722
TSLHMIWVTGFLWFECKEVWI
>Q9R283|738-758
VVILSLYLASFALRLLLAGLA
>Q9R283|789-809
FLAEVLFAVTSMLSFTRLAYI
>Q9R283|833-853
FMFILMIILTAFLCGLNNIYV
>Q9R283|899-919
MYGIFTIVMVIVLLNMLIAMI
>Q9UBN4|330-350
MVTCFIIGLLFPVFSVCYLIA
>Q9UBN4|363-383
FIKFICHTASYLTFLFLLLLA
>Q9UBN4|437-457
MDFVMNSLYLATISLKIVAFV
>Q9UBN4|470-490
MWHPTLVAEALFAIANIFSSL
>Q9UBN4|512-532
MLLDILKFLFIYCLVLLAFAN
>Q9UBN4|600-620
MFGTYNVISLVVLLNMLIAMM
>Q9QUQ5|330-350
MVTCFIIGLLFPVFSVCYLIA
>Q9QUQ5|363-383
FIKFICHTASYLTFLFLLLLA
>Q9QUQ5|437-457
MDFVMNSLYLATISLKIVAFV
>Q9QUQ5|470-490
MWHPTLVAEALFAIANIFSSL
>Q9QUQ5|512-532
MLLDILKFLFIYCLVLLAFAN
>Q9QUQ5|600-620
MFGTYNVISLVVLLNMLIAMM
>A8DYE2|654-674
LSLVTGLLPFTSEMALFEFPF
>A8DYE2|928-948
FWADSIAYMFFLIMFSFTVLV
>A8DYE2|993-1013
WNMWNPCDGAAIILFVIGLAF
>A8DYE2|1025-1045
VIYCVDSIYWYLRILNILGVN
>A8DYE2|1058-1078
MVKNMIYFVVLLAVVLMSFGV
>A8DYE2|1137-1157
ITMSMYLLIANILLINLLIAV
>Q8R4T9|145-165
ISGLIIFIGLLIQNPWWTIAG
>Q8R4T9|185-205
AIASGLHGYNGMLVGLLMAVF
>Q8R4T9|213-233
WWLLFPVTFTSMACPIISSAL
>Q8R4T9|242-262
LPVFTLPFNIALTLYLAATGH
>Q8R4T9|280-300
NITWTEIEMPLLLQTIPVGVG
>Q8R4T9|311-331
GGVILVALFISSPLICLHAAI
>Q8R4T9|350-372
IYLGLWSYNCVLSCIAIGGMFYA
>Q8R4T9|401-421
VVGVPSGTWAFCLSTLTFLLL
>Q8R4T9|610-630
GILIVLGLFVQNPWWAISGCL
>Q8R4T9|648-668
AIAAGLHGYNGVLVGLLMAVF
>Q8R4T9|676-696
WWLLLPVIVMSMTCPILSSAL
>Q8R4T9|705-725
LPVFTLPFNIAVTLYLAATGH
>Q8R4T9|774-794
GGIFLVALFISSPLICLHAAI
>Q8R4T9|813-833
IYFGLCGFNSTLACIAIGGMF
>Q8R4T9|842-862
LLAIACALFAAYLGAALANML
>Q8R4T9|864-884
VFGLPPCTWPFCLSALTFLLL
>Q9XTQ6|77-97
VALLFLLVAYCGGVVHAGEIV
>Q4P937|962-982
LAAIACLAHILAICKYAGDLA
>Q4P937|1460-1480
LLVDILGADDFAAAVAMLLVD
>Q86B61|65-81
PTFMPVMLLLLMATLLT
>A0A023PZB8|55-75
LLEINLLVAATVIHLIAPTLF
>A0A023PZB8|91-111
LIMLGLRIAVLLAKQLLLLLL
>P0CX95|39-59
IVFCLPFFPALFFVPVQKVLQ
>P0CX95|136-156
VPMIWLDVFQVFFVFLVISQH
>Q9UTI9|14-34
AILLGIAFDHAASFLVYGPLM
>Q9UTI9|80-102
LLQLTGTVTLKGAFFVGLYVFGA
>Q9UTI9|122-142
ILVKTISSLVKSVGLSVALIG
>Q9LZQ1|14-34
VLAFIITIISSAIVFFTFFSS
>Q9LY46|22-42
NSNLSIFVVVFSVFLFGIFMY
>Q1PFD9|12-34
IQSIFQVVLVSLLVLGSVRWILD
>B4T1S9|23-43
IGALLLLWPTLWALWVATPGM
>B4T1S9|46-66
LWILAVFVAGVWLMRAAGCVV
>B4T1S9|99-119
LFVVLVLLAFLLVLTLNAMTI
>B4T1S9|141-161
LPQVVLGAAFGWSIPMAFAAV
>B4T1S9|163-183
ESLPLSCWLMFLANILWAVAY
>B4T1S9|212-232
TLIIGILQLGVMALMALIGWL
>B4T1S9|233-253
NGLGWGYYWAVLVAGALFVYQ
>B4T1S9|268-288
AFMNNNYVGLVLFLGLAMSYW
>A9N1L3|23-43
IGALLLLWPTLWALWVATPGM
>A9N1L3|46-66
LWILAVFVAGVWLMRAAGCVV
>A9N1L3|99-119
LFVVLVLLAFLLVLTLNAMTI
>A9N1L3|141-161
LPQVVLGAAFGWSIPMAFAAV
>A9N1L3|163-183
ESLPLSCWLMFLANILWAVAY
>A9N1L3|212-232
TLIIGILQLGVMALMALIGWL
>A9N1L3|233-253
NGLGWGYYWAVLVAGALFVYQ
>A9N1L3|268-288
AFMNNNYVGLVLFLGLAMSYW
>P87130|13-33
YVILNDFGAAFSMGTIGGAIW
>P87130|60-77
PVLGGNFGVWGGLFSTFD
>P87130|89-109
PWNAIIAGFFTGGALAVRGGW
>P87130|114-134
NGAIGCACILAVFEGLGIALG
>Q6CW96|72-92
FSGILVIGATGLAGVVIYLIG
>Q948R8|39-59
IFHVLAVLYGIVSVIAVIQLV
>Q948R8|75-94
VFHFLNFMVNGVRALVFLFR
>Q948R8|108-128
ILLDIPSLAFFTTYALLVLFW
>Q948R8|147-167
FFTINAVVYVIQIALWLVLWW
>Q948R8|174-194
VIISKMFFAGVSLFAALGFLL
>Q948R8|220-240
VGYVTTICFTCFLIRCIMMCF
>Q948R8|256-276
ILNFIYYLLVEILPSSLVLFI
>A6NFA1|495-515
LGLLPAIATTIAVCFLLHSLG
>Q86V40|478-498
VASSACLSLWTPVFWVLVLAF
>P38114|755-775
FLYFSLTTVFSMFLYLSEIMV
>Q5M7K0|66-86
ALACVGGFVLGGAFGVFTAGI
>Q5M7K0|117-135
YAKNFAIVGAMFSCTECLV
>Q5M7K0|162-182
AGLKAGALGCGGFAAFSAVID
>Q12328|47-67
VVSGVTGFALGGVLGLFMASM
>Q12328|152-172
IYNGVTAGFFTGAGLAYKAGP
>Q12328|173-193
QAALMGGAGFAAFSAAIDLYM
>Q8VYE2|85-107
YALLWALTGATAATGYASFAYTI
>P01849|113-133
SVMGLRILLLKVAGFNLLMTL
>P06334|137-157
TYLLLLLKSVIYLAIISFSLL
>Q6GE78|50-70
MVPWAIGFFILILIIILFFLL
>P02981|7-27
LIVILGTVTLDAVGIGLVMPV
>P02981|46-66
GVLLALYALMQFLCAPVLGAL
>P02981|80-100
LLGATIDYAIMATTPVLWILY
>P02981|104-124
IVAGITGATGAVAGAYIADIT
>P02981|139-159
CFGVGMVAGPVAGGLLGAISL
>P02981|161-181
APFLAAAVLNGLNLLLGCFLM
>P02981|211-231
IVAALMTVFFIMQLVGQVPAA
>P02981|247-267
MIGLSLAVFGILHALAQAFVT
>P02981|278-298
QAIIAGMAADALGYVLLAFAT
>P02981|300-320
GWMAFPIMILLASGGIGMPAL
>P02981|340-360
LAALTSLTSITGPLIVTAIYA
>P02981|365-385
TWNGLAWIVGAALYLVCLPAL
>O54290|20-42
WGAVSLGLLSWAGFLGCTAYFAC
>O54290|50-70
LLISACTLLSGMVWALVIIHG
>O54290|72-92
ALAPHLEIVSYVLTGIVAFLM
>O54290|99-119
LLLSFVPGTFIGACATFAGQG
>O54290|123-143
LVLPSLALGLIFGYAMKNSGL
>P34311|54-74
VVIMAVSYLLLFLLGTCGNVA
>P34311|95-115
IYVIVLSCVDFGVCLSLPITV
>P34311|133-153
HAVFENFGKILSALILTAMSF
>P34311|172-192
FAITILLVLAVYAFITLCPLL
>P34311|231-251
AFTIYQFILCYCTPLVLIAFF
>P34311|282-302
AVACFYFLCWTPFWMATLFAV
>P34311|317-337
FVYIMYFIHALPFTNSAINWI
>O14166|25-45
SFIFSVYIIIGLIISYLLQIF
>O14166|58-78
FSYLILGYIGVLNAFSNVIAL
>O14166|104-124
IQVGSQVLIMGCVLMAFWMFL
>O14166|158-178
YGLLGVFTWGLFIICLSATVL
>O14166|182-202
FAWAAFLGFSASFCAVVQYVP
>O14166|215-235
ALSIPMMMMQTPGGFLIGYLL
>O14166|247-267
MMYIVSACLQGLLLMLCMFYL
>P51385|6-26
VIAQLVSLGVIVLVGPAVIIL
>Q9M9S6|11-31
VLLLSFCVAGIWAAYIYQGIL
>Q9M9S6|49-69
HLAFLNLAQNVICLVWSYIMI
>Q9M9S6|80-100
APWWTYWSAGITNTIGPAMGI
>Q9M9S6|112-132
VLAKSSKMIPVMLMGSLVYGI
>Q9M9S6|135-155
TLPEYLCTFLVAGGVSMFALL
>Q9M9S6|170-190
APLGYGLCFLNLAFDGFTNAT
>Q9M9S6|206-226
IMLGMNLWGTIYNMVYMFGLP
>Q9M9S6|245-265
WDILMYCLCGAVGQNFIFLTI
>Q965Q8|12-32
YAIVISLFFLLNVYLLYNTAQ
>P87136|209-229
GLKPVIRAAINSWIAFLLVLA
>P87136|241-261
FFVVITSILVPAMEPIAPMLW
>P87136|267-287
FLLLFSAYAWTVLAAKLATVA
>P87136|328-348
VRPLPSIIWALFEFSAVALFI
>P87136|361-381
CVFSIICTAVSANMGPMYPYF
>P87136|387-407
LFFIVPNCVQTGITIGCTLFI
>P87136|917-937
MNVFVLKVGTLAVICTIPAFC
>P87136|975-995
IFGTFFGAILGMVIWYTGSGH
>P87136|997-1017
LGNAYGLAAVWGAAIPFIQFI
>P87136|1021-1041
FVILTPMPAVIFCVTAALTVT
>P87136|1066-1086
FLTVAAGITVAFIFSFLPQPR
>P87136|1275-1295
FAVGCTIAYAVVNHIDRIMFI
>Q9HDX1|500-520
YIMSPFVGFSILTAATIHMLL
>Q9ZJC8|23-43
IALALLFLIGAALLALIFGQA
>Q9ZJC8|47-67
GLLLIFAAVIGGYMAMNIGAN
>Q9ZJC8|81-101
AISMGGAILIAAVCEMLGAII
>Q9ZJC8|129-149
VMLASLLSGALWLHVATLIGA
>Q9ZJC8|156-176
SVVGGIMGAGMAAAGMSAINW
>Q9ZJC8|182-202
IVASWVISPLMGALIAMFFLM
>Q9ZJC8|221-241
VVPYLVALMSLAFSWYLIVKV
>Q9ZJC8|248-268
VGFEIQLACGCVLALLIFILF
>Q9ZJC8|286-306
VNELFNVPLIFAAALLSFAHG
>Q9ZJC8|338-358
VPLWIMVVGAAGIALGLSLYG
>Q9ZJC8|372-392
LDKMQAFCIALSAVITVLLAS
>Q9ZJC8|509-529
LVTVPVSALLGALLFVALGFI
>Q8U527|14-34
LRWFGVAAGLLLLQIVILYAM
>Q8U527|64-84
WYTPSHIIHGFLFYWFAWLLF
>Q8U527|150-170
VPVWLTVVIAIFFEIFTGWLI
>Q1ACL9|5-25
VIAQLASLALIIVLGPLVIGL
>Q54T06|58-78
IAFISIGTLTLLYVIVELGAA
>Q54T06|86-106
LLSDGFHNLSDVVSLVIAWWA
>Q54T06|126-146
EILGGLTNGCFLLSMSLYVAL
>Q54T06|162-182
LIFMIVAGSGLAINILGTIVF
>Q54T06|381-401
FLHFLGDAISSLFVLITGAVI
>Q54T06|412-432
IDPAVSLIIVIMIAATSAPLV
>A0A023PXD5|75-97
FWFSHTCLVFGSNTILFASLNSF
>A0A023PXJ3|36-56
SFFSLGLIACFCIFLIIVLSE
>B7MVS1|14-34
ALGFISHNTTVAVSILVLIIV
>B7MVS1|51-71
LSIGIIILTIGVMAPIASGTL
>B7MVS1|86-106
LVAIAVGVIVSWLGGRGVTLM
>B7MVS1|121-141
VLGVALFRGVPVGPLIAAGLV
>A6VEG6|29-49
IGIYLLLWPTLWSLWIAAGGV
>A6VEG6|55-75
LLIFVLGVTLMRAAGCVINDF
>A6VEG6|102-122
AWITFTILVALSFGLVLLTNA
>A6VEG6|146-166
YYPQVVLGAAYSWGILMAFTA
>A6VEG6|169-189
GELPASAWLLFLANVLWTVAY
>A6VEG6|219-239
LIIGSLQGLTLLLLALAGNRF
>A6VEG6|241-261
LGACFYLGLVVAAACFAWEAW
>A6VEG6|275-295
FLHNHWAGLAIFLGTVADYAL
>P57970|21-41
IGTLLLLWPTLWALFLSVKGM
>P57970|44-64
LSILSIFVLGVIFMRAAGCVI
>P57970|84-104
LATGAATPEEAKWLFVLLVFC
>P57970|106-126
FILVLFLNTYAIVLSFIAVFL
>P57970|142-162
LFLGMAFGWSIPMAYGASIEA
>P57970|212-232
IISLLQIVTLFFLGLIGYLSQ
>P57970|235-255
TSYFVVLFLATLLFVYQCKLI
>P57970|267-287
FLNNNYFGAMVFVAFLFGIFF
>O13562|49-69
LWSLYSMMLHILGFLANIVGV
>O13562|72-92
FTIFAFSPADIAVYHFFNLIF
>O13562|101-118
YFNCVILCTCVSVYNLLQ
>Q2SNV5|32-52
IGTYLLLWPTLWALWLASEGA
>Q2SNV5|55-75
LKNLFIFVFGVLLMRSAGCVI
>Q2SNV5|108-128
LFGILVGVSFILVLFTNALTI
>Q2SNV5|149-169
YLPQVVLGAAFAWGIPMAFAA
>Q2SNV5|178-198
AWLLYTATVVWTVAYDTMYAM
>Q2SNV5|222-242
AAVAGLQVLTLGVLFMVGAQH
>Q2SNV5|246-266
VYYQVSLIIVAVLFVYQQHLI
>Q2SNV5|278-298
FLNNHWVGAAVFLGLVLEFLF
>Q5NGI4|19-39
IPILLILWPTLTALVLASHGL
>Q5NGI4|42-62
ISYLVIFTIGVVVMRTVGCII
>Q5NGI4|85-105
GQLSIKNAIWLCISLTLVAFI
>Q5NGI4|107-127
VLFLNLYTILLSFVALFLAIL
>Q5NGI4|134-154
FFAIPQLILGLAFNFGIFMAF
>Q5NGI4|165-185
AWIFYIATICWTIAYDTIYAL
>Q5NGI4|211-231
ILLFNFLSLLLLIILGIYCDF
>Q5NGI4|233-253
SFFYLGVVICSLFFVRNYFLY
>Q5NGI4|261-281
CINAFSANHWIGLIIFIIAVI
>P0C514|21-43
NFFWACILFLGSLGFLAVGASSY
>P0C514|63-85
GVVMSFYGIAGLFISAYLWCTIL
>B1LPK5|23-43
IGALLLLWPTLWALWVATPGV
>B1LPK5|46-66
LWILAVFVAGVWLMRAAGCVV
>B1LPK5|99-119
LFVVLVLISFLLVLTLNTMTI
>B1LPK5|141-161
LPQVVLGAAFGWSIPMAFAAV
>B1LPK5|163-183
ESVPLSCWLMFLANILWAVAY
>B1LPK5|213-233
LIIGILQIGVLALMAIIGELN
>B1LPK5|234-254
GLGWGYYWSILVAGALFVYQQ
>B1LPK5|268-288
AFMNNNYVGLVLFLGLAMSYW
>Q321S6|14-34
ALGFISHNTTVAVSILVLIIV
>Q321S6|51-71
LSIGIIILTIGVMAPIASGTL
>Q321S6|86-106
LVAIAVGVIVSWLGGRGVTLM
>Q321S6|121-141
VLGVALFRGVPVGPLIAAGLV
>Q06127|4-24
LIIAGILLLIKAMIFCIVNIL
>Q06127|42-62
AITIISSSVLYFLLSYYIINP
>Q06127|64-84
ISASIIFDDCFSIFMLSSYTV
>Q7V6I1|33-55
LLAVIVTIGGLGFTLTCLSSYLG
>Q7V6I1|70-92
VPQGLVMGLYGIAGLLLASYLWA
>Q8XGZ7|23-43
IGALLLLWPTLWALWVATPGM
>Q8XGZ7|46-66
LWILAVFVAGVWLMRAAGCVV
>Q8XGZ7|99-119
LFVVLVLLAFLLVLTLNAMTI
>Q8XGZ7|141-161
LPQVVLGAAFGWSIPMAFAAV
>Q8XGZ7|163-183
ESLPLSCWLMFLANILWAVAY
>Q8XGZ7|212-232
TLIIGILQLGVMALMALIGWL
>Q8XGZ7|233-253
NGLGWGYYWAVLVAGALFVYQ
>Q8XGZ7|268-288
AFMNNNYVGLVLFLGLAMSYW
>Q145H3|41-61
LPLLVIFTVGTVLMRSAGCAI
>Q145H3|92-112
VALAAALSLLAFLLILPLNAL
>Q145H3|133-153
FFAIPQAYLGIAFGFGIPMAF
>Q145H3|160-180
VPMLAWVMLLANVFWSVAYDT
>Q145H3|218-238
LGIYVGIGVLLGFGALYWLGW
>Q145H3|267-287
NNWLGGALFAGIAAHYAATWF
>B2GL41|22-42
GALLPTVIAVVVLIALFVGFT
>B2GL41|67-87
VIGLFVAAALIVAALMFLSLW
>B2GL41|116-136
VVMVAVPLIFGLFAASTVATQ
>B2GL41|172-192
LLIGFLVTALLLAGVAGLLMH
>B2GL41|213-233
VHLGSIVAAFLALQAVNFWLD
>B2GL41|261-281
GILAVAALLVAVLFVVAGFIG
>B2GL41|288-308
IGAAMLVVVAVVAGGLYPWAI
>Q5ZVL0|17-37
IGILLLWYPTAWALWMANQGF
>Q5ZVL0|40-60
IDLLMIFLLGTVFMRSAGCVI
>Q5ZVL0|90-110
AFILLFILLCASLLLLLKLPI
>Q5ZVL0|113-133
FYFAVISVLITFLYPFCKRFL
>Q5ZVL0|135-155
APQLILGLAFSMGIPMAFIAS
>Q5ZVL0|163-183
FIVLFLINFSWIIAYDTMYAM
>Q5ZVL0|207-227
LIIALLLIFLHSLWLVWAINK
>Q5ZVL0|231-251
WFFYLLWCTAAGILTYQLKLI
>Q5ZVL0|262-282
AFLVSGYYGLVMWFAVGLALI
>P9WKR8|54-74
AVLQMIDPPALVGCIAQAIVA
>P9WKR8|347-367
LLGGIPLAGFFAAGEIGPIAG
>P55908|22-42
AYVLLFMIAFICAIASYIVPA
>P55908|82-102
MVGSAPIIFLILFTGGTIAIL
>P55908|124-144
LLFICIVGALFSILGTTGIVV
>P55908|205-225
IGLRVVIYICFLLSSIIYIYL
>P55908|268-288
LILAVAGLSLVGFLYGALKLG
>P55908|294-314
MAATFIFISVLAGLIGGLAAN
>P55908|316-336
IAKTFITGCQSLVYGALIVGM
>P55908|364-384
FSPIAGAIGMYIASALLHFLI
>P55908|387-407
GSGEAVVFIPILAPLADLMGI
>P55908|425-445
CVNPTSGVLMAVLAASGIPYV
>P55908|452-472
VPLALIWFLIGLVFIVIGVMI
>P0A6A0|501-521
YFLGIGATLVLSGTFLLVSRP
>P0A6A0|522-542
EWGLMPGWLMAGGLIAWFVGW
>Q0IHI1|302-322
VGIDWLLVFSVIYVTIFIVYA
>B0CGI5|78-98
ILFGALGILVSFAIGIWTEDL
>B0CGI5|109-129
LGWTALGVAMVALAAFAAIIL
>P0DPN0|4-24
ILLNVLNIVFIGIAIILVIIC
>Q9QUL7|277-297
LLAALFWPSLFLLLVSGVLMA
>P0C2Q8|19-39
IFIVAICLLVIIVVVAFLATF
>Q9C0U9|96-116
WKLYIYLLLMLGFLDMMLFIG
>Q9C0U9|141-161
NLNTLFYVGYIVGQFPGHYIM
>Q9C0U9|163-183
TFPLGKFVGLVTFSWSVIVFL
>Q9C0U9|198-218
FFLGFTESCLLPAMEATMGMF
>Q9C0U9|229-249
PVFWISCLSCGIPAGFIAYGL
>Q9C0U9|261-281
LFMIITGGITFFLSIFLFFYY
>Q9C0U9|328-348
PITWLFTFAAFTLMLSNNLAY
>Q9C0U9|369-389
VALAGYNTVSAIIATFAMYLI
>Q9C0U9|397-417
AMFWMLPSITGGIAFVALPWS
>Q9C0U9|423-443
LATMIIASDFGITYIIALGWT
>Q9C0U9|457-477
GLMFMVGYAIANIISPQLWQS
>Q9C0U9|485-505
PAWIVQIVVAWFVTPIIYLVA
>P54478|19-39
VFMILVGAASAAVSIELFLIP
>P54478|40-60
NDFIDGGIIGVSLILDHLFMS
>P54478|62-82
PFLNFAFFVVILNIPFMIFGY
>P54478|84-104
YIGKTFLVSTFIGIVGLAVIE
>P54478|116-136
QPILATVFGGLLLGFGVGLVI
>P54478|160-180
VGEFVMFINVFIFIWAVFVFG
>P0AE44|1-21
MGFWRIVITIILPPLGVLLGK
>P0AE44|23-43
FGWAFIINILLTLLGYIPGLI
>P43109|38-58
LNYMMVLAVPLVWISITVISF
>P43109|65-85
VPISTDDISFVIAGILPYLLF
>P43109|120-140
IEFVNAVIIYIIISLINFLIF
>P43109|149-169
FLIFEGMVIAWLLGLSFGYFC
>P43109|176-198
FPLVYKAVPVMLRPMFLISAVFY
>P43109|239-259
FYPLAFSATLFLAGLIFHLIC
>P0C2R0|17-37
IFIFAVCLMVTIIVVAFLASI
>Q8RWN2|41-61
FVWIIVLSTSLPISSLYPFLY
>Q8RWN2|82-102
FVGCSFMLGRALTSVFWGIVA
>Q8RWN2|109-129
PIILLGTISIAIFNALFGLSS
>Q8RWN2|131-151
FWMAIGTRFLLGSFNCLLGTM
>Q8RWN2|170-190
AVSTAWGIGLIIGPALGGFLA
>Q8RWN2|212-232
ALPCFTISAFALLVTVLCCFI
>Q8RWN2|288-308
IIVYCVLCLHDTAYSEIFALW
>Q8RWN2|327-347
TVLAISGLGLFSFQVFVYPLA
>Q8RWN2|362-384
ALMIPIQMSYPFIAGLSGLSLSL
>Q8RWN2|391-408
ILINVLSVSAITGLLILQ
>Q8RWN2|423-443
IAMTAMSLFKTVGPAGAGILF
>Q8RWN2|461-481
VFFVLNVIVVVGVALTFKPFL
>Q197D6|467-487
ALDLALLVLPALLIVIVVLIG
>B5YZV9|7-27
LILIIVGAIAIIALLVHGFWT
>O29740|7-27
LLLALTMLIWAGSFIFIKIGL
>O29740|33-53
FNLAFYRFLLASPLLMAWVFW
>O29740|65-85
WLHLSVLALSGVTLLYAFQFL
>O29740|92-112
ATNASILINTSAVFVALWGLV
>O29740|123-143
GVFLSFAGVVLIVSKGTLEFF
>O29740|148-168
IFGDVLMIVDGFLWAVYTVLG
>O29740|182-202
AYAFALGTIFLIPFALMSGFA
>O29740|212-232
VAALLYLSILCSVFAYVVWYY
>O29740|241-261
SVAVYVYLVPLFTAIFAFYAL
>O29740|265-285
PDFFTAIGGIITIAGVYLTTA
>B1LEY8|15-35
LLAPVYFGLSLALVALALKFF
>B1LEY8|53-73
LILVLLSLVDMTLVGGLLVMV
>B1LEY8|136-156
LMWYVIIHLTFVLSAFVMGYL
>Q67S38|6-26
LGYLILTFVVLLLLVLFFSFV
>Q67S38|28-48
VGLWISAAAADVRVGIFYMIG
>Q8Z172|14-34
QVMTNAPLLLGIVTCLGYILL
>Q8Z172|38-58
VSVIIKGTIKTIIGFMLLQAG
>Q8Z172|101-121
YSWVGYAVLLALALNICYVLL
>Q8Z172|141-161
AGLIAVSFYIFGYSMWTTIIC
>Q8Z172|233-253
IVSTAIVMTIFFGAILLSFGI
>Q8Z172|263-283
VHWTVYILQTGFSFAVAIFII
>Q8Z172|316-336
AAIYSFAPNAVVWGFMWGTIG
>Q8Z172|338-358
LIAVGILVACGSSILIIPGFI
>Q8Z172|379-399
AALKICLVMGMIEIFGCVWAV
>Q8Z172|427-447
IGIAFMAVIIVIALAYMFFAG
>P0CAE6|240-260
LVFISILCSCISFLFLFICLL
>P0CAL4|31-51
VIGIILLVISLLLIFIGIIIL
>P0CAL4|59-79
AGSVLVVLSLILGGGGFFLIY
>B4TVN6|15-35
LLAPVYFGLSLALIALALKFF
>B4TVN6|53-73
LILVLLSLVDMTLVGGLLVMV
>B4TVN6|136-156
LMWYVIIHLTFVLSAFVMGYL
>A7ZRN9|15-35
LLAPVYFGLSLALVALALKFF
>A7ZRN9|53-73
LILVLLSLVDMTLVGGLLVMV
>A7ZRN9|136-156
LMWYVIIHLTFVLSAFVMGYL
>Q66630|103-123
LAIVLPVLANLIMCAMLAWYL
>Q00135|5-23
IVTIFSIIACTVYYAVSVV
>Q00135|34-50
FIALSTHTISIIYSIIL
>Q00135|88-107
LIYITNLILNSAGIVRVLIL
>Q9FK10|239-259
IALSVCFAILALLAILLVIII
>Q9LZR8|425-445
GMSLLAVIALVLMVAMVYVGF
>P35968|765-785
IIILVGTAVIAMFFWLLLVII
>Q9ZEZ0|15-35
LMFPVYVGLSFGFILLTLKFF
>Q9ZEZ0|53-73
LVLVVLSLIDIALVGGLLVMV
>Q9ZEZ0|136-156
IMLCVIIHLTFVLSAFGMAYI
>P38342|280-300
FVPLQWIFGVLSNILVVPFYM
>Q10044|7-27
VYIFAGIFLFIALIILIKIFF
>Q9F4E2|10-32
YASRWLMFPVYIGLSFGFILLTL
>Q9F4E2|53-75
LILIVLSLIDIALVGGLLVMVMF
>Q9F4E2|136-155
IMWCVIIHLTFVLSAFGMAC
>Q54QJ7|79-99
VIASTITLFAFIILVLIVSIV
>Q9CEU8|25-45
LMGAGVLVSALVSWIMITFFL
>Q9CEU8|57-77
LFFLVLWIIPLVMVVSLQGLA
>Q9CEU8|85-105
LPIFIGYAAFMGFLISFTLLM
>Q9CEU8|108-128
ATDITLAFVTAAAMFFGLSVY
>Q9CEU8|142-162
AFGVAVWGLIIAMFLNFFFAS
>Q9CEU8|163-183
TGLTILISLVGVVIFAGLIAW
>Q9CEU8|203-223
WAISMALSLYLDFINMFLFLL
>Q7T6X2|742-762
IILAVVIPIAFIIVCIICILV
>B7M1R7|11-31
WISFLSYALTGALVIVTGMVM
>B7M1R7|51-71
FLNAGILISIFLNAWLMEIVP
>B7M1R7|78-98
FGFLLMVLAVAGLMFSHSLAL
>B7M1R7|101-121
AAMFILGVVSGITMSIGTFLV
>B7M1R7|134-154
LLFTDSFFSMAGMIFPMIAAF
>B7M1R7|162-182
WYWVYACIGLVYVAIFILTFG
>B7M1R7|206-226
IGVLFLSVAALCYILGQLGFI
>B7M1R7|245-265
TLVSNFWMSYMVGMWAFSFIL
>B7M1R7|273-293
ILTVLAGLAAILMYVFNTGTP
>B7M1R7|297-317
AWSILALGFFSSAIYTTIITL
>B7M1R7|332-352
FVLTCGTIGTMLTFVVTGPIV
>B7M1R7|361-381
LLTANGLYAVVFVMCFLLGFV
>Q11PU6|5-25
FYFILAAFCEISGCYLFWLHF
>Q11PU6|31-51
ALLLLPAAACLLVFAYLLTKI
>Q11PU6|59-79
AYAVYGGIYIVCSLAWMYGIE
>Q11PU6|85-105
IWDYIGVGICLIGASVILFAP
>Q57J00|11-31
WISFLSYALTGALVIVTGMVM
>Q57J00|51-71
FLNAGILISIFLNAWLMEIIP
>Q57J00|78-98
FGFILMVLAVAGLMFGHSLAL
>Q57J00|101-121
AAMFVLGLVSGITMSIGTFLI
>Q57J00|134-154
LLFTDSFFSMAGMIFPMVAAF
>Q57J00|162-182
WYWVYACIGLVYLAIFILTFG
>Q57J00|206-226
IGVLFLAVAALCYILGQLGFI
>Q57J00|245-265
ALVSDFWMSYMFGMWAFSFIL
>Q57J00|273-293
ILTVLAGMAAVLMYLFITGTQ
>Q57J00|298-318
WFILTLGFFSSAIYTSIITLG
>Q57J00|332-352
FILTCGTIGTMLTFVVTGPIV
>Q57J00|361-381
LLTANGLYAVVFVMCFALGFV
>Q53HI1|83-103
AFLVLLSIWLCVSTIGFGFVL
>Q53HI1|116-136
WVVLIDCVGVGLLIATLMWFI
>Q53HI1|164-184
FYPLLVILHFIQLFFINHVIL
>Q53HI1|188-208
FIGYLVGNTLWLVAVGYYIYV
>Q53HI1|223-243
VILLYPFAPLILLYGLSLALG
>Q5ZIF5|13-33
LLYALNLLFWLMSISVLGVSA
>Q5ZIF5|60-80
FPVVHPVMIAVCCFLILVGML
>Q5ZIF5|90-110
LLLLVWYFGSLLVIFCVELAC
>Q5ZIF5|225-245
FLGISIGVTQILAMILTITLL
>B5F5B8|274-294
AMVFLPSTFLTGLFGVNLGGI
>B5F5B8|301-321
FGFSLFCILLVVLIGGVTLWL
>B7JG51|6-26
LIFVLQIIYVPILTIRTILLV
>B7JG51|32-52
SAAAVGLLEGAIYIVSLGIVF
>B7JG51|58-78
WMNIVAYVIGFSAGLLLGGYI
>Q81MZ9|6-26
LIFVLQIIYVPILTIRTILLV
>Q81MZ9|32-52
SAAAVGLLEGAIYIVSLGIVF
>Q81MZ9|58-78
WMNIVAYVIGFSAGLLLGGYI
>A7MLI3|274-294
AMVFLPSTFLTGLFGVNLGGI
>A7MLI3|301-321
LGFSVFCVALVLLIGGVTWWL
>Q5I020|69-89
LCIASLICFVFISAEIVGGYI
>Q5I020|99-119
AAHLLVDLSSFFISLGSLWLS
>Q5I020|136-156
ILGALMSIITIWLVTGVLVYL
>Q5I020|171-191
TVMLITSACALGANVVLALIL
>Q5I020|224-244
FIHVIGDLFQSISVLISALII
>Q5I020|252-272
IADPICTFIFSIFVLITTVTV
>Q7XTL7|42-62
VLGANDGLVSTASLMLGVGAV
>Q7XTL7|70-90
VISGFAGLLAGACSMAIGEFV
>Q7XTL7|126-146
ASAMAFSVGAVVPLLAAGFIV
>Q7XTL7|152-172
IAVVVAVASVALAAFGCVGAV
>Q7XTL7|185-205
VVLGGWAAMGITFGLMRLFKA
>Q5SSZ7|217-237
GIFLAFFVVVSLVCLILLVKI
>Q08E25|76-96
LCTACAVCCVFMAGEVVGGYL
>Q08E25|106-126
AAHLLADVGSMMGSLFSLWLS
>Q08E25|146-166
ALASVVSLWMVTGILLYLAFI
>Q08E25|178-198
GAMLLTASIAVCANLLMAFVL
>Q08E25|236-256
FVHVLGDLLQSLGVLIASILI
>Q08E25|265-285
ADPISTFLFSICALGSTAPTL
>P10799|19-39
WSILALIVAAMIFAFMAVASW
>P10799|260-280
IFLGSASVGLCLYIITLVYRL
>O32182|14-34
LLITGLIIAMFFSALDGTIVG
>O32182|40-60
IVGDLGGLSMMTWLTTAYLLT
>O32182|79-99
IVYVSGLIIFMAASALCGMAN
>O32182|112-132
GIGGGIMMPMAMIVIGDLFTG
>O32182|141-161
VFGAIYGLASVIGPQIGGWIV
>O32182|168-188
WVFYINLPVGIIAVIFIARGL
>O32182|201-221
IAGIFTMIVGVVSLLLALSFG
>O32182|229-249
SWQILGLFALALIGIVSFIIV
>O32182|273-293
LIGFFMSIGMFGAITFVPFFM
>O32182|307-327
IMTPMMISMIITSIIGGQLVY
>O32182|329-349
IGIKPQIITGMLVMAGGFLLL
>O32182|359-379
LVATSFMAIIGLGMGLVMPIL
>O32182|401-420
FFRSIGGTFGITMLGAVMNA
>O32182|492-512
LHSVFYTGLIFIAVGAVFTLF
>O05254|8-28
LLVPLIAIILGLAAGALIMLV
>O05254|61-81
YILSGLAVAFAFRTGLFNIGV
>O05254|85-105
LLVGWTAAVWVGTAFDGPAYI
>O05254|107-127
LPLALITAAAAGGLWGFIPGI
>O05254|136-156
EVIVTIMMNYIALHMTNYIIS
>O05254|189-209
LHLGIIVALLAAVIMWFIINK
>O05254|237-257
IMTSMLISGAFAGLAGAMEGL
>O05254|277-297
IAVALLGGNTAVGVVLAACLL
>O05254|320-340
IVIAIIILFVASSYAIRFVMG
>B5F683|5-25
LILTLLAGAATFIGAFLGVLG
>B5F683|32-52
VLAFSLGFAAGIMLLISLMEM
>B5F683|61-81
GMSPVLGYGMFIIGLLGYFGL
>B5F683|109-129
AILLTLGISLHNFPEGIATFV
>B5F683|137-157
LGFGIALAVALHNIPEGLAVA
>B5F683|171-191
IFWAGISGMAEILGGVLAWLI
>B5F683|195-215
LVSPIVMAAIMAAVAGIMVAL
>B5F683|236-256
GVLCGMSIMGLSLVILQTIGI
>Q8U4K4|11-31
FAGLGAFLVAFIGLPLFMIFI
>Q8U4K4|57-77
LFTATVSTLLGILFGVPLGYV
>Q8U4K4|97-117
IVIPHSVVGIMLLVTFSDAIL
>Q8U4K4|119-139
NYKGIVAVMLFVSSPFIVNSA
>Q8U4K4|180-200
GAIMAWARAISEVGAILIVAY
>Q8U4K4|224-244
IAVILVTISLAVFIFLRWLVG
>A0LK67|7-27
WPLIILIGILGISAVVILSSL
>A0LK67|57-77
IVFGAVTLLFFLIFFLNFWVA
>A0LK67|110-130
SLWVYTPLSLILAVIIALPIF
>A0LK67|171-191
RRLLIAFVLLLVGLVALYLLE
>A0LK67|208-228
LHLSILILLIFLIETWDYVLQ
>A0LK67|252-272
VIWALIWLTLFFLMGTAFSMI
>A0LK67|283-303
PLVVFAVGFVLVLGLRYSAFL
>O61460|560-580
LLIIIALILIVIAVALCMIVV
>Q8XBK4|10-30
YLAPLAVIAIIALIPVPAGLE
>Q8XBK4|33-53
TWLYFAVFTGVIVGLILEPVP
>Q8XBK4|54-74
GAVVAMVGISIIAILSPWLLF
>Q8XBK4|93-113
WAVSGFSNSVIWLIFAAFMFG
>Q8XBK4|137-157
TLFLGYAVMFSELILAPVTPS
>Q8XBK4|189-209
IGSYIMWMGIVADCVTSAIFL
>Q8XBK4|236-256
FLGMLPLSILLVLLVPWLAYV
>Q8XBK4|292-312
LMVGALVLWIFGGDYIDAAMV
>Q8XBK4|313-333
GYSVVALMLLLRIISWDDIVS
>Q8XBK4|340-360
VFFWLASLITLATGLNNTGFI
>Q8XBK4|370-390
SLSGYSPTMVMVALIVVFYLL
>Q8XBK4|393-413
FFASATAYTSALAPMMIAAAL
>Q8XBK4|418-438
IPLPVFCLMVGAAIGLGSILT
>Q8XBK4|465-485
IFGLIFLVLLVITGLLWMPVV
>Q7MJT4|64-84
LAGGLFAAFAGLVGWQAVDSV
>Q7MJT4|93-113
WLTLGWSGFISVLAGLGLGAM
>Q7MJT4|207-227
ESAALVAISPLAIADMLLVAW
>Q7MJT4|255-275
LVLANMAVAGASELVIDAGMD
>A3LU53|15-35
FFTGAMIIFPIFTFFVCQYLF
>A3LU53|40-60
LISGGIAALMANVVLIGYVVV
>Q54QP7|5-25
FLIIIAVVIPALVVLASLYLI
>Q54QP7|42-62
IIVILGLTLAATSILMLPLDV
>Q54QP7|75-95
ILWIIIYIAVAVFAVVICPFA
>Q54QP7|120-140
FAILFAFTALTIVLYVFFGVA
>Q54QP7|215-235
IALFIITMVAFFGWLLFIIFG
>Q54QP7|335-355
FFGGFVALGVSLGWLLHIIIY
>Q54QP7|378-398
WGFLGVIVYGLLSFYLLFCVV
>Q54QP7|427-447
FLFNVGLILITSVSITHFCTM
>Q54QP7|476-496
WVVYIFGVFVMAVLTAIFLFI
>Q0G9K9|6-26
LPSIFVPLVGLVFPAIAMASL
>A1UI57|3-23
QILIAVGLALAVSILLTPVLI
>A1UI57|55-75
VAILAGIWVSYLGTHLVGLAL
>A1UI57|84-104
GLLVLGLATALGIVGFIDDLI
>A1UI57|120-140
TVGILAAALLFGVLALQFGNA
>A1UI57|156-176
IATVTLAPMIFVLFCVVLVSA
>A1UI57|187-207
LDGLAAGAMAMVCAAYVLITF
>A1UI57|231-251
LALVAAAAAGACIGFLWWNAA
>A1UI57|255-275
IFMGDTGSLALGGIIAGLSVT
>A1UI57|280-300
ILAVVLGALFVAEVTSVVVQI
>A1UI57|334-354
FWLLTAIACGLGVALFYGEWL
>A7TEV4|488-508
SITSFGLLVLVTCLNLLSLPI
>Q8M9Y5|7-27
YLSTAPVIATIWFGFLAGLLI
>A5WAE0|12-31
ALLWFVAGSIVLVLVFRWVP
>Q5M7F4|24-44
WAVSFLAMAQCCIALYILLLF
>Q5M7F4|104-124
YIMGFHPHGVLVVGAFGNFCT
>C1CIK1|3-23
ISISAGIVTFLLTLVGIPAFI
>C1CIK1|51-71
TMGGLVFLITSVLVAFFFALF
>C1CIK1|79-99
VGMILFILVLYGLVGFLDDFL
>C1CIK1|115-135
LALQLLGGIIFYLFYERGGDI
>C1CIK1|138-158
VFGYPVHLGFFYIFFALFWLV
>C1CIK1|169-189
GVDGLASISVVISLSAYGVIA
>C1CIK1|195-215
MDILLVILAMIGGLLGFFIFN
>C1CIK1|221-243
VFMGDVGSLALGGMLAAISMALH
>C1CIK1|247-269
TLLIIGIVYVFETTSVMMQVSYF
>C1CIK1|306-326
FFFWGVGLLASLLTLAILYLM
>Q2MIG7|7-27
YLSVAPVLSTLWFGALAGLLI
>B4TWH8|19-39
ILAALAVFWGGGIALFSVVPV
>Q9MUQ4|10-30
LVPLVGLVFPAIAMASLFLYI
>Q8CE94|11-31
GWGWMVVLSAFFQSALVFGVL
>Q8CE94|52-72
VSWIASIGIAVQQFGSPIGSA
>Q8CE94|81-101
PVVMTGGILAALGMLLASFAT
>Q8CE94|106-126
LYLSIGLLSGSGWALTFTPTM
>Q8CE94|139-159
LAMGLALTGVGISSFAFAPLF
>Q8CE94|172-192
LLLVSALSLHLMACGALLRPL
>Q8CE94|221-241
AALTLINTGFFIPYVHLVAHL
>Q8CE94|244-264
LGWDPLPAAFLLSVAAVSDLV
>Q8CE94|283-303
LLMLWTTLTGVSLALFPVAQA
>Q8CE94|306-326
TLVVLAVAYGFTSGALTPVAF
>Q8CE94|338-358
IYCGMGLVQMIESIGGLLGAP
>Q8CE94|374-394
FVVAGAFLLAGSGVLLTLPHF
>P37255|21-36
SVHLMHTALVSGWAGS
>P37255|101-115
IILSGALFLASVWHW
>P37255|140-156
GIHLFLSGLLCFGFGAF
>P37255|203-218
IAAGILGVLAGLFHLC
>P37255|237-252
VLSSSIAAVFWAAFVV
>P37255|457-472
CFALLFFFGHIWHGAR
>B9K6P4|1-21
MIAASFLLNLLIYPFLINLFR
>B9K6P4|42-62
GTPTMGGILFVLIGLLFGVLS
>B9K6P4|67-87
VILTGAFLFFLIGFLDDFLSI
>B9K6P4|101-121
ALLQIAAASVVIAFSQPETAV
>B9K6P4|123-143
FFGIKLEMGAWYYLLALIVIV
>B9K6P4|154-174
GLDGLAGWVYISGAIPYWFFL
>B9K6P4|178-198
GFSENIIILLSAGVLAFLIFN
>B9K6P4|204-224
IFMGDTGSIALGGTLGVVSVL
>B9K6P4|229-249
FYLIVFFPILVVETLSVILQI
>B9K6P4|279-299
IVAVFTIFNLISSLIALEVFG
>P0C434|29-46
YIGWFGVLMIPTLLTATS
>P0C434|118-133
HFLLGVACYMGREWEL
>P0C434|142-156
WIAVAYSAPVAAATA
>P0C434|197-218
FHMLGVAGVFGGSLFSAMHGSL
>P0C434|274-288
FLAAWPVVGIWFTAL
>A4QKS6|41-61
CAYFALGGWFTGTTFVTSWYT
>A4QKS6|125-141
GFMLRQFELARSVQLRP
>A4QKS6|153-166
VFVSVFLIYPLGQS
>A4QKS6|208-228
AALLCAIHGATVENTLFEDGD
>A4QKS6|279-295
GLWMSALGVVGLALNLR
>Q07349|125-145
VYKVSPFFIIFATASIFTFIL
>Q07349|149-169
IVVIPLIFHFFFPLLIMFFFF
>Q9NRZ7|125-145
ELLYVPLIGWTWYFLEIVFCK
>Q9NRZ7|317-339
ILLSPLFSFVLGVFASGSPLLIL
>P60203|10-36
CLVGAPFASLVATGLCFFGVALFCGCG
>P60203|64-88
VIHAFQYVIYGTASFFFLYGALLLA
>P60203|152-177
FVGITYALTVVWLLVFACSAVPVYIY
>P60203|234-260
QMTFHLFIAAFVGAAATLVSLLTFMIA
>A2RUW0|548-568
TLVTLPFFVSSGFPTLGLLLG
>A2RUW0|722-742
LLPISFLASSFMTEVVVALLM
>Q2MIA5|41-61
CAYFAVGGWFTGTTFVTSWYT
>Q2MIA5|125-141
GFMLRQFELARSVQLRP
>Q2MIA5|153-166
VFVSVFLIYPLGQS
>Q2MIA5|208-228
AALLCAIHGATVENTLFEDGD
>Q2MIA5|279-295
GLWMSALGVVGLALNLR
>Q39E73|33-53
IGIVVLAVMTMGVVAATEAGI
>Q39E73|75-95
WYVPMAVIGLALVRGVSQYAS
>Q39E73|137-157
AIVFEVNQILSVLTGVMVTLV
>Q39E73|164-184
IFLLGYLFYLNWRLTLIVAVI
>Q39E73|262-282
QPLTQFLASIALAVVITIAVV
>Q39E73|292-312
GGFVAFVTSMLLVISPLKHLI
>A6MMK2|41-61
CAYFALGGWFTGTTFVTSWYT
>A6MMK2|125-141
GFMLRQFELARSVQLRP
>A6MMK2|153-166
VFVSVFLIYPLGQS
>A6MMK2|208-228
AALLCAIHGATVENTLFEDGD
>A6MMK2|279-295
GLWMSALGVVGLALNLR
>Q1LQD3|35-55
FVLAIIAMGLVAASEGIIPKV
>Q1LQD3|64-84
FGGSYAGKLWHVPALLVGVAL
>Q1LQD3|135-155
AVIFEVNQVMQILTGVLITLV
>Q1LQD3|161-181
VVALLIYLFYTNWKLTLVVAV
>Q1LQD3|262-282
VTAFLASLALSVILTIAMIQA
>Q1LQD3|289-309
IGGFTGFVMAMLLLISPLKHL
>Q67HA1|14-30
WLAVHGLAVPTVSFLGS
>Q56P05|41-61
CAYFAVGGWFTGTTFVTSWYT
>Q56P05|125-141
GFMLRQFELARSVQLRP
>Q56P05|153-166
VFVSVFLIYPLGQS
>Q56P05|208-228
AALLCAIHGATVENTLFEDGD
>Q56P05|279-295
GLWMSALGVVGLALNLR
>Q22267|4-24
FWSIVVFFLLSILFILYNIST
>Q22267|32-52
ISFYYFTILLHGMEVCVTMIP
>Q22267|122-142
ILAYVPFFNLGAYFSNTIFID
>Q6R8G8|401-421
FSTGFSAGCIFSLIVALVAII
>Q6R8G8|438-458
TMFPLYSLFGFIVLHITMYAI
>Q6R8G8|486-506
QVLFLGFTIGTFALLCVLGNL
>Q6R8G8|523-543
LLPLFLLVALFVVLIMPFHFL
>Q6R8G8|679-699
VLAGSSSILAAVFCTYWDFVH
>Q6R8G8|724-744
VYFIAMILNVVLRFAWLQTIL
>B4JMC1|51-71
FLMSCISVSVGLGNIWRFPFT
>B4JMC1|78-98
GAFLIPYIIVLFMIGKPMYYL
>B4JMC1|131-151
TICIISYYSSLLALTLYYLAV
>B4JMC1|225-245
PDWKLTIALFVSWIVIFLVIM
>B4JMC1|254-274
AAYFLALFPYVVLFTLLGRAV
>B4JMC1|303-323
AVVQCFFSLAVGSGPIIMFSS
>B4JMC1|337-357
IVTTLDTLTSLLGGITIFAIL
>B4JMC1|397-417
LFSALFFFMLFVLGIGSIVAL
>B4JMC1|436-456
VALVTSICGFLMGLVYVTPGG
>B4JMC1|469-489
TYVVFILAIFELVGIAWIYGV
>B4JMC1|511-531
CWLIFTPIMMIVIFIYSMVTI
>B4JMC1|547-567
VAGWLLFAIGASQFPLWGWWY
>P46317|31-51
GIILTMPLIIIGSFFLIIGNL
>P46317|72-92
LAYPVDATFEIMGLVAAFGIA
>P46317|104-124
LSAGAISLAAFLLATPYQVPF
>P46317|138-158
GIPLSLMGSKGLFVAMIIAMV
>P46317|187-207
FVALIPGFAVIFLIWAARLIV
>P46317|218-238
IVSVLLGTPLSILGGSLGGSL
>P46317|246-266
LLWACGLHGANIVGGVMAPIW
>P46317|291-311
FFDIWVNIGGSGATLALVVTM
>P46317|351-373
LLLPFIITPLVTVTLTYIGMSTG
>P46317|402-422
SGAVMQAINIAVSFVVYYPFF
>Q9UBY0|107-127
IVPESCLLIMVGLLLGGIIFG
>Q9UBY0|139-159
DVFFLYLLPPIVLDAGYFMPT
>Q9UBY0|169-189
IFWYAVVGTLWNSIGIGVSLF
>Q9UBY0|209-229
LFGSLISAVDPVAVLAVFENI
>Q9UBY0|237-257
ILVFGESLLNDAVTVVLYNLF
>Q9UBY0|278-298
FFVVGIGGVLIGIFLGFIAAF
>Q9UBY0|308-328
VIEPLFVFLYSYLSYITAEMF
>Q9UBY0|361-381
YFMKMLSSVSETLIFIFMGVS
>Q9UBY0|392-412
AFVCFTLAFCLMWRALGVFVL
>Q9UBY0|459-479
LFITAAIVVIFFTVFILGITI
>P75146|27-48
IGIFIAWGLLASFFIPSGWTPD
>P75146|53-73
LMVGIGIQYVIPTIIXFFGGK
>P75146|148-169
YLGFLGFALIFPSFYLSIYLIG
>P75146|179-199
VEIMQQYKLYPIAAIVIEPAK
>P75146|290-309
TIAVGVVGNGILQIFNAGTI
>P75146|332-353
AGYALALVLSAVTSLLISLLLL
>Q9LV10|59-79
FEKLGIIGTLSNLLVYLTAVF
>Q9LV10|87-107
ATIINAFSGTINFGTFVAAFL
>Q9LV10|118-138
LSVAVIACFLGSFVILLTAAV
>Q9LV10|159-179
GGQIAFLLMGLGFLVVGAGGI
>Q9LV10|205-225
FFNWYFFTFTFAQILSLTLVV
>Q9LV10|233-253
WTIGLTIPAVLMFLACLIFFA
>Q9LV10|349-369
VKCIVRVLPIWFASSIYYLTI
>Q9LV10|392-412
FVIPAATYVVFLMTGMTVFIV
>Q9LV10|435-455
LQRIGTGIFFATASLVVAGFV
>Q9LV10|483-503
AMWLIPQLSLAGVAEAFAAIG
>Q9LV10|519-539
FAGSIFYVGGGVSSYLGSFLI
>Q9LV10|566-586
LFYFMIAGILAVNFAYFLVMS
>P54829|88-108
LCLFAASQFLLACGVLWFSGY
>P54829|146-166
LLLVFLSVGLVLVTTLVWHLL
>P69803|5-24
TLQIVLVFIVACIAGMGSIL
>P69803|50-69
IIIGGTLEMIALGWMNIGAA
>P69803|84-102
LVIAGHQSIGAGIALAIPL
>P69803|106-124
GQVLTIIVRTITVAFQHAA
>P69803|151-170
VAIPAVIVALSVGTSEVQNM
>P69803|182-201
LNIAGGMIVVVGYAMVINMM
>P69802|5-24
TLQIVLVFIVACIAGMGSIL
>P69802|50-69
IIIGGTLEMIALGWMNIGAA
>P69802|84-102
LVIAGHQSIGAGIALAIPL
>P69802|106-124
GQVLTIIVRTITVAFQHAA
>P69802|151-170
VAIPAVIVALSVGTSEVQNM
>P69802|182-201
LNIAGGMIVVVGYAMVINMM
>A6VMW8|19-39
IIVGLVLGVVTALISPDLEPV
>A6VMW8|55-75
FVKGLRAVAPILIFVLVIAAI
>A6VMW8|89-109
IVMLYIIGTFGASIVAVLASF
>A6VMW8|148-168
ALATSNFIGILAWAIALGIAL
>A6VMW8|189-209
IVHLVISLAPFGIFGLVAATL
>A6VMW8|223-243
LLLVLLGSMLFMALVVNPFIV
>A6VMW8|297-317
IPLGATINMAGAAITVTVLTL
>A6VMW8|335-357
LSVVSAVCACGASGVAGGSLLLI
>A6VMW8|363-383
LFGISGDVAAQVIAVGFVIGV
>O15466|18-38
LLFIFICAFALVTLLQQILYG
>Q5PCA7|16-36
GSLVKQILVGLVLGILLAWIS
>Q5PCA7|46-66
LGTLFVGALKAVAPVLVLMLV
>Q5PCA7|84-104
ILFLYLLGTFSAALAAVVFSF
>Q5PCA7|143-163
ALLNANYIGILVWAVGLGFAL
>Q5PCA7|180-200
AVTFMVKLVIRFAPVGIFGLV
>Q5PCA7|219-239
LVVLIGCMLLVALVVNPLLVF
>Q5PCA7|300-320
MAGAAITITVLTLAAVHTLGV
>Q5PCA7|332-352
VVASLCACGASGVAGGSLLLI
>Q0UUH1|17-38
VVVAGAAAGLVSRFVIAPLDVI
>Q0UUH1|91-107
LLYLTYGSVQFSAYTNI
>Q0UUH1|127-147
FISGAGAGAAATTVTYPLDLL
>Q0UUH1|182-199
GLGAGVSQIVPYMGLFFA
>Q0UUH1|213-231
LPLPLGSSDAVAGVVASVV
>Q0UUH1|286-303
GLTVSLLKAAPASAVTMW
>Q7T0Z7|94-114
FLIVGSIFIAFIIVGSLVAVY
>Q9I273|17-37
LVGQIIVGLIAGLLLASFFPA
>Q9I273|49-69
FVSALKAVAPVLVFVLVMASI
>Q9I273|83-103
ILLLYLVGTFSAAVVAVIASF
>Q9I273|142-162
ALISANFIGILAWAIGLGIAF
>Q9I273|180-200
VSLIVKVVIRFAPLGIFGLVA
>Q9I273|218-238
LVVLLGCMLFVAFVVNPLIVF
>Q9I273|301-321
GAAITITVLTLAAVHTLGIAV
>Q9I273|331-351
VVASICACGASGVAGGSLLLI
>Q9I273|357-377
LFGIPSEVAMQVVAVGFIIAI
>A6RF73|15-35
IQVVAAGATAGLVSRFCVAPL
>A6RF73|79-99
ITGLWKGNIPAELLYICYGGI
>A6RF73|125-145
FISGAVAGGIATTSTYPLDLL
>A6RF73|182-202
TAAIAQIVPYMGLFFAGYEAL
>A6RF73|218-238
AGAGVVASVIAKTGVFPLDLV
>A6RF73|282-299
GLTVSLIKAAPASAVTMW
>P61646|18-38
LLFIFICAFALVTLLQQILYG
>Q09488|191-211
MFIMVFATVMSVFAVIGCIYL
>B3Q5X8|47-67
FAVLIQLGAILAILALYFVKL
>B3Q5X8|83-103
FVIGVLVAFLPAAVIGAAFGG
>B3Q5X8|109-129
LFNPWVVCFSLIVGGAILLWV
>B3Q5X8|144-164
FPLLTYFYIGCAQCTAMIPGV
>B3Q5X8|184-204
AAEFSFFLAIPTMLGAFVYDL
>B3Q5X8|217-237
IIVAIGFVVSFITAIIVVKTF
>B3Q5X8|248-268
LFAWWRVIVGTLGLIALALGL
>Q6DGY3|35-55
VAVFKILFSWLVVSLVAIHFA
>B7NDA4|22-42
TTWTLGLFGTAIGAGVLFFPI
>B7NDA4|44-64
AGFGGLIPILLMLVLAYPIAF
>B7NDA4|97-117
GVVITFLYFFAICPLLWIYGV
>B7NDA4|140-160
FVALFLLLLMAFVIWFGKDLM
>B7NDA4|163-183
VMSYLVWPFIASLVLISLSLI
>B7NDA4|207-227
ILITVWLGISIMVFSFNFSPI
>B7NDA4|261-281
MLMVAVVMFFAFSCLFTLSPA
>B7NDA4|311-331
FAITLEYAASIIALVAIFKSF
>B7NDA4|366-386
LSMIFIMGSTWVVAYANPNIL
>B7NDA4|389-409
IEAMGAPIIASLLCLLPMYAI
>B7NDA4|423-443
DNVFVTVIGLLTILNIVYKLF
>P0ADT9|169-191
IIMQWFMYGGGVLGLGLLLGLVL
>A9MSN4|8-28
LLNGNYILLLFVVLALGLCLG
>A9MSN4|32-52
LGSVQLGNSIGVLVVSLLLGQ
>A9MSN4|66-86
FMLFIFCVGVEAGPNFFSIFF
>A9MSN4|94-114
MLALVMVGSALLIALGLGKLF
>A9MSN4|158-178
NLSLGYALTYLIGLVSLIVGA
>A9MSN4|383-403
LLAFCAFFIIGLMIGMITFQF
>A9MSN4|406-426
FSFGIGNAAGLLFAGIMLGFL
>A9MSN4|447-467
FGLMVFMAGVGLSAGSGISNG
>A9MSN4|475-495
MLIAGLVVSLVPVVICFLFGA
>A9MSN4|540-560
AIANVLLTLAGTLIVIIWPGL
>Q54LP7|220-240
NNIPYIILFIALIIILLYLFL
>C0H3Y8|29-49
STFVLLVVLFILLIIVGASFF
>B7MQV0|8-28
LLNGNYILLLFVVLALGLCLG
>B7MQV0|32-52
LGSIQLGNSIGVLVVSLLLGQ
>B7MQV0|66-86
FMLFIFCVGVEAGPNFFSIFF
>B7MQV0|94-114
MLALVMVGSALVIALGLGKLF
>B7MQV0|158-178
NLSLGYALTYLIGLVSLIVGA
>B7MQV0|383-403
LLAFCAFFVIGLMIGMITFQF
>B7MQV0|406-426
FSFGMGNAAGLLFAGIMLGFM
>B7MQV0|451-471
VFMAGVGLSAGSGINNGLGAI
>B7MQV0|475-495
MLIAGLIVSLVPVVICFLFGA
>B7MQV0|540-560
AIANVLLTLAGTIIVMVWPGL
>P0AEH9|32-52
VVMAFVIIQALKITGLLDWVG
>P0AEH9|69-89
ATVLLAALMSMGGAVGVAASL
>P0AEH9|90-110
ATAGALTGHDVTVLLPAMYLM
>P0AEH9|133-153
HIITVCVINALLSIWVMQLIV
>P0C5M3|20-42
IYWFFCLYYKDGPILYTIYTTFL
>P0C5M3|52-69
IILRNTVAFLSFMYKHYY
>P69337|29-49
VLVAFQLTATVALSVLSWWLM
>P69337|64-84
DPPPLSHLSLVVPVGCLFLLL
>P69337|96-116
LPLLLAYCLPHALAFLTLLMC
>P69337|123-143
FVGAALLALAVDLSCLGASLL
>P69337|154-174
LWLPSVLSLLCATALGLWLLR
>P69337|176-196
AAPFFLGLHATTLLTVTLMLI
>P69337|218-238
LYVENVALFIGMYHLLRLWLW
>Q6GB84|2-22
FEAFIYNISVIVAGIYLFHRL
>Q6GB84|35-55
AYVTVLMTIVSLLLSVYPIPY
>Q6GB84|74-94
FTNMVYTLSATVIVAIVEIVV
>Q6GB84|99-119
IMYGVTLIVIAAVTSAIGPFL
>Q6GB84|124-144
VLSLLILNVVTIIILFGVALV
>Q6GB84|154-174
IILIPISLIITLASAITFVDI
>P56788|21-43
NFCWAFILFLGSLGFLLVGTSSY
>P56788|58-80
IFFPQGIVMSFYGIAGLFISCYL
>Q43924|129-146
ILRLLGAALLAGGVLLAS
>Q43924|152-170
VADAWPGWLMLASGLYLLV
>B5YY84|501-521
YFLGIGATLVLSGTFLLVSRP
>B5YY84|522-542
EWGLMPGWLMAGGLIAWFVGW
>A9L9A7|22-42
FFWACILFLGSLGFLVVGTSS
>A9L9A7|57-77
ISFFPQGIVMSFYGIAGLFIS
>Q87TH2|496-516
ATGKFLFGVGATLVVCSAILV
>Q87TH2|519-539
AYEQLSMASGIAGVTFWLLSW
>Q3BYM7|34-54
IGSLLLLWPTWWALWLAADGL
>Q3BYM7|57-77
LWTLLVFTAGVWLTRSAGCVI
>Q3BYM7|108-128
LWVFVVLMLVAFALVLTLNWL
>Q3BYM7|152-172
LPQVYLGMAFGWGIPMAFAAV
>Q3BYM7|176-196
VPLLGWLLYAANILWATAYDT
>Q3BYM7|221-241
FDLIAQGILYALMAATLVLVG
>Q3BYM7|245-265
DLGVAYWAGLAVAALLVAYEF
>Q3BYM7|279-299
AFLHNNWVGLAIFVGIAVAVA
>O08455|468-488
IAAGMLFIVLFSLLQQWIPAI
>O51595|19-39
SFLRSLLVFVPVIAIFWFLVI
>Q6PKC3|65-85
LLCGAVALGCALLLALKFTCS
>P0AFP1|1-21
MLVYWLDIVGTAVFAISGVLL
>P0AFP1|30-50
FGVLVLGVVTAVGGGTIRDMA
>P0AFP1|59-79
VKDPTDLVVAMVTSMLTIVLV
>P0AFP1|86-106
PKWMLPVLDAVGLAVFVGIGV
>P0AFP1|113-133
EAGPLIAVCMGVITGVGGGII
>P0AFP1|149-169
IYATACIIGGIVHATAYYTFS
>P0AFP1|171-191
PLETASMMGMVVTLLIRLAAI
>P0CU11|79-99
LVTLGATLYTLGILFGNLIFA
>P0CU11|117-137
VFALLQIPIALSVNLAMFLVF
>P0CU11|139-159
FFSGLFGSVGLSNGSGSLADL
>P0CU11|170-190
VIYFTVLSIGPGIAPIISGFI
>P0CU11|199-219
WEFWILLILSGFNLFWAFLLL
>P0CU11|275-295
ILICVACTIGSIYGMINLVLI
>P0CU11|313-333
GLMYISITLGLFSAVFIAMPI
>P0CU11|355-375
LPMGFIGITLFEIGILLFGWT
>P0CU11|380-400
IFWFVPTIGSAIMGGGYIMTS
>P0CU11|421-441
GVKIFQLLLGAIFPLFAESLF
>P0CU11|448-468
WGCTLLAFILLACGCSLPILF
>O07549|18-38
LITAVLLLTVAVGAELTGPFI
>O07549|146-166
IKGMVLLICLYGGLLVFSVFF
>O07549|223-243
LYVTVLSTFVTSGIYMFGIFT
>O07549|245-265
LFLLDVKLAFVCLAIVPIIWL
>O07549|347-367
LAFVCLIWHFGGASLNAAGIV
>O07596|15-35
LAFKFASLAVLCVLLLLMVIL
>Q9HDU0|38-60
LTVKYCLAVKLLIYLLYCWYIYS
>B0K9H8|5-25
IFLLVVIGLIFVFLSVILSFI
>B0K9H8|27-47
LGLWISALAAGVKIGIFTLVG
>Q9M9S4|357-377
VIGIIIGVILVSAVLAGLVLV
>Q3AXS1|4-24
FLWILLPPVLVVVARMHVEWV
>Q3AXS1|40-60
MLQLLFAGAGSIPVFLAVLWL
>Q3AXS1|85-105
VLMVSGLAFLACSVVLSDLAI
>Q3AXS1|124-144
MASEWKALLPIQLAIAGVSLC
>Q3AXS1|151-171
WVAVAMGFALVLVVSRAWGVW
>Q3AXS1|201-221
IQLGLELLVLSGTFTTAHAVW
>Q3AXS1|243-263
YRWLSIGVGTNLLGVAGLVWL
>Q3AXS1|293-313
LLAFVLLVLGVSCIVRGIGHL
>Q3AXS1|315-335
RLLLLCVAAIVIIESTLTPLT
>Q9SYA0|428-448
IVASIVSLTLFMILGFTAFGV
>P38834|18-41
FFYFFFISFYTLWIVFFLLHLSFF
>Q9GMZ1|11-32
PTLSVRIAAAAGAACLADMITF
>Q9GMZ1|76-98
LYSGLPAGLQRQVGFASLRIGLY
>Q9GMZ1|119-135
ISAGVMTGGAAVFIGQP
>Q9GMZ1|181-197
PNLMRNVIINCTELVTY
>Q9GMZ1|215-234
PCHFLSALVAGFCTTVLSSP
>Q9GMZ1|269-291
FFKGFVPSFLRLGSWNVIMFVCF
>Q9UKP6|55-77
GTLLSAMGVVGVVGNAYTLVVTC
>Q9UKP6|88-113
VYVVNLALADLLYLLSIPFIVATYVT
>Q9UKP6|125-146
VLFGLDFLTMHASIFTLTVMSS
>Q9UKP6|168-186
LLALGTWLLALLLTLPVML
>Q9UKP6|210-232
AYLTLLFATSIAGPGLLIGLLYA
>Q9UKP6|259-284
LVLGIVLLFWACFLPFWLWQLLAQYH
>Q9UKP6|298-318
YLTTCLTYGNSCANPFLYTLL
>Q3E739|15-37
LLVSSISESAVALIIITIRILFS
>Q9N2J1|11-32
PTATVKFLGAGTAACIADLITF
>Q9N2J1|78-100
LYSGLVAGLQRQMSFASVRIGLY
>Q9N2J1|120-136
LLAGSTTGALAVAVAQP
>Q9N2J1|181-197
PNVARNAIVNCAELVTY
>Q9N2J1|215-234
PCHFTSAFGAGFCTTVIASP
>Q9N2J1|269-291
FYKGFMPSFLRLGSWNVVMFVTY
>O95847|23-40
FLLSGCAATVAELATFPL
>O95847|88-109
WQGVTPAIYRHVVYSGGRMVTY
>O95847|127-144
LWKSVIGGMMAGVIGQFL
>O95847|195-212
PNIQRAALVNMGDLTTYD
>O95847|229-248
MTHGLSSLCSGLVASILGTP
>O95847|288-311
SLYKGFLPSWLRMTPWSMVFWLTY
>Q3E7Z4|21-43
SYVVCLYMCGSDCACICVLACVV
>P0CS86|107-127
WPLLIIWSIIIVFAVDKKFEV
>P0CS86|144-164
IWVPIAIYVCLLVLMLLSLIF
>P0CS86|177-197
GVIIAVLGMIIAVLGMIIAAL
>P0CS86|201-221
ITGLLYFGHWALYKLVILSLG
>Q9Z2B2|38-54
GLNWKPFVYGGLASIVA
>Q9Z2B2|112-128
LRQASYGTIKIGIYQSL
>Q9Z2B2|145-165
MICGVVSGVISSTIANPTDVL
>Q9Z2B2|199-215
GVVPTAQRAAIVVGVEL
>Q9Z2B2|240-256
VSSFTCGLAGALASNPV
>Q9Z2B2|298-315
GFWPNWLRLGPWNIIFFI
>Q9CLN1|7-29
AQISVVLSTIIIMTYAFLSSYFL
>Q9CLN1|42-64
YFALSNLLSLSLPFVCAWFPYLF
>Q9CLN1|69-88
AVTGSALSAFGLFLFFAITS
>Q9CLN1|98-120
AAIWVIYFFWLIGAALAGVYPAL
>Q9CLN1|133-155
ALVLSALFTVVVSFIIGFLISRI
>Q93SX0|21-43
LLTFGTVTGVALGALYPVVNYFI
>Q6G9V1|172-194
FLTLFAGPLFNFILALVLFIGLA
>Q6G9V1|309-331
GSTLIFTAVVGMLASIFTGGFSF
>Q6G9V1|352-374
IISLIGYTALLSVNLGIMNLIPI
>Q6G9V1|401-420
TTIIAIGAIFMVVIMILVTW
>Q06418|430-450
VPVVLGVLTALVTAAALALIL
>P37674|7-29
AILAINLAVLSCIVFINIILRYG
>P37674|44-66
LFVWLTFIGAIVAFMDNAHVQVT
>P37674|79-98
RVALVTHSLILFICGALAWG
>P37674|113-135
ILGLPIGLMYAACLPTSLVIAFF
>A9BE84|20-42
LLTFGTATGVALGALYPVANYFM
>Q8WN57|478-501
IVTIAVVAALSLVAVIFAGASCLI
>P44727|5-25
VGSTLLVAGTMIGAGMLAMPL
>P44727|34-54
FTLVLLLGLWALLTFSALLFV
>P44727|80-100
IIATAVLIIFLYALIAAYISG
>P44727|117-137
VSVLLFTVIFGSFIVIGTHSV
>P44727|143-163
VLFFVMLAAFAVVLSLMLPEI
>P44727|176-196
ALIISASPVFFTAFGFHGSIP
>P44727|211-231
FSILVGSAITLCAYILWQLST
>P44727|250-270
LNGLVKATFAITGSNVIASAV
>P44727|273-293
FSTLALITSFLGVGLGLLECI
>P44727|313-333
LTFIPPLVFALFYPEGFILAL
>P44727|335-355
YAGQMFAFYAVVLPVSLVWKA
>P44727|370-390
NLTLIIVLVLGVLITSIPFAI
>P22310|492-508
VIGFLLAVVLTVAFITF
>A5GMW1|20-42
LLTFGSVTGVALGALYPVVNYFI
>P55144|420-440
VPVVLGVLTALITAAALALIL
>Q9Z8A1|44-68
VLVSSVLGALKVILIPCASTYAALT
>Q9Z8A1|86-110
LASYAMAWLLNILTIAVIIGLVFSL
>Q9Z8A1|117-135
VVFISLGLLMSVTTSVTLF
>O29047|25-47
TFASIGVTVGVQIVILLIWGLSW
>Q8K9B1|24-44
LFGYVINLTSAIIILISGMFI
>Q8K9B1|64-84
TIAGFLSALMRYIIITFTLIA
>Q8K9B1|96-116
VIAILGAAGMAIGLALQGSLS
>B5E1T5|10-30
VVAVGIGAALFVVIGMINIPT
>B5E1T5|46-66
LLSIIFGPIIGLLVGLIGHAI
>B5E1T5|73-93
YGLWWTWIIASGLFGLVVGLF
>B5E1T5|109-129
ILIFNLIQLLANALVWGVLAP
>B5E1T5|148-168
IVAGIANGVSVAIAGTLLLLA
>Q9HAW9|488-504
VIGFLLAVVLTVAFITF
>P06133|493-509
VTGFLLACVATVIFIIT
>Q6PDD0|495-515
FLLACVASAILLVAKCCLFIF
>Q81XH4|29-49
IDAHSTGIWDHYFVYPISFMI
>Q81XH4|52-72
VAHHIPGASFGIAIIIMTLVI
>Q81XH4|133-153
LAGCWPLLIQMPIFSALYYAI
>Q81XH4|164-184
FLWVNLGHADPYHILPIIAAL
>Q81XH4|213-233
MPAMILFMGFAAPSGLVLYWI
>Q71VQ8|65-85
YAVGIIVVTILIRLLIMPLMI
>Q71VQ8|135-155
MMGCLPLLIQMPILLGFYQAI
>Q71VQ8|178-198
YILPVVAALTTFLSSKISMMG
>Q71VQ8|207-224
AMIVYIMPVMILFMGITL
>Q71VQ8|228-250
LALYWIIGNIFTVFQTLLINNPF
>O67270|5-25
FLLVLIPVLILYFYNLGYNAV
>O67270|79-99
LGLRFFHALLGVFTGVLTYLL
>O67270|110-130
ALLSFLILSLSFIFIANARYA
>O67270|132-152
PEVPFTFFITLSLYLWYEYFT
>O67270|170-190
VLTKGPAGFVLPAGVVFFYLL
>O67270|203-223
YAGTLMVFLLSGWWFLYQYLV
>O67270|252-272
ALDINVSFLPYSFLFFFALFW
>O67270|286-306
VWFSFIFLIFSIVKMKIPVYI
>O67270|332-352
LSLIFLWTVLVLATLALSLYF
>O67270|354-374
FSATLFPLIPLLLLPFFLKKY
>O67270|377-397
LPAFGAFAFLFYLSSVILPYV
>Q6CYV4|4-24
IALTVSMLALVAVLGLWIGNW
>Q6CYV4|26-46
IYGVGLGIGGVLFGGIIVGHV
>Q6CYV4|65-85
FGLILFVYTIGIQVGPGFFSS
>Q6CYV4|90-112
GLRLNAFALLTVFLGSVVTVMLH
>Q6CYV4|158-178
TGYAMAYPLGICGILLVMWLM
>Q6CYV4|371-391
MLPVFIGIGLGVLLGSVPLMV
>Q6CYV4|393-413
GFPVALRLGLAGGPLVVALVL
>Q6CYV4|439-459
IVLFLSVVGLKSGGDFVDTLL
>Q6CYV4|464-484
VWWIGYGALITIVPLLAVGIL
>Q6CYV4|493-513
YLTLCGMLAGSMTDPPALAFA
>Q6CYV4|530-550
VYPLAMFLRIMSPQLLAVLFL
>P09875|494-510
VIGFLLLCVVGVVFIIT
>Q8YDA3|7-27
FFITIALSILILALWQVFYLG
>Q8YDA3|358-378
FDLLIDWGWFYFITKPMFYLI
>Q8YDA3|387-407
NFGVAILVVTVLLKALFFPLA
>Q8YDA3|458-478
WPVLVQIPVFFALYKVLYVTI
>Q8YDA3|510-530
TVPHFLMIGVWPIIMGIIMFL
>Q8YDA3|546-566
IFTWMPIIFTFMLASFPAGLV
>Q7NPT8|6-26
LIIFVLLSVGILFGWNEYFMP
>Q7NPT8|331-351
FGIFYIFASPLFWLLVKLHGL
>Q7NPT8|355-375
WGWAIVLLTLTVKAVFYPLTA
>Q7NPT8|425-445
LPMLIQIPVFIGLYWALLASV
>Q7NPT8|467-487
ILPVIMAATMFLQTFLNPPPA
>Q7NPT8|499-519
PLAFSALFFFFPAGLVLYYVV
>Q8BQQ1|61-81
TGVFYLTLILILVTSGLFFAF
>Q8BQQ1|90-110
ITPAIPVVGGILFFFVMGTLL
>Q8BQQ1|209-229
FFYMFILSLSFLTVFIFAFVI
>Q8BQQ1|256-276
VICFFSVWSIIGLSGFHTYLI
>A3NPX1|3-23
IKRTVLWVIFFMSAVMLFDNW
>A3NPX1|364-384
FVGNWGWAIVLLTLLIKAVFF
>A3NPX1|438-458
LPVVIQIPVFISLYWVLLASV
>A3NPX1|477-497
PYFILPVLMAVSMFVQTKLNP
>A3NPX1|508-528
MMFMPIAFSVMFFFFPAGLVL
>A8A6G7|6-26
NLLVIALLFVSFMIWQAWEQD
>A8A6G7|350-370
FVGNWGFSIIIITFIVRGIMY
>A8A6G7|420-440
LGGCFPLLIQMPIFLALYYML
>A8A6G7|458-478
LSAQDPYYILPILMGVTMFFI
>A8A6G7|499-519
PVIFTVFFLWFPSGLVLYYIV
>A4XRP6|5-25
LWFLLAAVFEIAGCYAFWMWL
>A4XRP6|31-51
AWWIAPGLLSLVLFALILTRV
>A4XRP6|59-79
AYAAYGGVYIVASLAWLALIE
>A4XRP6|84-104
MLSDWLGAALCLAGAAIILFA
>A1KRZ8|350-370
IIGNWGWAIIVLTIIVKAVLY
>A1KRZ8|424-444
LPMLLQIPVFIGLYWALFASV
>A1KRZ8|461-481
ADPYYILPIIMAATMFAQTYL
>A1KRZ8|498-518
PLVFSVMFFFFPAGLVLYWVV
>Q1I2H4|7-27
ILIVALAIVSYVMVLKWNQDY
>Q1I2H4|342-362
LELTVDYGFLWFIAQPIFWLL
>Q1I2H4|368-388
LLGNWGWSIIVLTMLIKGLFF
>Q1I2H4|438-458
LGGCLPILVQMPVFLALYWVL
>Q1I2H4|469-489
WMLWITDLSIKDPFFILPIIM
>Q1I2H4|516-536
PIIFTFFFLWFPAGLVLYWVV
>Q87TE5|41-61
YLAYITLLSIVPMLTVLLSIL
>Q87TE5|104-124
MSAVGGGFLFIAALMLISNID
>Q87TE5|139-159
LVFSFSMYWMVLTLGPILVGA
>Q87TE5|185-205
FLRWLPLLLSFFAFLGLYILV
>Q87TE5|217-237
VGAAVAAILFELSKKGFALYI
>Q87TE5|249-269
ALAAIPILFVWVYLCWMIVLL
>Q48BF2|1-21
MDIKRTILIVALAIVTYVGVL
>Q48BF2|344-364
LELTVDYGFLWFIAQPIFWLL
>Q48BF2|370-390
ILGNWGWSIIVLTMLIKGLFF
>Q48BF2|440-460
LGGCLPILVQMPVFLSLYWVL
>Q48BF2|471-491
WILWITDLSIKDPFFILPIIM
>Q48BF2|518-538
PIIFTFFFLWFPAGLVLYWVV
>Q91WU6|51-71
AVMTWLLVVYADFVVTFVMLL
>Q91WU6|76-96
FWYSVVNGVLFNCLAVLALSS
>Q91WU6|174-194
FFVLFTMYIALSSVHALILCG
>Q91WU6|218-238
ILLVFLCLEGLLFFTFTAVMF
>A5F484|6-26
NILLIALALVSFLLFQQWQVA
>A5F484|343-363
SVIQTFVGNWGVAIICLTFIV
>A5F484|418-438
LGGCLPILLQMPIFIALYWAL
>A5F484|456-476
LSAQDPYYILPLLMGASMFVI
>A5F484|497-517
PVMFTFFFLWFPSGLVLYWLV
>O83486|4-23
VSIVEIFLIISLPLLFFSSF
>O83486|35-57
SFVHGAVLAVPLLLLRSFFLGYY
>O83486|67-89
QWMRFFLFDYVFPLFCLPFFLFT
>O83486|96-118
VSLVSGVSALFGAYTSFFFVHVY
>O83486|128-150
ARVMTLVLYMTNLLQLHAHVSFS
>O83486|155-177
LPLLGLIAALCIFLLMGAFSATV
>O83486|187-209
TVVYTSMLAGAGGVALLTHFFAV
>Q8P338|6-26
VFLIFAWLMVAALLWMEWGKD
>Q8P338|355-375
FSIMAIIGQGLFWVLSHLHSF
>Q8P338|379-399
WGWAIIGLVVLLRLALYPLSA
>Q8P338|446-466
GGCLPLLIQMPIFFALYWVLV
>Q8P338|488-508
PYFILPVLNIAIMWATQKLTP
>Q8P338|524-544
PLVFGVMMAFMPAGLVLYWVV
>Q879S3|6-26
VLLIFSWLTVATLLWMDWSKN
>Q879S3|348-368
LMALIGQGLFWILSHLNSLLH
>Q879S3|370-390
WGWAIVGLVVLLRIAMYPLSA
>Q879S3|437-457
GGCFPILIQMPIFFALYWVLV
>Q879S3|479-499
PYFILPLLNIVIMWATQKLTP
>Q879S3|516-536
PLIFGVMMAFVPSGLALYWVI
>B2TDV1|2-22
KTFLLYAVTAVAEVVGCYLPW
>B2TDV1|30-50
SIWLLVPGALSLALFAWLLTL
>B2TDV1|58-78
VYAAYGGVYVAVAIAWLWCVD
>B2TDV1|82-102
PTLWDAAGVAFTLAGMAIIAF
>Q6SWC4|235-255
AFTYGSWGVAMLLFAAVMVLV
>B4UN04|13-33
LVFFTVAMVVLPLLTFFTLQH
>B4UN04|39-59
IISGGLAALMANVVLVGYIIA
>Q8YBN9|9-29
LLIGLGMLLALTILIFVLLQL
>Q8YBN9|102-122
LLLMAAGLAIAIVIGVTTGII
>Q8YBN9|138-158
LALLGISSPAFLTALLGLYVF
>Q8YBN9|182-202
LLRHLALPALVLSIGHAALIM
>Q8YBN9|242-262
LPVVTLIGSTIGLAVGGAIFI
>Q8YBN9|284-304
YPVIMGATLVIGACVIIVNIL
>A0A023PZL2|37-57
IAEFLWVYVGSALAYVVGVKF
>A0A023PZL2|86-108
LGALALITIARAFCVAHINIIII
>P75405|8-28
FLLFGFALGSFGWFVASSAFT
>P75405|1098-1118
IAITFTGSAALLSTIIASGVV
>P93303|7-27
FTYFSQFFWLCLFFFTFYIFI
>P27835|6-26
FSGLFVVWLLCTLFIATLTWF
>P27835|37-57
VFFSLLFLLTFFFGFPLTSVL
>P27835|63-83
VGVAPPEILLQALLSAGCFYA
>P27835|118-138
VILMGIALVSVGIFFMHNGFL
>P27835|155-175
GVALKRFFYFFIPAMLVVYFL
>P27835|181-201
AWLFFLVSTVAFGLLTYMIVG
>P27835|207-227
IIIAFAIFLFIGIIRGWISLW
>P27835|228-248
MLAAAGVLGIVGMFWLALKRY
>P27835|341-361
LVVMGGALFIPLGAIVVGLII
>P27835|378-398
YKAAILHSFCFGAIFNMIVLA
>P27835|410-430
VFFIVVFGACLMIAKLLYWLF
>A6T022|45-65
VLALVPILTIALAIFTTFPLF
>A6T022|103-123
LSAFGAVALIVTAVAMMLMID
>A6T022|142-162
ILVYWAIVTLGPLLIGASMTF
>A6T022|177-197
VPFVGAVFYTSISILLSMVAF
>A6T022|208-228
LVEWRDAVVGGLLAAIAFEIV
>A6T022|252-272
FPIFLVWVYLGWLITLAGAVV
>O27993|4-21
RLIAIATFVVTFGILIVL
>O27993|33-55
FSILSILAAVLTIAAYFFTLVLF
>B2HPD3|18-38
WFFLFIFVIAGLIAVYVVLQL
>B2HPD3|67-87
IPAMLLALSLVLFTVAMAGPT
>B2HPD3|309-329
MGWLRLGALVLVAAALAALLI
>A5UBU9|1-21
MIQKLFLLVRSLVILSIMLSL
>A5UBU9|33-52
VPGSIWGLLLLFLGLTTRVI
>A5UBU9|60-80
GASLLIRFMAVLFVPVSVGII
>A5UBU9|92-112
ILLVPNIVSTCVTLLVIGFLG
>Q9CKJ9|36-56
MLALVPLVMVVFSVFSAFPVF
>Q9CKJ9|92-112
QMSAVGVISLVVVALMLINSI
>Q9CKJ9|128-148
LVFSFAIYWLILTLGPLLIGA
>Q9CKJ9|172-192
ILSFVPFFLTWLIFTLIYTVV
>Q9CKJ9|204-224
IGALVAAVFFTLGKQAFLWYV
>Q9CKJ9|236-256
AMATLPIMLLWIQLSWVVILI
>Q5GV02|5-25
AMIFFVIAIIAAVLGFSGIAG
>Q5GV02|27-47
ATNIAWILFVVFLILAVISMF
>P14997|289-309
TAPQWMLPLLLGLYGTVTPAL
>P03094|289-309
TAPQWMLPLLLGLYGTVTPAL
>P67148|5-25
IFIFILAGLCEIGGGYLIWLW
>P67148|31-51
SSLVGLIGGAILMLYGVIATF
>P67148|60-80
VYAAYGGVFIIMSLIFAMVVD
>P67148|86-106
KYDVIGAIICIVGVLVMLLPS
>Q54TA2|179-199
IGISLSSSLIFISILFLIIFI
>O67545|10-32
GLTIHLSLFLLSLLYALNAGRLP
>O67545|162-184
VFLHTGLIHVLVVSGLHVGLVFL
>O67545|189-211
LLPRFYGEVLGLVGVLFYSAFLV
>O67545|232-254
LSFRRYCSLCVLFFTGTLMLFFF
>O67545|259-276
YSYSFWLSFFAVLYILLV
>O67545|288-310
ALMVSLGAFTGTAPLIASFSFVT
>O67545|325-347
FAYALFGVLSLLTLFSFPPSLIL
>B7VHE7|41-61
YLAYITLLSIVPMLTVLLSIL
>B7VHE7|104-124
MTAVGSVFLFIAALMLISNID
>B7VHE7|139-159
AVLSFSMYWMVLTLGPILIGA
>B7VHE7|185-205
VIRKLPLITSFFAFFGLYLLV
>B7VHE7|217-237
AGSLVAALLFELSKKGFAAYI
>B7VHE7|249-269
ALAAIPILFVWVYLCWLIVLV
>Q5R8N4|703-719
ACVAYCFITIPSLVGIF
>Q08736|27-47
TISLVSAGLLEEIFLLFGLTF
>Q6G8I8|7-27
IAGIIAAIAFLILCIGIVAVL
>Q63AU4|9-29
VVAIGIGSALYGILGLWGFSI
>Q63AU4|40-60
AILTVFGALFGPVAGLLIGLI
>Q63AU4|71-91
WGIWWGWVISSGIIGFTMGLI
>Q63AU4|114-134
ITGLIGIVIAIIFAGAFDIIV
>Q63AU4|142-162
IVIQVLGATIADVIVFLVLGL
>Q9CLF4|5-23
ILLSLSASVLFGYLYYFST
>Q9CLF4|33-52
IFGFRIIFTLPFVIAAVFLF
>Q9CLF4|69-91
PLLIFGFLFNSAMMGIQIWLFLW
>Q9CLF4|101-120
VSFGYLLLPLTMVLVGRLVF
>Q9CLF4|127-144
VKFLAVVIAAIGVFSNIL
>Q9CLF4|148-165
GLSWEALLVSFGYSTYFA
>Q9CLF4|172-194
INDLAGFCLEMSLLLPVCIYFAW
>Q9CLF4|209-228
LLLLVLLGLISGVALNTYIV
>Q9CLF4|235-257
INVLGLLGYAEPIMMLFVSFLIG
>Q9CLF4|262-284
SETIPLFICLMISMILFMSEGLV
>Q63AK0|19-39
IAVFLTVLVCEFFNIPTIFAV
>Q63AK0|74-94
FTFFLGHQALSYALAAMFTIV
>Q63AK0|109-129
TLTAVAMIPITADHYFTAFLI
>Q63AK0|131-151
LATTSTGIIVSTVVNFFILPP
>Q7A4R6|19-39
IAIFLTAVFCMALDLTPIYAI
>Q7A4R6|61-81
LPATVIGAGFAVLFTYLFGDQ
>Q7A4R6|108-128
VAVLTSLAMIPGIHDAYIFNF
>Q7A4R6|132-152
TLTAIIGLVTSGLINFMVFPP
>Q99RF2|7-27
LTLGICLVLLIILIVGYVIMT
>P75515|35-55
FSLIVLSFIVSFFLIVAIPGI
>P75515|81-101
IAIYTLAALAFSFCMSVGVFN
>P75515|102-122
IGISGQMMAGANFGFMMILKV
>P75515|135-155
IITILLMILGSVTVAMVVAAL
>P75515|164-184
VVSAIMLNWVIVLVSAYLVGT
>P75515|223-243
LVIAIAAAIFIAVLMKFTVFG
>P75515|268-288
FLSFVISGILSGLLAAVVYTA
>P75515|302-322
FGITSVPITGFDGIAIGLIAL
>P75515|328-348
IVIVSTIISFVTIGAKPAGLN
>P75515|352-372
ASLVLGIMMYFAAIYNLMIYI
>B1LD53|6-26
LVLILFIAALLAFAIYDQFIM
>B1LD53|45-65
IDSVIFVGLIVILIYNNVTNH
>B1LD53|67-87
ALITTWLLSALALMGFYIFWI
>Q9UZ49|8-28
FAVLYVGLFAITNPVGAVPIF
>Q9UZ49|49-69
ITVLVTLLTFALVGKWIFKFF
>Q9UZ49|73-93
VDAFAIAGGILLFRMGMEMLS
>Q9UZ49|111-131
VAVIPLAIPLISGPGAITTVM
>Q9UZ49|140-160
PIVIATIIAIGISVYIILASG
>Q9UZ49|181-201
LILTSMAIQMIINGIKGAFGI
>B7MXF3|7-27
IIWQYLRAFVLIYACLYAGIF
>B7MXF3|31-51
LLPVTIPGSIIGMLILFVLLA
>B7MXF3|63-83
GCYVLIRYMALLFVPIGVGVM
>B7MXF3|93-113
FGPVVVSCAVSTLVVFLVVSW
>P60951|4-23
VYLFLPAIGWGLMPLVIASV
>P60951|28-50
VYNQIVGTVAASFIFGAIVMAIM
>P60951|56-78
WSLFLLSALGGACWVIGQVGQYI
>P60951|91-108
ISTGLQLIGVPLVGVLAF
>P60951|118-137
LYGFIGILVLIIGVVLTSFT
>P60951|150-169
VSTIILLVLTSLGYITSSSI
>P60951|179-198
SIFFGQTFGMLVAVFIYTLV
>P60951|211-230
VQSGGAGILYAIAALAYILS
>P60951|240-259
FVISQLCVVISTLGGLIFLH
>P60951|266-285
GLIFTIAGLILIIGGAMLTT
>P54179|8-28
FFILLAINFILAAGFVALVLL
>O28790|12-34
ICLSVVTFSTSYSLDAGVVVLAF
>O28790|49-71
IPEFLWVTWQSFIKVLSLLNGFV
>O26018|7-27
YFLWVKAFHVIAVISWMAALF
>O26018|58-78
SFIASPAMGFTLITGILMLLI
>O26018|128-148
FNEAPTILMILIVILVVVKPF
>Q8LFN2|392-412
LGVTASILGVLLLAGALFVVL
>Q6GFJ1|16-36
IFATIIVGIIKFGIPMLIPLL
>Q6GFJ1|60-80
TIAIGIALFIFVIVRPPIEFI
>Q6GFJ1|139-159
LMNIWLDCITIIIALSIMFFL
>Q6GFJ1|163-183
LTLAALFIFPFYILTVYVFFG
>Q6GFJ1|245-263
AYSFAAINTVTDIGPIIVI
>Q6GFJ1|270-287
AISGSITVGTLAAFVGYL
>A0PNU3|18-38
WFFLFLLVVAGLIAIYVVLQL
>A0PNU3|67-87
IPAMLLALSLVLFTVAMAGPT
>A0PNU3|309-329
MGWLRLGALVLVAAALAALLI
>P44219|20-38
IQFWGFVAATGVLLYSVYL
>P44219|47-63
FSTFLFACVGTAATKGV
>P44220|7-23
AFSGVIALYGGYLYLRL
>P92127|661-681
ISVAAIVVVGGLVGFLCWWFI
>O28712|13-35
FFIAFSAYLVVILLMTAVSVYYL
>P40890|1370-1390
GAYALVFVTILLVIFFVAWFV
>P47075|631-651
YLSWLSISILLGGVSTTLLTY
>P47075|652-672
GSPTAMIGSIGFFITSLAVLI
>P47075|700-720
GMVSVFLILSILFSFFCNLVA
>B2TW63|11-31
ILLTILKAVVILLVVVTCGAF
>B2TW63|81-101
VIFTLAPMIAFTSLLLAFAIV
>B2TW63|114-134
IGILFFLMMAGLAVYAVLFAG
>B2TW63|154-174
LSYEVFLGLSLMGVVAQAGSF
>B2TW63|186-206
VWNVIPQFFGFITFAIAGVAV
>B2TW63|237-257
FFVGEYIGIVTISALMVTLFF
>B2TW63|265-285
LPPFIWFALKTAFFMMMFILI
>B2TW63|304-324
ICLPLTLINLLVTAAVILWQA
>B4SYZ3|11-31
ILLSILKAVVILLVVVTCGAF
>B4SYZ3|50-69
NRVGWGGSLQLVADMIKMFF
>B4SYZ3|81-101
VIFTLAPMIAFTSLLLSFAIV
>B4SYZ3|114-134
IGILFFLMMAGLAVYAVLFAG
>B4SYZ3|154-174
VSYEVFLGLSLMGVVAQAGSF
>B4SYZ3|186-206
LWNVIPQFFGFVTFAIAGVAV
>B4SYZ3|237-257
FFVGEYIGIVTVSALMVTLFF
>B4SYZ3|265-285
LPPFVWFALKTAFFMMMFILI
>B4SYZ3|304-324
VCLPLTLINLLVTAAVILWQA
>B4EZC4|11-31
ILLTVLKAVVILLVVVTCGAF
>B4EZC4|81-101
FIFTIAPVIAFSSLLLSFAIV
>B4EZC4|114-134
IGILFFLMVAGLAVYAVLFAG
>B4EZC4|154-174
VSYEVFLGLSILGVVAQAGSF
>B4EZC4|186-206
MWNIIPQFFGFITFAIAGVAV
>B4EZC4|237-257
FFVGEYIGIVAVSGLIVTLFF
>B4EZC4|265-285
LPSFVWFALKTGFFMMMFILI
>B4EZC4|304-324
ICLPLTLINLLVTAAVILYNA
>Q6EW49|46-69
IFASHFGQLAIIFLWTSGNLFHVA
>Q6EW49|135-158
LYTGALFLLFISAISLVGGWLHLQ
>Q6EW49|175-199
LNHHLSGLFGVSSLAWAGHLVHVAI
>Q6EW49|273-291
IAHHHLAIAFIFLVAGHMY
>Q6EW49|330-353
IHFQLGLALASLGVITSLVAQHMY
>Q6EW49|369-395
AALYTHHQYIAGFIMTGAFAHGAIFFI
>Q6EW49|417-439
AIISHLSWASLFLGFHTLGLYVH
>Q6EW49|517-535
FLVHHAIALGLHTTTLILV
>Q6EW49|575-596
AFYLAVFWMLNTIGWVTFYWHW
>Q6EW49|643-665
LSVWAWMFLFGHLVWATGFMFLI
>Q6EW49|707-727
LVGLAHFSVGYIFTYAAFLIA
>Q6FZY4|7-27
IWLLPLLIIVGKTLLLLVVLL
>Q6FZY4|82-102
GVFLLAPFVSATLALSTWAVI
>Q6FZY4|115-135
VGLLYILAISSLEVYGVIMGG
>Q6FZY4|161-181
IGFVLVTVILVSGSLDLTTIV
>Q6FZY4|199-219
FLDWNWLVLFPMFIIFFISAL
>Q6FZY4|251-271
LFFLGEYVAIVLMCALTTILF
>Q6FZY4|287-307
VPGIIWFVLKVCFVFFWFAMV
>Q6FZY4|322-342
LGWKVFLPFSLAMVVITATFL
>A0QU29|18-38
LAKAVAIFVFLLLTVLSAILI
>A0QU29|84-104
PIYLLAPVISVIPAFVAFSVI
>A0QU29|124-144
LPVAVLFILAATSIGVYGIVL
>A0QU29|165-185
VVSYEIAMGLSFVAVFLYAGT
>A0QU29|198-218
TWFVFLLLPSFLVYVVSMVGE
>A0QU29|261-281
SALATTMFLGGWHAPFPFNLI
>A0QU29|288-308
WWPLLWFTAKVWTFMFLYFWL
>A0QU29|321-341
MALGWKVLIPVSLLWIMVVAI
>A0QU29|353-373
WAAWLLTAAVVVVVALIWGLA
>Q87EJ9|59-79
LLAFLGPGYMVSVGYMDPGNW
>Q87EJ9|92-112
MLLSVILLSNVMAIVLQALAA
>Q87EJ9|144-164
LAIIACDLAEVIGTAIALNLL
>Q87EJ9|167-187
VPIILGAVITAVDVVLVLLLM
>Q87EJ9|196-216
AFVIALLLVIFGCFVVQIVLA
>Q87EJ9|233-253
VVADPQALYLAIGIVGATVMP
>Q87EJ9|288-308
LALMLALFINASILILAAAVF
>Q87EJ9|325-345
LLAPVLGVGVAATLFATALLA
>Q87EJ9|377-397
VLTRGLAIVPVIVVVALYGEQ
>Q87EJ9|402-422
LLLLSQVILSMQLPFAVIPLL
>Q87EJ9|439-459
WLMVVAWLIAGVIVVLNVKLL
>P41640|46-69
IFASHFGQLAIIFLWTSGNLFHVA
>P41640|135-158
LYAGALFLLFLSVIFLIAGRLHLQ
>P41640|175-199
LNHHLSGLFGVSSLAWTGHLVHVAI
>P41640|273-291
MAHHHLAIALVFSIAGHMY
>P41640|330-353
LHFQLGLALASLGVITSLVAQHMY
>P41640|369-395
AALYTHHQYIAGFIMTGAFAHGAIFLI
>P41640|417-439
AIISHLSWVSLLLGFHTLGLYVH
>P41640|517-535
FLVHHAIALGLHTTTLILV
>P41640|575-596
AFYLAVFWMLNTIGWVTFYWHW
>P41640|643-665
LSVWAWMFLFGHLVWATGFMFLI
>P41640|707-727
LVGLAHFSVGYIFTYAAFLIA
>Q9PMA3|4-24
FAFFALETLIKCIIIIAIFAS
>Q9PMA3|44-64
IGPDMVGPFGLIQLVADMIKL
>Q9PMA3|78-98
FIFAIAPLISAICAFVSLAAI
>Q9PMA3|120-140
VALLFVIGTSGLCFYAVFLGG
>Q9PMA3|165-185
VGALALIAIIMLVGSFSLVDI
>Q9PMA3|194-214
FSWLIFKQPLAFVLFIIALFI
>Q9PMA3|255-275
IAGAILVTLLFLGGFNSFWII
>Q9PMA3|279-299
IMMIVKSSFIFFWYFWARAAF
>Q9PMA3|312-332
YLILIPLAVLNLLITALTVLL
>Q318L9|76-99
IFSAHFGHLAIIFIWMSAAFFHGA
>Q318L9|162-185
LMALAIGAVIMAALMLHGGIYHYH
>Q318L9|201-225
LNHHIAGLVGLGSLAWAGHCIHIGA
>Q318L9|309-327
IAHHHLAFGVIAIIGGHLY
>Q318L9|368-391
RHAQLSVNLACLGSLSILISHHMY
>Q318L9|407-433
LGLFTHHMWIGALFIVGAGAHAGIAMV
>Q318L9|455-477
ALISHLNWVCMWLGFHSFGLYIH
>Q318L9|558-576
LMIHHIHAFQIHVTVLILL
>Q318L9|616-637
HVFLALFWMYNCISIVIFHFSW
>Q318L9|681-703
ISMYGLMFLGAHFIWAFSLMFLF
>Q318L9|741-761
AVGVAHFLLGGIATTWAFFHA
>P45996|27-37
TFYAGVKAGQG
>P45996|64-75
TFTYGVFGGYQI
>P45996|83-91
LAAELGYDD
>P45996|110-121
HGAYLSLKGSYE
>P45996|126-134
LDVYGKAGV
>P45996|164-173
GLFAVGAEYA
>P45996|178-185
LAVRLEYQ
>P45996|211-219
CINAGISYR
>B1J6M8|15-35
VVKAIVVLLAVVVCGALLSFV
>B1J6M8|81-101
MIFTLAPVVAMSALLIGFSII
>B1J6M8|114-134
IGLLFFFAMAGLSVYAVLFAG
>B1J6M8|154-174
VSYEVFLGLALMGVVVQVGSF
>B1J6M8|187-207
LWFIIPQFFGFCTFFIAGVAV
>B1J6M8|238-258
FFVGEYIGIILISALLVTLFF
>B1J6M8|270-290
QVPFLWFALKTAFFIMLFILL
>B1J6M8|307-327
WKFCLPLTLINLLVTAAIVLY
>P75369|23-43
ALAIIVLVVIIYSFIDNFSGF
>P75369|77-97
IFYVVSGSILGFVIALWFSYL
>P75369|114-134
FTIFLRSFPVLVFAFLFNNLF
>P75369|140-160
ATLTITWFSWLWSTKYITAFF
>P75369|212-232
LSIAGITGIGELIATPLGGTV
>P75369|236-256
LVLIPMLTLIGFLLFLEASVF
>P75369|287-307
VMIYILALVLAAFTLANLVQL
>P75369|350-370
TQAISLITLVFVLALLFGFLA
>P75369|386-406
LLVIRVIPSVLLFRLFDPIIF
>P75369|412-432
IIFVLAIHSAASYGQLITINF
>P75369|481-501
LVVFGIFGGSIIGGRINNFFE
>P75369|509-529
GTITLPLMVYLMVFEVILMAV
>A7Z9R3|4-24
LFIGELVSLSIMAFALGTDAF
>A7Z9R3|40-60
IFHIGVVIGLFHVMMPLAGMA
>A7Z9R3|64-84
LLSGFLGMLAVYIGGSLLFIL
>A7Z9R3|108-128
LLLFAIGVSLDSFSVGLSLGM
>A7Z9R3|134-154
FLAVTLFGVFSTVLTWAGLLA
>A7Z9R3|165-185
YSEALGGAILIGFGLKLLLPV
>P22961|12-32
GITLFPYFAILILILAILVVG
>Q1MGQ9|16-36
AFSVHILTASGSFLAFLGVVA
>Q1MGQ9|42-62
FIDMFWWLGLALLVDGIDGPI
>Q1MGQ9|77-97
GDTLDNIIDYVTYVLLPAFAL
>Q1MGQ9|101-121
GMIGEPWSFVAAGMIVVSSAI
>Q1MGQ9|134-154
FFSGFPVVWNMIVFTLFVIDA
>Q1MGQ9|160-180
LTVVIVSVVLTFLPINFLHPV
>Q1MGQ9|188-208
LNLGVFFLWSALGIFSLLMHF
>Q1MGQ9|215-235
LILFIVTGAYLYVIGAVLQFF
>C3P1E2|4-24
VPASAYLTLAIILFCIGLFGA
>C3P1E2|31-51
VIVLVCIELMLNAANLNFVAF
>C3P1E2|67-87
LFTMAVAAAEAAVGLAILIAL
>P80444|6-16
TWYTGAKLGWS
>Q67P12|6-26
LNAYVALSAVLFALGGIGVLV
>Q67P12|31-51
LAILMCIELMLNAANLLFVAF
>Q67P12|65-85
FLVITVAAAEVAIGLALTVLL
>A9VS91|4-24
VPASAYLTLAIILFCIGLFGA
>A9VS91|31-51
VIVLVCIELMLNAANLNLVAF
>A9VS91|67-87
LFTMSVAAAEAAVGLAILIAL
>Q9ZV24|75-91
VYWGAAGGVYIGTEYGI
>Q9ZV24|102-118
NAMLAGAATGAVLSAVG
>Q9ZV24|125-142
IVIDAILGGALATASQFV
>B4S6R2|30-50
AAAITSLLITIFVGPRLIAYL
>B4S6R2|72-92
LPTMGGTLIIFSILVSGLLWS
>B4S6R2|98-118
YVWLILLAILWMGTIGFIDDY
>B4S6R2|135-155
LIGQVSLGLVVGLYTWYDPAF
>B4S6R2|170-190
LTINYGIFYIPLVVFIITAVS
>B4S6R2|201-221
GLASGVSGIVVFALGGFAYLT
>B4S6R2|238-258
AGEVAILSMAIAMSCVGFLWF
>B4S6R2|265-285
IIMGDTGSLALGSAIAVIALL
>B4S6R2|290-310
LLLPVLAGTFLLETLSVSLQV
>B4S6R2|345-365
KIVIRFWIITLLFFLTSLMTL
>O78462|10-30
LVPIIGIIFPGLTMAFAFIYI
>Q1IKG7|27-47
FRTAFASLTALFMGLIIGPAV
>Q1IKG7|76-96
TMGGVLITIAIIVPTLLWADL
>Q1IKG7|100-120
FVWIAMLATIAFGAIGFTDDY
>Q1IKG7|135-155
AKMGLQILVAILVAISLVLVQ
>Q1IKG7|185-205
PHIWIIAYIPFLAFVAIVLVG
>Q1IKG7|218-238
GLAIGCTVIAAGALTVLTYVS
>Q1IKG7|255-275
VGELSIFCGAMVGSAIGFLWY
>Q1IKG7|283-303
FMGDVGSLALGGAIGTVAVII
>Q1IKG7|307-327
LLLPFIGGVFVLEALSVILQV
>Q1IKG7|356-376
KIIVRFWIASLVFALFALTTL
>Q68RY6|7-27
YLSVAPVLSTLWFGSLAGLLI
>Q9V817|213-233
TVAIVISLICIILTISVYLYV
>Q9V817|243-263
CFICYLASLFLGYFFLVLNVW
>Q9V817|273-293
AGFLGYFSVMAAFFWLSVIGI
>Q9V817|320-340
LYAWGIPLIMTAITYTADQVV
>Q9V817|364-384
VMIYFYGPMLLLIAFNIIMFV
>Q9V817|415-435
MFAIFLRLFILMGLSWSFEIL
>Q9V817|460-480
GTIIFVLFILKPSILKLIIAG
>Q3V7K4|19-39
ILAALAVFWGGGIALFSVVPV
>Q8YP83|13-33
ISGIGLASSLAAGLGIAALTL
>Q8YP83|49-69
LPLLLCTIASAIAGYFVVPLL
>Q8YP83|95-115
MGGIFFIPVAVVGACVLSNFA
>Q8YP83|119-139
LAVSALTLSYGLIGWIDDWQI
>Q8YP83|154-174
LALQIGFAAAFCLWLMFNQPA
>Q8YP83|183-203
WVSFALPLGFLFWPLAGFVLV
>Q8YP83|215-235
IDGLAGGTVAIALLALGAIVA
>Q8YP83|237-257
TSPALMVFCAALSGSCLGFLA
>Q8YP83|281-301
AVALLTNSLVALFILSGIFFV
>Q8YP83|346-366
VVSSFYVIAAILAAICLAIAS
>Q2S531|23-43
FITVRAALASITALGIALGAG
>Q2S531|79-99
MGGIIILLSVGGATLLWGAVA
>Q2S531|103-123
VWLSLVAMGGLGVVGFADDYV
>Q2S531|135-155
AWYKVAGQVAVGLFVGSVLYF
>Q2S531|186-206
LGVDLGWLVYLPVVVFIVTAV
>Q2S531|218-238
GLTTGVTAFVSLGLVALVYVS
>Q2S531|258-278
LTVFVAAVTAACFGFLWYNGY
>Q2S531|282-302
VFMGDTGALALGGAVGSTILM
>Q2S531|307-327
LLLPLLGIVYFAEALSVIVQT
>Q2S531|362-382
KIVTRFWIVTAITVIAALLIL
>Q317T2|26-46
YLFNNFIFIGVYTLFFFISLF
>Q317T2|81-101
MGGVFMVIPFLIFLLIININL
>Q317T2|106-126
LFLLLLTIFGFFITGFVDDFL
>Q317T2|142-162
FFLQSIIAIIFIFLAYEKDLI
>Q317T2|171-191
SWQINMNIFTLPISFLVLVGI
>Q317T2|201-221
LDGLAAGCSGIVFYGLGTEIL
>Q317T2|228-248
LIIFSILCYSMSGICLGFLKY
>Q317T2|271-291
SIALLTNSVFTLSIFSGIFII
>Q317T2|336-356
IVENFWKINILLVILGIVLKI
>Q1QYT5|11-31
RFLLFAMLGFVGLSVLLVLVF
>Q5F6L4|24-44
RAVMAALTALAFSLMFGPWTI
>Q5F6L4|69-89
GTPTMGGSLILTAITVSTLLW
>Q5F6L4|92-112
WANPYIWILLGVLLATGALGF
>Q5F6L4|133-153
MVWQSSVAVIAGLALFYLAAN
>Q5F6L4|171-193
LGVVGFLVLSYLTIVGTSNAVNL
>Q5F6L4|199-219
GLAAFPVVLVAAGLAIFAYVS
>Q5F6L4|239-259
VAIFCTAMCGACLGFLWFNAY
>Q5F6L4|263-283
VFMGDVGALALGAALGTVAVI
>Q5F6L4|288-308
FVLVIMGGLFVVEAVSVMLQV
>Q5F6L4|337-357
QVVVRFWIITIVLVLIGLSTL
>Q12EL8|29-49
AVMAALTALLIGLLAGPFVIR
>Q12EL8|76-96
TMGGVLILMSIGISTLLWFDL
>Q12EL8|100-120
FVWIVLLVTLGFGAIGWADDW
>Q12EL8|137-157
YLWQSLIGLVAALYLVFSISE
>Q12EL8|193-213
ISYPLGVFGFVILTYLVIVGS
>Q12EL8|225-245
GLAIMPVVMVGSALGVFAYVT
>Q12EL8|262-282
SGELLIFCSAMAGAGLAFLWF
>Q12EL8|289-309
VFMGDVGALALGAALGTIAVI
>Q12EL8|314-334
IVLAIMGGIFVVEALSVMMQV
>Q12EL8|369-389
QVVVRFWIITMLLCLVGLSTL
>Q54752|9-29
FLPVILVPLAGVVFPALAMGL
>P69396|10-30
FVPLVGLVFPAIAMTSLFLYV
>Q9C100|54-74
ILGYFLVPLLLTVIAGFVRVW
>Q9C100|146-166
LWNAAFGTLCIPLVYFTALNF
>Q9C100|168-188
YSFLAATLCTLMVALDNHLAT
>Q9C100|189-209
ISRFILLDSMLLFFIISTFFC
>Q9C100|229-249
LFLTGVCIGCVCSVKLVGLFI
>Q9C100|285-305
LLIFLPILIYAFTFWIQFAVL
>Q9C100|602-622
WFATSSLIVFALFVVGAVLAW
>Q9C100|639-659
YAGIYPFLGWFFNYLPYYIMG
>Q9C100|692-712
IVRVVVFISLYAIIAGVFIYF
>Q2QDA8|29-46
YIGWFGVLMIPTLLTATS
>Q2QDA8|118-133
HFLLGVACYMGREWEL
>Q2QDA8|142-156
WIAVAYSAPVAAATA
>Q2QDA8|197-218
FHMLGVAGVFGGSLFSAMHGSL
>Q2QDA8|274-288
FLAAWPVVGIWFTAL
>B2LML9|21-36
SVHIMHTALVAGWAGS
>B2LML9|101-115
IMFSGLCFLAAIWHW
>B2LML9|140-156
GIHLFLAGVACFGFGAF
>B2LML9|203-218
IAAGTLGILAGLFHLS
>B2LML9|237-252
VLSSSIAAVFFAAFVV
>B2LML9|457-472
SFALLFFFGHIWHGAR
>A4QK85|29-46
YIGWFGVLMIPTLLTATS
>A4QK85|118-133
HFLLGVACYMGREWEL
>A4QK85|142-156
WIAVAYSAPVAAATA
>A4QK85|197-218
FHMLGVAGVFGGSLFSAMHGSL
>A4QK85|274-288
FLTAWPVVGIWFTAL
>A8GJY0|9-29
YVLLIALALLALATLLVPCMV
>Q607G3|23-43
WMALFVVFFVIVGSYHIHAML
>Q607G3|59-79
LWVTVTPIVLVTFPAAVQSYL
>Q607G3|86-106
PWGATVCVLGLLLGEWINRYF
>Q607G3|111-131
WTYFPINFVFPASLVPGAIIL
>Q607G3|145-165
AIVGAMGWGLIFYPGNWPIIA
>Q607G3|215-235
VSAFFSAFMSILIYFMWHFIG
>P05429|21-36
SVHLMHTALVAGWAGS
>P05429|101-115
IVLSGLLFLAAVWHW
>P05429|140-156
GIHLFLSGLLCFGFGAF
>P05429|203-218
IAAGIVGIIAGLFHLT
>P05429|237-252
VLSSSIAAVFFAAFVV
>P05429|457-472
VFALLFFFGHIWHGSR
>O78511|21-36
AVHLMHTALVAGWAGS
>O78511|101-115
IGLSGLLFLAAVWHW
>O78511|140-156
GIHLVLAGLLCFGFGAF
>O78511|203-218
IAAGILGFIAGIFHIA
>O78511|237-252
VLSSSIAAVFFAAFIT
>O78511|457-472
NFALLFFLGHLWHGSR
>A1L1W9|67-87
GGWGWVVMLASMWCNGSVFGI
>A1L1W9|115-135
AWVGSLSMGMIFFCSPIVSVF
>A1L1W9|143-163
ITAVGGAAVGCVGLLASSFVT
>A1L1W9|172-192
YGIVFACGCSFAYQPSLVILG
>A1L1W9|205-225
IVTAGSSVFTITLPYMLSGLL
>A1L1W9|236-256
VLAIFMFILMLAGLTYKPLLP
>A1L1W9|287-307
IWAFGIPAALYGYFVPYVHLM
>A1L1W9|322-342
VLLACIGITSGVGRLIFGRVA
>A1L1W9|344-364
YVPGVNKVFLQVSSFMVIGVM
>A1L1W9|378-400
IAVCLLMGLFDGCFICIMAPIAF
>A1L1W9|412-432
IGFLLGMMSIPMTVGPPIAGF
>A1L1W9|444-464
FYLAGIPPLIGGAVLCAIPWV
>Q7N6C6|68-88
LIVIALMIMRGLSGFVSSYCI
>Q7N6C6|143-162
ITVVREGASIIGLFVLMFYY
>Q7N6C6|166-185
LSLILIVIAPIVSLVIRVVS
>Q7N6C6|252-272
PIIQLIASFALAFVLYAASFP
>Q7N6C6|274-294
IMETLTAGKITVVFSSMIALM
>Q4WCV3|423-443
LMLLDLKFSIGTLGLATGTLF
>Q4WCV3|462-482
FGAVSMTCFMITAVVCVYGLA
>Q04958|50-70
TWSLSSLFNFSWVVSYFVMGA
>Q04958|104-124
LSFWLILFALAVIVFVTYTIM
>Q0ZJ24|73-88
AHFVPEKPMYEQGLIL
>Q0ZJ24|139-153
TLEESFPFFGYVWKD
>Q0ZJ24|180-196
LYFGGVYDTWAPGGGDV
>Q0ZJ24|262-276
RALVWSGEAYLSYSL
>Q0ZJ24|292-307
FNNTAYPSEFYGPTGP
>Q0ZJ24|452-468
AAGFEKGIDRDFEPVLS
>O15438|33-53
QNSLLAWVPCIYLWVALPCYL
>O15438|74-94
MVLGVLLWCVSWADLFYSFHG
>O15438|100-120
APAPVFFVTPLVVGVTMLLAT
>O15438|133-153
SSGVLIIFWFLCVVCAIVPFR
>O15438|172-192
TTFYIHFALVLSALILACFRE
>O15438|303-323
LLATFGSSFLISACFKLIQDL
>O15438|350-370
FLVAGLMFLCSMMQSLILQHY
>O15438|427-447
LNLLWSAPLQIILAIYFLWQN
>O15438|451-471
SVLAGVAFMVLLIPLNGAVAV
>O15438|534-554
TTTFTWMCSPFLVTLITLWVY
>O15438|577-597
ILRLPLNMLPQLISNLTQASV
>O15438|964-984
KAVGLCTTLAICLLYVGQSAA
>O15438|1022-1042
QGFLVMLAAMAMAAGGIQAAR
>O15438|1086-1106
VILMLLNSFFNAISTLVVIMA
>O15438|1108-1128
TPLFTVVILPLAVLYTLVQRF
>O15438|1200-1220
EFVGNCVVLFAALFAVIGRSS
>O15438|1223-1243
PGLVGLSVSYSLQVTFALNWM
>Q01467|4-24
FLLPFVMMLVFSAESIFTDLV
>Q01467|33-53
QVLAPRFLMLVLIFMSAFINQ
>Q01467|57-77
MIYGFIFGFLYDMNYTSLLGV
>Q01467|101-121
FVVILIAVLAVCLLEFYVFGI
>Q01467|143-163
TILLNIAAALILVLPFRLFFM
>Q09WZ1|21-36
SVHIMHTALVAGWAGS
>Q09WZ1|101-115
IVFSGLCFLAAIWHW
>Q09WZ1|140-156
GIHLFLSGVACFGFGAF
>Q09WZ1|203-218
IAAGTLGILAGLFHLS
>Q09WZ1|237-252
VLSSSIAAVFFAAFVV
>Q09WZ1|457-472
SFALLFFFGHIWHGAR
>Q8WI36|29-46
YIGWFGVLMIPTLLTATS
>Q8WI36|118-133
HFLLGVACYMGREWEL
>Q8WI36|142-156
WIAVAYSAPVAAATA
>Q8WI36|197-218
FHMLGVAGVFGGSLFSAMHGSL
>Q8WI36|274-288
FLAAWPVVGIWFTAL
>Q5R6J3|69-89
MALGIVILLLVDVIWVASSEL
>Q5R6J3|101-121
FFSTFAKTSMFVLYLLGFIIW
>Q5R6J3|243-263
ISFFFCFVWFLANLSYQEALS
>Q5R6J3|268-288
AIVNILSSTSGLFTLILAAVF
>Q5R6J3|296-316
FTLSKLLAVILSIGGVVLVNL
>Q5R6J3|327-347
TIGSIWSLAGAMLYAVYIVMI
>Q5R6J3|361-381
MFFGFVGLFNLLLLWPGFFLL
>Q5R6J3|395-415
VVLMCIIINGLIGTVLSEFLW
>Q5R6J3|420-440
FLTSSLIGTLALSLTIPLSII
>Q5R6J3|452-472
WLFFAGAIPVFFSFFIVTLLC
>P65082|86-106
LAAVGSVAAALLVLSGFGAVV
>P46569|33-53
FLQIAYLIPGGILNILLLYTI
>P46569|66-86
FFLIYSTDCFVSFSMIFLDII
>P46569|98-118
PIIAPMFYEPLIGFKIMMIVL
>P46569|154-174
LKYLIILVFVIPFSIDWNLII
>P46569|202-222
FQLIFITIALLFTIVCTSVIF
>P46569|242-262
GTAYISMSFIILVVFQFLFAF
>P46569|271-291
TIFGYSLLSYDILNVGSPIIM
>O16974|7-27
IWLCYGIFSAILMIFMIVLLS
>O16974|39-61
VITMDIILNLLCWVNTWPSRMVF
>O16974|121-141
FYLLVYALIILYSFLAVQLLY
>O16974|173-193
CFMSGYLLAIIIIALSTLYQV
>O16974|211-230
MSLIAFSHTFVFTMLLAWQT
>O16974|241-261
IELLMIVSDMISFSMAYILLI
>Q9Y5U5|163-183
LGWLTVVLLAVAACVLLLTSA
>P54127|31-51
QLFYMVPGIIIHFRILSIMLF
>P54127|63-83
FIIFSMDSIASLTQLILDLFI
>P54127|98-117
YPLFEHYVLFPNIIFSIYNY
>P54127|151-171
IPVTIAFITLSPFLVIWNVII
>P54127|193-213
WASLSMFQMIFMAISLTITVF
>P54127|245-265
AAFFSAALFQSYFAFFSITAA
>P54127|272-292
FLQGFAFDVLNVGSPIVMVLI
>Q8BYR8|163-183
ILVPFLLAGFGTVSAGMVLDI
>Q8BYR8|196-216
VFILVPALLGLKGNLEMTLAS
>Q8BYR8|246-266
VQATVVGFLAAVAAIILGWIP
>Q8BYR8|283-303
VATAFIASLLQGIIMVGVIVG
>Q8BYR8|314-334
VATPIAASFGDLITLAILAWI
>Q8BYR8|348-368
ISPLVCAFFLALTPIWIIIAA
>Q8BYR8|377-397
LHSGWEPVITAMVISSIGGLI
>Q8BYR8|407-427
LVGIVVYTPVINGIGGNLVAI
>Q8BYR8|470-490
QVLLLFVIPGHLIFLYTIHLM
>Q8BYR8|499-519
VVFVVVYLFAAVLQVFTLLWI
>Q8BYR8|544-564
ALGDLLGTALLALSFHFLWLI
>Q92956|203-223
WWFLSGSLVIVIVCSTVGLII
>Q640S1|7-27
ISLLSLAMLVGCYVSGIIPLA
>Q640S1|35-55
LKLVTVLGAGLLCGTALAVIV
>Q640S1|102-122
AYIGVSLVLGFVFMLLVDQIG
>Q640S1|142-162
ITTTLGLVVHAAADGVALGAA
>Q640S1|172-192
LIVFVAIMLHKAPAAFGLVSF
>Q640S1|206-226
HLLVFALAAPVLSMLTYLGLS
>Q640S1|240-260
GVAMLFSAGTFLYVATVHVLP
>Q640S1|282-302
LEVCALVLGCLIPLVLSIGHQ
>B9FGV7|181-201
ILPVAVLGFFTKLVVFAAGPL
>B9FGV7|219-239
AAIQTAAHLVSVATITYAFAV
>B9FGV7|253-273
FAVLVASTAVDRLACVALGII
>B9FGV7|303-322
LLCETVGASIFALLLSKNNP
>B9FGV7|323-343
LTCIKLSCVISLCALPLLIFL
>B9FGV7|403-423
YVFVCFNVALAPGALMTTFLI
>B9FGV7|431-451
VIGAFGGSSGAVGILATFATA
>B9FGV7|462-482
AGAAGLIAQSALLGAAVVVYL
>B9FGV7|493-513
LFAFLGLIVASRAGHMAYSAI
>B9FGV7|530-550
IGATEIAVASLAELAMMAVAV
>B9FGV7|557-577
HFGALAALSATAVTAAAGMYC
>Q9I9R3|56-76
LLTAVYGLVVAGSVLLLGAII
>Q9I9R3|93-113
LVVQNSAVILCGALLMAVFQF
>Q9I9R3|123-143
GWLLTTCYIMVISIANIANLA
>Q9I9R3|185-205
APMLVGQIMAFGSHFIGCGFI
>Q9I9R3|301-321
IFFAGMSLAFLYMTVLGFDCI
>Q9I9R3|337-357
SLLMGASAVSGICGTVAFTWI
>Q9I9R3|367-387
GFIAGVTQLSCLTLCVASVFA
>Q9I9R3|443-463
YMSVGLLFAGVIAARVGLWSF
>Q9I9R3|485-505
GVQNSMNYLLDLLHFIMVILA
>Q9I9R3|510-530
AFGLLVIISVSFVAMGHMMYF
>Q8ZRP1|98-120
AAIIAAGPVANFIFAIFAYWLVF
>Q8ZRP1|376-398
VIYYLMFLALISVNLGIINLFPL
>Q8ZRP1|426-445
FSYRIGSILLVLLMGLALFN
>Q5XVI1|528-548
LVIAISFVVVALFATVILMVN
>Q863Y7|14-34
LLVALFGMGSWAAINGIWVEL
>Q863Y7|47-67
LPSYLSVLVALGNLGLLVVTL
>Q863Y7|79-99
APIQVVQALSVVGTALLAPLW
>Q863Y7|104-124
VMAGQVHSVAFLALTFVLALA
>Q863Y7|147-167
FFLGQGLSALLPCVLALGQGV
>Q863Y7|196-216
FFGALTALLVISAAAFQGLLL
>Q863Y7|278-298
ACLLGLLATTSALTNGVLPAV
>Q863Y7|313-333
LAVVLGSASNPLACFLAMGIL
>Q863Y7|340-360
LGGLSLLGTLFGAYLMALAIL
>Q863Y7|367-387
VGTSAGMVLVVVLWALCLGVF
>Q863Y7|405-425
ALLAAGVAIQVGSLLGAVTMF
>Q8TCU3|12-32
VFGYWWGTSFLLINIIGAGIF
>Q8TCU3|46-66
VGVSLCVWAGCAILAMTSTLC
>Q8TCU3|88-108
FGSTVAFLNLWTSLFLGSGVV
>Q8TCU3|129-149
VPKLPKKCLALAMLWIVGILT
>Q8TCU3|163-183
SSVLKVSILSFISLTGVVFLI
>Q8TCU3|207-227
LIQAIFQGYFAYSGGACFTLI
>Q8TCU3|241-261
CIFTALPLVTVVYLLVNISYL
>Q8TCU3|288-308
AWIMPFAISTSLFSNLLISIF
>Q8TCU3|337-357
FTAVLLLVTLGSLAIILTSLI
>Q8TCU3|359-379
LINYIFFTGSLWSILLMIGIL
>Q8TCU3|394-414
VFLSFPLATIVIDVGLVVIPL
>Q8TCU3|422-442
YVYVLLLVLSGLLFYIPLIHF
>Q96LD1|38-58
FFVLLLLVTMIVNLAMTIWIL
>Q6YAT4|318-338
LVTLAVPSAVALVLFLILAYI
>Q60538|68-88
ICVIVLLFILAVINLLITLVI
>Q92629|36-56
FFVLLLMILILVNLAMTIWIL
>Q9NP91|6-26
PLWANSLQFVFACISYAVGLG
>Q9NP91|43-63
FLVPYIIMLIVEGMPLLYLEL
>Q9NP91|80-100
ISPYLSGVGVASVVVSFFLSM
>Q9NP91|166-186
VQWEPALCLLLAWLVVYLCIL
>Q9NP91|195-215
VVYFTASLPYCVLIIYLIRGL
>Q9NP91|242-262
INAATQIFFSLGLGFGSLIAF
>Q9NP91|277-297
IIVSLINSFTSIFASIVTFSI
>Q9NP91|390-410
LWSVLYFFMLLMLGIGSMLGN
>Q9NP91|432-452
AISGLVCLVNCAIGMVFTMEA
>Q9NP91|466-486
TLSLLLIVLVETIAVCYVYGL
>Q9NP91|505-525
WKVMWAGVSPLLIVSLFVFYL
>Q9NP91|555-575
ALAVIGLLVASSTMCIPLAAL
>P97281|36-56
FFVLLLMILILVNLAMTIWIL
>Q4WGE2|86-106
VWATYAWIWVCFFLLALQSGI
>Q4WGE2|129-149
ILSSIIGGVLKLPIAKILNLW
>Q4WGE2|152-172
AEGFLVFVGVYTIGLIILAAC
>Q4WGE2|180-200
AGYVLFWIGYDAIYLILDVFV
>Q4WGE2|210-230
AFTFAFASTPFICTAFTAPLA
>Q4WGE2|242-262
WAYGAFAIIMPVALAPLAVVF
>Q4WGE2|297-317
IIGAFLLMAAWVLLLLPFSLA
>Q4WGE2|326-346
SAAFIAMVIIGFCLFFAFAAW
>Q4WGE2|367-387
LGACVMAATLYFSFYCWDLYF
>Q4WGE2|404-424
YMTQIYNVGSCFWGVVFGLWV
>Q4WGE2|432-452
HTCLFFGLPLMILGAGLMIHF
>Q4WGE2|459-479
IGYVIMCQIFIAFGGGTLVIG
>Q4WGE2|499-519
FIGLFSSLGGAIGYAVAAAIY
>Q4WGE2|573-593
FGAVAATCILILGIPAIAVWK
>A0A1B0GWG4|38-58
YVGLFLSLLAILLILLFTMLL
>Q6BVY9|111-127
MFYLATLVGGIAGVGYM
>Q4R8A8|10-30
VEWLLGIYFLSHIPITLFMDL
>Q4R8A8|69-89
FLFCELVFQLPFFPIATYAFL
>Q4R8A8|100-120
AIIYSVHTMTTLIPILSTFLF
>Q4R8A8|141-161
LTLISVYAPYLLIPFILLIFM
>Q96328|524-544
SFLPVASALLIGGVTVTSFTI
>Q96328|555-575
LASALWAGVTAGVVAMIKANG
>E9Q8Q8|311-331
FLLAATAALGSASVTLLVWLF
>P80967|27-45
QAAYVAAFLWVSPMIWHLV
>O55242|10-30
AWITLILTIIAVLIQAAWLWL
>Q2FV99|7-24
RLMTIAGVVLILVAAYLF
>Q9XIA7|21-43
THVALFGSWVVIIRAAPYVLSYF
>Q9SD80|31-48
LLRALGMFAGGVVLMRSY
>A7TZF3|242-262
IVWIMILSTISFVMIDFCMTY
>A7TZF3|299-319
IIIAVVPIISVFAIIGVMLFL
>A7TZF3|342-362
ISVILCVVIVSNINLIPLIYF
>A7TZF3|382-402
VVFLHFIYFSIVCGTILLVHL
>A7TZF3|421-441
WLTDISMILGFLLSIFIVTTI
>Q8NF91|8747-8767
AALPLQLLLLLLIGLACLVPM
>P26431|13-33
PPRIFPSLLVVVALVGLLPVL
>P26431|106-131
PFEISLWILLACLMKIGFHVIPTISS
>P26431|134-153
PESCLLIVVGLLVGGLIKGV
>P26431|159-178
FLQSDVFFLFLLPPIILDAG
>P26431|196-215
FAVVGTLWNAFFLGGLLYAV
>P26431|232-251
LLFGSIISAVDPVAVLAVFE
>P26431|261-280
ILVFGESLLNDAVTVVLYHL
>P26431|299-319
FLSFFVVSLGGVFVGVVYGVI
>P26431|343-362
YMAYLSAELFHLSGIMALIA
>P26431|415-434
WTFVISTLLFCLIARVLGVL
>P26431|453-474
QFIIAYGGLRGAIAFSLGYLLD
>P26431|484-503
FLTAIITVIFFTVFVQGMTI
>Q4R7S2|67-87
IITNGVILFVIWCTTWSVLGS
>Q4R7S2|95-115
LFGLLIIFCSAIIGGKILQLI
>Q4R7S2|116-136
RIPLVPPLPPLLGMLLAGFTI
>Q4R7S2|152-172
WSSILRSTALTVILIRAGLGL
>Q4R7S2|187-207
LAVGPCLMEASAAAVFSHFIM
>Q4R7S2|215-235
FLLGFVLGAVSPAIVVPSMMV
>Q4R7S2|260-280
VLAITGFNTCLSIVFSSGGIV
>Q4R7S2|284-304
IASIKSVSISLLAGIVLGFFV
>Q4R7S2|337-357
IGLHGTGGLFTLVLSFIAGTK
>Q4R7S2|368-388
IITNVWDIFQPLLFGLVGAEV
>Q4R7S2|398-418
IGIFVATLSLALCVRILVTYI
>Q4R7S2|431-451
IFIALAWMPKATVQAVLGPLV
>Q4R7S2|472-492
VAFLAILITAPNGALLMGILG
>Q8C0X2|122-142
GAALIALWTLLWALIGQEVLP
>Q8C0X2|146-166
LFGLVVIFYSAFLGGKILEFI
>Q8C0X2|167-187
KIPVVPPLPPLIGMLLAGFTI
>Q8C0X2|206-223
ALRNTALTIILVRAGLGL
>Q8C0X2|238-258
LSFGPCFLEACSAALFSHFIM
>Q8C0X2|266-286
FLLGFVLGAVSPAVVVPNMLM
>Q8C0X2|311-331
IVAITGFNTFLSIVFSSGSVI
>Q8C0X2|341-361
VLIGVLVGIVMGVFVQYFPSG
>Q8C0X2|371-391
AFLVLSMCISAVLGCQHIGLH
>Q8C0X2|419-439
IVANTWNVFQPLLFGLVGTEV
>Q8C0X2|449-469
IGMCLATLGLALSVRILSTFV
>Q8C0X2|482-502
VFIALSWIPKATVQAVLGPLA
>Q8C0X2|523-543
VAFLAILITAPNGALLIGILG
>H9JBU5|7-27
IATIVVKTFKIVLNIIILVLY
>H9JBU5|54-74
IVASGVIVGYLIYTLVQIVTF
>H9JBU5|88-108
IVMNFVGVFLWIAVGAVALHY
>H9JBU5|131-151
VGALCVINGAIYLLDTALSVI
>Q6UJY2|37-57
LPEIILILSLICTVGAFLNMH
>Q6UJY2|61-81
FPIPLPVILFLIGCCFEILSF
>Q6UJY2|100-120
IFFGIFTPVIIFNVAFDMDIY
>Q6UJY2|125-145
LFWQILVITIPGFLINYTLIL
>Q6UJY2|160-180
PWLLFSAVLISSDPMLTSASI
>Q6UJY2|192-212
LINGESLLTSVLSLVIYSGVV
>Q6UJY2|240-260
SFITGIVFTKVIQLWMATIFG
>Q6UJY2|269-289
IFSVLYLIFYVCELVGMSGIF
>Q6UJY2|314-334
FWNCLSFIGFLMVFTFIGLLI
>Q6UJY2|353-373
IYFTLIVLRLLVFLLMSPILS
>Q6UJY2|420-440
ILFHGVSVCVITLIVNRFILP
>Q6UJY2|633-653
FEYTGYLVVLMSTYPMIICWI
>Q6UJY2|666-686
CANYYFLAFYILEALLKVAAM
>Q6UJY2|693-713
HTWLLFELGITLVGVLDIILI
>B1GT62|487-507
GGIILGVIALIIAIVAVVLVF
>Q70HW3|5-25
GFVAALVAGGVAGVSVDLILF
>Q70HW3|49-69
IYAGVPSAAIGSFPNAAAFFI
>Q70HW3|85-105
YLTPMKHMLAASAGEVVACLI
>Q70HW3|142-162
RGYKSTVLREIPFSLVQFPLW
>Q70HW3|182-202
SAVCGAFAGGFAAAVTTPLDV
>Q70HW3|238-258
FAGVFPRMAAISLGGFIFLGA
>Q9LD83|190-210
IGCFGICLGLSSQAVLWLALA
>Q9LD83|217-237
FLHITPLINLVVWLFSLVVLV
>Q9LD83|266-286
FFFAPWVVCMFLAISVPPMFS
>Q9LD83|296-316
IWCVFMGPYFFLELKIYGQWL
>Q9LD83|326-346
VANPSSHLSVVGNFVGAILAS
>Q9LD83|353-373
VAKFLWAVGFAHYLVVFVTLY
>Q9LD83|389-409
VYSMFIAAPSAASIAWNTIYG
>Q9LD83|419-439
FFIALFLYISLVARINFFTGF
>Q9LD83|441-463
FSVAWWSYTFPMTTASVATIKYA
>Q9LD83|480-500
FISTAMVCVLFVSTLLHAFVW
>Q5U680|5-25
GFTASLVAGGVAGVSVDLILF
>Q5U680|49-69
IYAGVPSAAVGSFPNAAAFFL
>Q5U680|85-105
HFKPVKHMLAASTGEVVACLI
>Q5U680|142-162
RGYKSTVLREIPFSLVQFPLW
>Q5U680|182-202
SAVCGAFAGGFAAAVTTPLDV
>Q5U680|238-258
FAGVLPRMAAISMGGFIFLGA
>Q641C8|5-25
ELCASLLAGGAAGMSVDLILF
>Q641C8|49-69
IYAGVPSTAVGSFPNAAAFFV
>Q641C8|84-104
YLSPIIHMAAAFLGELVACLI
>Q641C8|141-161
RGYKSTVLREIPFSLVQFPLW
>Q641C8|181-201
SAVCGAFAGGFAAAVTTPLDV
>Q641C8|237-257
FAGVIPRMTMISLGGFIFLGA
>Q8BJS4|227-247
FLWFLLLLLLLTGLTYGAWHF
>Q95MM9|238-261
WRLYAGLFLGGIVGVILIFEVVLL
>P58359|17-37
VLALVAIGIVIGIALIVLPHV
>Q96A28|237-257
LAKGLLIFLLLVILAMGLWVI
>A6ZYZ4|297-317
WGTFILMGMNIFLFIVLQLLL
>A6ZYZ4|436-456
LEFYLYSISLVSMTILVSGLI
>O84584|22-42
CDMAIFLIFLNAFIWSSSFAL
>O84584|53-73
LFVTGSRMVLAGVVLFGLLLC
>O84584|85-105
IMPIVLLSVIGFYLTNVLEFI
>O84584|114-134
TACFIYGFSPFTAAFCSYVQL
>O84584|143-163
LGGLSLGLVSYLVYLLFGGSE
>O84584|165-185
VAEWGWQLGLPELLLIAATCL
>O84584|202-222
SLSMTAINAYAMVIAGVLSLI
>O84584|240-260
LFLQAIGALVIFSNLICYNLF
>O84584|271-291
FLSFCNLVMPLFASFFGWLLL
>O84584|294-314
SFPPGLLFAVGFMVLGCRLIY
>A6QU86|177-197
WGTWGLMGVNVLLFLIFQVAV
>A6QU86|346-366
TVALESAAAGAAVMGVLIALF
>Q1RKL2|4-24
ALKTYSIGIGWFLLSLVSSSA
>Q1RKL2|41-61
VAFFRFFFSSIVLLPFVVYYG
>Q1RKL2|74-91
ILRGLLLFFGMTSWTYGL
>Q1RKL2|98-118
TATVISFSIPLFTLILAVFFL
>Q1RKL2|121-141
NIIWQRWVVTIVGFVGLVITL
>Q1RKL2|148-168
FNPEMLYFVLAAISFAMLDII
>Q1RKL2|178-198
MISMLFYSAIVTAVVSIPAAA
>Q1RKL2|206-226
LFELALLFILGSSGSLILFLL
>Q1RKL2|237-257
ATAPYRYLELVISAIAAYFIF
>Q1RKL2|260-280
FPDKSTLHGAVIIIPATLFII
>Q62277|26-49
LGFVKVLQWVFAIFAFATCGSYTG
>Q62277|108-131
FVTVAVFAFLYSMGALATYIFLQN
>Q62277|139-162
GPMMDFLATAVFAFMWLVSSSAWA
>Q62277|201-224
GLNTSVVFGFLNLVLWVGNLWFVF
>Q5E930|43-65
AGYFRISLSLCSQALLWKIMIAP
>Q5E930|82-102
FHLLWYLALVTQVSLCFLYAL
>Q5E930|115-135
FLHYIGVNYLYAPSISWLLML
>Q5E930|151-171
LFWIFAVPVLTLDIKLYGQWF
>Q5E930|177-197
FLSMLANPASQVSVIANLVAA
>Q5E930|208-228
CALCMFSLGMVHYLVIFVTLY
>Q5E930|244-264
IFFLFVAAPAMASLAWNSICG
>Q5E930|266-286
FDAVAKMLFFLSLFIFMSLVC
>Q5E930|300-320
VAWWAYSFPLTFLALDSVQYA
>Q5E930|331-351
LMLIFSSISVLIFLGMMVLTA
>Q14714|54-74
LLLALLQLALGIAVTVVGFLM
>Q14714|87-107
PFWAGIIVCLVAYLGLFMLCV
>Q14714|123-143
LLYFLLSALGLTVCVLAVAFA
>Q14714|194-214
FLLIQMILNLVCGLVCLLACF
>P44799|9-25
IVTALCLVGVGVGALWG
>C4JLG3|15-35
ALASVSISLLAWLIAFVSAII
>C4JLG3|45-65
IYWWNLVYMFLCIVGIAYVMA
>C4JLG3|75-95
AVVGYVSAGFAFTTFAADGLL
>C4JLG3|104-124
AAGAGFILLSIVNVVWIFYFG
>P53815|208-228
IFMYMSLAGLGLLVVVGLHQL
>O42179|58-79
VIYITVFVVGLTGNTLAIYVVL
>O42179|90-110
IYILNLAVADELYIVGLPFLA
>O42179|127-148
VVMTADSMNQFTSIFCLTVMSI
>O42179|171-191
VVSAAVWAVSFVVVLPVVIFS
>O42179|241-261
AMVGFFGPLLIICLCYLLIVI
>Q9EQJ0|114-134
LLTALLLLLLSLCESPAVPVL
>Q9EQJ0|138-158
TYVHATLELFALMVVVFELCM
>Q9EQJ0|173-193
RTMVKTSVLVVQFIEAIVVLV
>Q9EQJ0|203-221
RALRCIFLVDCRYCGGVRR
>Q9EQJ0|236-256
ILLLLLFFMIIFAILGFYLFS
>Q9EQJ0|299-319
VFFIVYLSIELYFIMNLLLAV
>Q9EQJ0|446-466
YFMYLVVAVNGVWILVETFML
>Q9EQJ0|481-501
LVFLTIYGVELFMKVAGLGPV
>Q9EQJ0|505-527
SSGWNLFDFSVTAFAFLGLLALT
>Q9EQJ0|536-550
IVVLRPLQLLRLFKL
>Q9EQJ0|570-590
SLGLTLLTFYYSFAIVGMEFF
>Q9EQJ0|672-692
FYIVTMVVMTIIVAFILEAFV
>A7ER02|18-38
MIAGATAGLIARFVIAPLDVV
>A7ER02|92-108
LMYVSYSAIQFTTYRSV
>A7ER02|128-148
FIAGASAGAVATTATYPLDLL
>A7ER02|180-200
FFQGLGAGVGQIIPYMGIFFA
>A7ER02|221-241
ATAGVLASVIAKTGIFPFDLI
>A7ER02|285-302
GLTVSLFKAAPASAVTMW
>Q91Y74|9-26
LLALALVLVVVMVWYSIS
>Q5NVC1|19-39
AVAGSVSGLVTRALISPFDVI
>Q5NVC1|87-107
ILSIGYGAVQFLSFEMLTELV
>Q5NVC1|122-142
FVCGGLAACMATLTVHPVDVL
>Q5NVC1|173-193
VFYKGLAPTLIAIFPYAGLQF
>Q5NVC1|220-240
LLCGSGAGVISKTLTYPLDLF
>Q5NVC1|293-313
ALSTGFMFFWYEFFCNVFHCM
>A2RV66|99-119
FLLVGSIFVSFVILGSLVGLC
>Q5XIH2|3-23
FGATVAIGLTVFVVFIATIIV
>A1RI59|11-31
LANGSLVLQILLGIAAGVILA
>A1RI59|43-63
FLGSLFVGALKAIAPILVFIL
>A1RI59|81-101
PIVVLYLFGTFAAALTAVVLS
>A1RI59|141-161
ALMTGNYIGILAWGVGLGLAL
>A1RI59|192-212
IGIFGLVAATFAETGFAAIAG
>A1RI59|216-236
LLAVLLSAMAIIALIVNPLIV
>A1RI59|298-318
MGGAAITITVLTLAAVHTLGI
>A1RI59|330-350
VVAAVSACGASGVAGGSLLLI
>A1RI59|357-377
FGISNDIAMQVVAVGFIIGVI
>P0DOE5|21-44
IHMITTIISLLIIISIMIAILNKL
>Q6KB58|7-27
VWFLSVAFLLVFIMSLLFTYS
>Q6R6I6|409-429
RVFVWVVSAITCFGNIFVICM
>Q6R6I6|444-464
IMSLCCADCLMGVYLFVIGAF
>Q6R6I6|487-507
FMGSLAVLSTEVSVLLLTFLT
>Q6R6I6|528-548
TVAVLIFIWITGFIVAFAPLG
>Q6R6I6|578-598
IYSVVIFLGINLVAFIIIVFS
>Q6R6I6|630-650
FFFIVFTDALCWIPIFILKFL
>Q6R6I6|661-681
ITSWVVIFILPINSALNPIIY
>B2VDB2|15-35
GSLVTQIMVGLVAGIALAWLS
>B2VDB2|49-69
FVNALKAVAPLLVLVLVISSI
>B2VDB2|82-102
PIVMLYLLSTFFAAVVAVVAS
>B2VDB2|118-138
IVPPSGILEVLHGLLMSMVTN
>B2VDB2|142-162
AVMKANYIGILVWAIGLGFAF
>B2VDB2|190-210
FAPVGIFGLVASILASTGFDA
>B2VDB2|217-237
LLGLLLGCMLLMALVFNPLLV
>B2VDB2|299-319
MAGASITITVLTLAAVHTLGI
>B2VDB2|331-351
LVASVCACGASGVAGGSLLLI
>B2VDB2|358-378
FGIPNEIAMQVVAVGFIIGVL
>P51564|5-25
IIIILLITVLDAIGIGLIMPV
>P51564|42-62
HYGVLLALYATMQVIFAPILG
>P51564|72-92
PILLFSLLGAALDYLLMAFST
>P51564|94-114
LWMLYIGRIIAGITGATGAVC
>P51564|131-151
FGFLGGVFGVGLIIGPMLGGL
>P51564|159-179
MPFIFAAISHSILLILSLLFF
>P51564|215-235
LATYFIIQLIGQIPATIWVLF
>P51564|247-267
IGMSLAVLGVLHIFFQAIVAG
>P51564|291-311
LLLAWIGHVWVILPALICLAA
>P51564|337-357
GTLVSLTNITGIIGPLLFAFI
>P51564|362-382
VAYWDGLLWLMGAILYAMLLI
>B2IAR7|6-26
VLLIFSWLTVATLLWMDWSKN
>B2IAR7|348-368
LMALIGQGLFWILSHLNSLLH
>B2IAR7|370-390
WGWAIVGLVVLLRIAMYPLSA
>B2IAR7|437-457
GGCFPILIQMPIFFALYWVLV
>B2IAR7|479-499
PYFILPLLNIVIMWATQKLTP
>B2IAR7|516-536
PLIFGVMMAFVPSGLALYWVI
>A3QP00|567-587
IAVALLAALGFLSTLAILVIF
>A3QP00|603-623
MCFLMLTLLLVAYMVVPVYVG
>A3QP00|636-656
LFPLCFTICISCIAVRSFQII
>A3QP00|682-702
MAFITVLKMVIVVIGMLATGL
>A3QP00|728-748
LLFNTSLDLLLSVVGFSFANM
>A3QP00|761-781
FITLSMTFYFTSSISLCTFMS
>A3QP00|785-805
GVLVTIVDLLVTVLNLLAISL
>P63342|26-46
LFLPIQLGSAGAVVLFITALV
>P63342|88-108
LITTLYFIAFFVVVLIYAVAI
>P63342|128-148
MLVSLGVVLILNLIFLMGRHA
>P63342|152-172
VMGFLVFPLIAYFLFLSIYLV
>P63342|194-214
IWISIPVMVFAFSHTPIISTF
>P63342|236-256
VAYLIICISVLFFVFSCLLSI
>P63342|277-297
MLPNAPAWLSISGIIVAVVAM
>P63342|330-350
AFNRALSIMLVSLITFIVCCI
>P63342|354-374
AISMIYAISGPLIAMILFIMP
>P63342|389-409
SIGNLITLIVGILCVSVMFFS
>F5HGQ8|8-28
VGLPIIGVMLVLIVAILCYLA
>P16719|186-206
AGWAAAVVTVIMIYVLIHFNV
>Q94BZ1|43-63
IIVLCTALPISSLFPFLYFMI
>Q94BZ1|81-101
FVGCSFMLGRAFTSVAWGLVA
>Q94BZ1|108-128
PVILIGTASVVVFNTLFGLSL
>Q94BZ1|130-150
FWMAIITRFCLGSFNGLLGPI
>Q94BZ1|169-189
AVSTAWGIGLIIGPAIGGFLA
>Q94BZ1|208-228
FPFFLPCLAISVFAFLVTIVS
>Q94BZ1|280-300
IIVYCVFSLHDMAYTEIFSLW
>Q94BZ1|317-337
VGSVLAFSGFGLLIFQLSLYS
>Q94BZ1|346-367
IIVTRISGSLAMVVLSCYPLIA
>Q94BZ1|378-398
VTSASVAKSVLGTSAITGLFI
>Q94BZ1|415-435
IAMTAMSLFKAIGPAAAGIIF
>Q94BZ1|453-473
VFFILNVVLALGVVLTFKPFL
>Q9Z7N9|34-54
IFYSMFIGYIFYYFTRKSFTF
>Q9Z7N9|70-90
LGIIGSTLYFSYGISKFVSGV
>Q9Z7N9|113-133
IFFGMSSSIVLFALWWGLNGW
>Q9Z7N9|161-181
VWSTSHNIGGALIPILTGFII
>Q9Z7N9|185-205
GWRGAMYVPGILCIGMGLVLI
>Q9Z7N9|257-277
YVLTNQWLWFLAAASFFIYIV
>Q9Z7N9|302-322
FCVSLFEIGGLFGMLVAGWLS
>Q9Z7N9|331-351
GPMNVLFSLGLLFAILGMWFS
>Q9Z7N9|363-383
LLFVIGFFLYGPQMMIGLAAA
>Q9Z7N9|394-414
ASGFTGWFAYFGATFAGYPLG
>Q9Z7N9|424-444
GFFIALLACASIALLLFLPTW
>P55452|10-30
VFYWLGLIVIAWAVLTFLLVP
>P55452|68-88
VWMTAATTLTVTIVGMFQVAV
>P55452|98-118
GFLKIAFSTPLVFGGVVAAAG
>P55452|121-141
FTYGPSGAITAALAALFPSLP
>P55452|145-165
FIGWFGVLFAHTFLMTSFHFL
>P55452|196-216
VVLPVILPTVLAVTLLTLITA
>P55452|247-267
PDMAALLALLMGLVLMGLILL
>P55452|304-324
LAYLLAAIYLMPVALIVLFSF
>P55452|363-383
MSSIAVAVGLAITLFAVPIMV
>P55452|395-415
ICFVLPWIIPTMLLAVGLIVA
>P55452|426-446
LVLLGSYWLLPIGYVIFSLPL
>P55452|480-500
VVLPLVAPTAILVAGMKFNNL
>P55452|534-554
AAVSLVYVTLIMAFSLAVILI
>P0AG02|31-51
LWIIGMGLAFALIALAYTFFA
>P0AG02|323-343
AFLMIMWGIVGGLIGAGVALT
>Q2HDV5|40-60
VIMKLLAFTLGMIVIPIGSYF
>Q2HDV5|74-94
AGALAAIMANVVLIGYIFVAM
>Q7W8J2|10-29
VRLHPELALFAAIVFGHFIG
>Q7W8J2|36-55
VSLGTVVGTLIAGMILGLLF
>Q7W8J2|65-87
WAFFDLFLFAVGYSAGPQFFASL
>Q7W8J2|96-118
ALAVVVSCTGLAAAIAMVALFRF
>Q7W8J2|166-188
ATTYIFGEVGLILFVTVVAPRLL
>Q7W8J2|388-406
LVYLAGGVVVGILFGLLQV
>Q7W8J2|411-433
VPLGLGTSGGVLVVGLVAGWLYS
>Q7W8J2|446-465
LRLLSDVGLIVFIAAIGLAA
>Q7W8J2|480-502
LFAKLVGAGVVVTLAGPIAGLLL
>Q7W8J2|509-531
LPPVALLPGIAGAQTTVATLNAL
>Q7W8J2|546-568
VPFAVSNVLITLWGPVIVACAVA
>A1CJW1|41-61
LGFTAAMIVGPIGMYFVTVDF
>A1CJW1|69-89
GVTAAVTANVILFTYIYVAWL
>P35272|32-52
MTIIISVIVAIALAIGYLAVA
>P35272|295-315
AITLILAVLLGGMVGAGIVLG
>P0C5Q4|54-72
LIIPRFLLLIYSVIQCLFL
>O70480|119-139
IMALAAAILLLMIIILIVVKF
>Q832R4|10-30
IVAIGIGSAVFVILGRFVVIP
>Q832R4|44-64
FLALMSVVFGPVAGGLIGLIG
>Q832R4|74-94
GSAWWSWIICSGIIGIIFGFA
>Q832R4|115-135
IFQAFGNIVVWGLIAPSLDIL
>Q832R4|147-167
QGVFATVSNIVAVGIIGTLLM
>B7JIB5|3-23
IWLGILVGVVALVAGVALGFF
>Q91498|37-57
ILLVIVCIAMLLDNMLYMVIV
>Q91498|109-129
VLFASKAILQLLSNPFTGTFI
>Q91498|136-156
IPLLIGLTIMFFSTITFAFGE
>Q91498|166-186
SLQGLGSAFADTSGIAMIADK
>Q91498|198-218
GIALAFISFGSLVAPPFGGVL
>Q91498|226-246
VPFLVLSFVCLLDGILLLMVV
>Q91498|268-288
IDPYIAVVAGALTTCNIPLAF
>Q91498|307-327
QMGITWLPAFFPHILGVYITV
>Q91498|338-358
WLYGAVGLVIIGASSCTIPAC
>Q91498|364-384
LIIPLCALCFGIALVDTALLP
>Q91498|401-421
VYAIADISYSVAYALGPIMAG
>Q91498|429-449
FVQLNLGMGLVNILYAPGLLF
>Q7Z118|51-71
IFTYVLVQTLNFFYSSSMYIM
>Q7Z118|148-168
FGLTIFTIGAVIAVPFMSMLA
>Q7Z118|182-202
ILAFLANMAASFSPNFAIFLI
>Q7Z118|232-252
AWITVVYNVAWSLGMVWTLLV
>Q7Z118|263-283
YFIVSLPGVYGFALWYFLPES
>Q7Z118|339-359
IWLLFANGFIEMVISLVYFAI
>Q7Z118|373-393
AFLYSSLIEIPAGLAVIPLMM
>Q7Z118|399-419
MIVIWCLVFQTLALIGVTVFL
>Q7Z118|426-446
LVIMLVAKVMATIIYSVHPIW
>Q7Z118|457-477
SLCFSLMNIPQSMGIIMSPYV
>Q7Z118|486-506
WIPFVVIALFSFISATLAFML
>Q0BQ81|6-26
LALFFLVVSLIAGLFGFTGIS
>Q0BQ81|35-55
ILFVIFLIVFVVLLVMALAAG
>Q7CG59|4-24
WGIIFLIIALIEAALGFGGLA
>Q7CG59|27-47
AAWAAKVVFVVGIILFLISLF
>Q0V7N0|97-116
MMIMLGAICAIIVVVIVIYF
>Q5ZL74|189-209
LTIIIIIVSIVIIYIIVSAAC
>Q88GQ7|20-42
LNGILFVALFAVAVTQLAAMPAI
>Q88GQ7|70-92
ASWAAGINFSARGLLRIAVAFFG
>Q88GQ7|105-127
WSGLIVSVLVVTSTLLIGLWCGM
>Q88GQ7|137-159
ALLTAAGSAICGAAAVLAFESAL
>Q88GQ7|166-188
SAMAVGSVVLFGTLSMFLYPLAI
>Q88GQ7|234-253
MTRVMLLVPVLLVVGLWISR
>Q88GQ7|266-288
IAMPWFAFGFLALVLVNSMQVLP
>Q88GQ7|326-348
ALATGAILNLWLVGGGLAITLGV
>Q92YC7|24-43
VVSYFPGLAVAVLIAISAQF
>Q92YC7|48-67
YGAPATLMALLLGMSLNFLS
>Q92YC7|104-126
LGVSLLCLVTTALACTILFAIIV
>Q92YC7|136-158
LSLLTGGAVAICGASAAVALNAV
>Q92YC7|169-191
LALTIVAITLLSTSAMVLYPVLA
>Q92YC7|201-223
SGVFIGGTIHDVAQVVGAGFAMS
>Q92YC7|235-257
IVRVSLLAPTIIAVLIMVTVLGA
>Q92YC7|272-294
GFVLGFAFLAALKSMGFLPAAAG
>Q92YC7|301-318
SRWLLLIALGAVGLKTSV
>Q92YC7|328-350
HVTLALLATAFLAAFIVVGLLWY
>Q9PL67|8-28
LTLLFYALFNSLGSLPVFVAL
>Q9PL67|46-66
IFALLTLILFITFGQGFFRLL
>Q9PL67|68-88
VSLPAFQLTGGILLGSLAINM
>Q9PL67|107-127
IFYPLAFPVITGPATITSTLG
>Q9PL67|138-158
LVLGAIMLAWAFSLITLFFSS
>Q9PL67|176-196
FGISLALMAGNLMLKAISTAF
>O83284|19-41
LGLLVPFLLLLFSCTNTVGYGVL
>Q6F9V4|10-30
LLVLLVLLACGIFSQNAAVTI
>Q6F9V4|53-73
HGLNVGVIILTIGVLTPIASG
>Q6F9V4|84-104
FFSYKSILAITVGLLVAWLGG
>Q6F9V4|116-136
IVAGLLIGTVAGVALLRGVPV
>O28985|7-28
TLIGLIVGLLFGLSGIATLLSL
>O28985|38-60
AQLSQLGVASTLVMLVIALILII
>O28985|65-87
LSALIVGAVIGAVLNLVLQANGV
>Q32FU8|10-30
LIITSSFFAIAVVLVLSVLLI
>A4ZUD0|35-55
IILVFLITMPVRFFICIFAGL
>A4ZUD0|60-80
PICVLINLLPPLAIAIPFVTA
>A4ZUD0|124-144
IFCLVGIIIADVLNPILAFIN
>P9WG14|17-37
VIAIVSTGLVFAMTLVLTGLV
>P9WG14|230-250
AITVVAVLLWIVAALIVGSVV
>P9WG14|284-304
VVALLAAVVGGILSLLLAPLF
>P9WG14|308-328
VVVPLSAFVALPAIATVIGLL
>Q58704|26-46
GAVYTGEFTLYLLFIFGALII
>Q58704|54-74
LMTLFGLAALAFSLSVSPLIF
>Q58704|84-104
INYQLFWLSIFLGAIAFCIYM
>Q3Z2C8|10-30
LIITSSFFAIAVVLVLSVLLI
>B5EYN1|7-27
IIWQYIRAFVLIYACLYAGIF
>B5EYN1|31-51
LLPITIPGSIIGMLILFVLLA
>B5EYN1|63-83
GCYVLIRYMALLFVPIGVGVM
>B5EYN1|93-113
FGPVVVSCAISTLVVFVVVSW
>Q9W0R6|208-228
VWIYAICSIIAIIINIFILSL
>Q9W0R6|243-263
LIIYYLLSMIVGYSLLVYLAL
>Q9W0R6|277-297
IGFLAYFCIMLSFVFLAICSL
>Q9W0R6|315-335
LSLALAVLAVIGLRFLVSLAQ
>Q9W0R6|361-381
ILIYYYGPIALLLIFSIVCCL
>Q9W0R6|404-424
IVKTHFYAFSAYIVGVFAVWI
>Q9W0R6|439-459
FFIIDFWSGICILGLAIAGFI
>Q28727|30-50
ILSVVLSTVLTILLALVMFSM
>Q28727|84-104
GFVLAVAFGIMPIQAVVVLIM
>Q28727|128-148
VSMTTCSTLLALGMMPLCLYV
>Q28727|159-179
IVIPYDNIGTSLVALVVPVSI
>Q28727|197-217
VGSIAGAVLIVLIAVVGGILY
>Q28727|226-246
KLWIIGTIFPMAGYSLGFFLA
>Q28727|290-310
FPLIYSIFQIAFAAIFLGIYV
>Q8DGB4|80-102
LISGIALILVATACLAAYGLVSF
>Q8DGB4|117-139
GWSQFTAGFFVGAMGSAFVAFFL
>A3PBU4|12-32
LIAYIGIISTYLLVIPLLLFY
>A3PBU4|47-67
LGIYGLVFLFFPGLILFSPFL
>Q3BXF4|25-45
RGILAALTALFLSLWMGPAVI
>Q3BXF4|73-93
TMGGSLILLTVTLSVLLWGDL
>Q3BXF4|98-118
VWLVLAVMICFGAIGWYDDWI
>Q3BXF4|139-159
IFGLAAGLFLYYTADVPAAIT
>Q3BXF4|168-188
IALPLAGVSFVVIAYFWIVGF
>Q3BXF4|200-220
GLAIMPTVLVACALGVFAYAS
>Q3BXF4|237-257
AGELIIICSAIAGAGLGFLWF
>Q3BXF4|264-284
VFMGDIGALSLGAVLGTIAVI
>Q3BXF4|290-310
VLVIMGGVFVIETLSVMIQVV
>Q3BXF4|339-359
VIVRFWIISVVLVLIGLATLK
>Q86SM8|21-41
VAFNLIILSLTEGLGLGGLLG
>Q86SM8|60-80
IYLLDVACADLIFLGCHMVAI
>Q86SM8|107-127
YIVGLSLLAAVSVEQCLAALF
>Q86SM8|142-162
CVCALTWALCLLLHLLLSGAC
>Q86SM8|177-197
LWLVAAVLLALLCCTMCGASL
>Q86SM8|218-238
LILLTVLLFLFCGLPFGIYWL
>Q86SM8|242-262
LLWYIPHYFYHFSFLMAAVHC
>Q96LB1|34-54
VFLILFIALVGLVGNGFVLWL
>Q96LB1|64-84
FSVYVLSLAGADFLFLCFQII
>Q96LB1|97-117
ISINFPSFFTTVMTCAYLAGL
>Q96LB1|145-165
LSAVVCVLLWALSLLLSILEG
>Q96LB1|185-205
FITAAWLIFLFMVLCGSSLAL
>Q96LB1|229-249
VLVFLLCGLPFGIQWFLILWI
>Q96LB1|265-285
VVLSSLNSSANPIIYFFVGSF
>P87284|3-23
SAKIINIILSLFLPPVAVFLA
>P87284|31-51
IVDIILTILAWFPGMLYALYI
>O96813|10-30
LVPLVGLIFPAFSMALFFLYS
>Q2VEF8|7-27
YLSVAPVLSTLWFGALAGLLI
>P29270|29-46
YIGWFGVLMIPTLVSAIA
>P29270|118-133
HFLIGVACYLGREWEL
>P29270|142-156
WICVAFSAPVAAATA
>P29270|197-218
FHMLGVAGVFGGSLFSAMHGSL
>P29270|274-288
FLAAWPVIGIWFTAL
>Q88CS3|12-31
ALLWFVAGSIVLVLVFRWVP
>Q99MS3|15-34
YPWPTNVLLYAGLFSAGDAL
>Q99MS3|51-67
VATLAVTFHGNFNYVWL
>Q99MS3|92-110
VGGPIALSAFYVGMSVLQG
>Q99MS3|151-168
AYTGLCAFLWATFLCFSQ
>P11004|61-76
AHFVPEKPMYEQGIIL
>P11004|127-141
SLEEYSTFFSQDWKD
>P11004|168-184
MFFGGVYDTWAPGGGDV
>P11004|250-264
RAFIWNGEAYLSYSL
>P11004|280-295
YNNTVYPSEFFGPTAA
>P11004|440-456
AAGFEKGIDRATEPVLA
>Q01JR9|367-387
GILLSTGTLVSSCAIAVTGVF
>Q01JR9|405-425
FPCAAAGIVAGSLALYLAALL
>Q9QYM0|179-199
LILSIVCLMITQLAGFSGPAF
>Q9QYM0|219-239
LLLVLGLLLTEVVRSWSLALT
>Q9QYM0|296-316
LLAGGPVVAILGMIYNVIILG
>Q9QYM0|317-337
PTGFLGSAVFILFYPAMMFVS
>Q9QYM0|400-420
SITVGVAPIVVVIASVVTFSV
>Q9QYM0|426-446
FDLTAAQAFTVVTVFNSMTFA
>Q9QYM0|608-628
ILGQMTLLEGSIAVSGTFAYV
>Q9QYM0|847-867
VYIQAAGGPLAFLVIMVLFML
>Q9QYM0|916-936
IYALSMAVMLILKAIRGVVFV
>Q9QYM0|996-1016
VILVFFCVGMIAGVFPWFLVA
>Q9QYM0|1017-1037
VGPLLILFSVLHIVSRVLIRE
>Q9QYM0|1101-1121
LDLISIALITTTGLMIVLMHG
>Q9QYM0|1126-1146
AYAGLAISYAVQLTGLFQFTV
>A4QL45|21-36
SVHIMHTALVAGWAGS
>A4QL45|101-115
IVFSGLCFLAAIWHW
>A4QL45|140-156
GIHLFLSGVACFGFGAF
>A4QL45|203-218
IAAGTLGILAGLFHLS
>A4QL45|237-252
VLSSSIAAVFFAAFVV
>A4QL45|457-472
SFALLFFFGHIWHGSR
>Q7XQQ1|367-387
GILLSTGTLVSSCAIAVTGVF
>Q7XQQ1|405-425
FPCAAAGIVAGSLALYLAALL
>P14225|29-49
FIGSSTNLIMVASTTATLAAA
>P14225|86-107
IVDVLAMGAAGHGLGVGIVLGL
>Q9TQZ3|2-31
LLLLLGIIVLHVAVLVLLFVSTIVSQWMVG
>Q9TQZ3|65-91
VQATMILSIIFSVLSLFLFFCQLFTLT
>Q9TQZ3|96-119
FYITGVFQILAGLCVMSAASIYTV
>Q9TQZ3|134-156
FAYILAWVAFPLALLSGVIYVIL
>A4QK14|73-88
AHFVPEKPMYEQGLIL
>A4QK14|139-153
TLEESFPFFGYVWKD
>A4QK14|180-196
LYFGGVYDTWAPGGGDV
>A4QK14|262-276
RALVWSGEAYLSYSL
>A4QK14|292-307
FNNTAYPSEFYGPTGP
>A4QK14|452-468
AAGFEKGIDRDFEPVLS
>O80844|15-35
NLYYVTLVALLCIASYLLGIW
>Q5E9K8|56-76
AAGGVAAVVTWLLGEPALWLG
>Q5E9K8|88-108
PLHSLLAFVGANLVFWFLALT
>Q5E9K8|115-135
LISVMILTRVIMQIIKDMILS
>Q5E9K8|205-225
ILGSYIPGVILSYLLLLCAFL
>Q0EEE2|338-358
TVIPLFHLAYILIILFAVVSC
>Q0EEE2|370-390
VAVFGVFSVAMSVVSGFGLML
>Q0EEE2|392-412
LGVPFVIIVANSPFLILGVGV
>Q0EEE2|442-462
VAVSITITTITNVLAFYTGIT
>Q0EEE2|476-496
GTTLLFCYFYSITCFGAVMAL
>Q0EEE2|559-579
FIVVLLYIFYIISSIYGCFQV
>Q0EEE2|760-780
VMIASTAMFIVSLLLIPHPVC
>Q0EEE2|782-802
LWVTFAIASVIVGVTGFMAFW
>Q0EEE2|814-834
LVICIGFSFDFSAHISYAFVS
>Q0EEE2|848-868
LYLLGYPVLQSAISTIIGVCV
>Q0EEE2|883-903
IMFLVMFFGAAHGLIFIPVFL
>O32333|194-214
ILPFMAFVAMLIGIIQGSGFG
>O32333|228-248
GIGLMILGFICSIPLLSALLG
>O32333|250-270
GAVIAQIVGTLIGVEIGKGTI
>O32333|278-298
ALFAINTQCACDFIPVGLGLA
>O32333|312-332
VLYSRFMIGVPRVAVAWVASI
>P23502|1219-1247
VGAIAAATTVAVVVVAVVVALIVVSIGLF
>Q6G6D6|12-32
IGKALMLPVAILPAAGILLAF
>Q6G6D6|81-101
LGLAGGDGVAALAALVGYLIM
>Q6G6D6|137-157
LVLGIPTLQTGVFGGIIMGAL
>Q6G6D6|182-202
FVPIVTSVVAIATGVLLSFAW
>Q6G6D6|223-243
LTTFIFGIIERSLIPFGLHHI
>Q6G6D6|284-304
AFTTGKYPFMMFGLPAAAFAI
>Q6G6D6|315-335
VVGGLMLSAGLTAFLTGITEP
>Q6G6D6|340-360
FLFVAPVLYGIHVLLAGTSFL
>Q6G6D6|364-384
LLGVKIGMTFSGGFIDYILYG
>Q6G6D6|395-415
LVIPVGIVYAIVYYFLFDFAI
>Q9KVD9|124-144
FATIFTPLIPGFIAAGLLLGI
>Q9KVD9|165-185
LVAYLKVFGKGLFAFLSILIG
>Q9KVD9|190-210
QAFGGSGVNGAILASLFVLGY
>Q9KVD9|225-245
FFGFAIDPRGNIIGVLLAAIL
>Q9KVD9|263-283
MILTSVVTLLIMGAVTFLIIM
>Q9KVD9|307-327
AAILAGLFLISVVFGIHQGFV
>Q9KVD9|342-362
LFPILAMAGAGQVGASLALYA
>Q9KVD9|376-396
GAIIPGILGIGEPLIYGVTLP
>Q9KVD9|406-426
IGGAAGGFFIGLISYLGLPVG
>Q9KVD9|448-468
IFAGMAVFVGGLLISYTVGFA
>A5IVW5|12-32
IGKALMLPVAILPAAGILLAF
>A5IVW5|81-101
LGLAGGDGVAALAALVGYLIM
>A5IVW5|137-157
LVLGIPTLQTGVFGGIIMGAL
>A5IVW5|182-202
FVPIVTSVVAIATGVLLSFAW
>A5IVW5|223-243
LTTFIFGIIERSLIPFGLHHI
>A5IVW5|284-304
AFTTGKYPFMMFGLPAAAFAI
>A5IVW5|315-335
VVGGLMLSAGLTAFLTGITEP
>A5IVW5|340-360
FLFVAPVLYGIHVLLAGTSFL
>A5IVW5|364-384
LLGVKIGMTFSGGFIDYILYG
>A5IVW5|395-415
LVIPVGIVYAIVYYFLFDFAI
>Q6YI48|749-769
GICAGGLVVLIILLGAIIVVI
>Q8VYE4|30-50
GMLAASFVLAVEILENLAFLA
>Q8VYE4|70-92
SSSEVTTFMATAFLLALLGGFLA
>Q8VYE4|99-118
FVIFLISASIEFLGLILLTI
>Q8VYE4|147-167
AFLFVGLYLVSLGIGGIKGSL
>Q8VYE4|189-209
FFNYYVFCLSCGALVAVTFVV
>Q8VYE4|219-239
WGFGVSTISIFLSILVFLLGS
>Q8VYE4|326-346
IVLKMLPIFGCTIMLNCCLAQ
>Q8VYE4|374-394
VFPVVFMLILAPTYDHLIIPF
>Q8VYE4|411-431
IGVGLVLSIVAMAVAALVELK
>Q8VYE4|448-468
LPITFLWIALQYLFLGSADLF
>Q8VYE4|491-511
SLSWASLALGYYLSSVMVPIV
>Q8VYE4|535-555
LFYWLMCVLSVVNFLHYLFWA
>Q60QP4|80-100
AILIPNLLFLLFLFLKCTSVI
>Q60QP4|113-133
AFTLLVYVSTLVNIIRCVYSM
>Q60QP4|151-171
IIIKFFYLTAEFCALTFGLLF
>Q60QP4|180-200
ILIALLGTLLVSIPHTAVQVI
>Q60QP4|224-244
FVFWVLSSATLALVYFFIMCL
>Q60QP4|262-282
FIYCMMMVTLNILQSMGAALI
>Q60QP4|290-310
LCFVGVSTYVYFVLYPPIIYF
>Q6CDD0|7-27
LILALSLLLRLHLAISPSYIH
>Q6CDD0|62-82
FVPLWILYTAPLSVLNFLWKG
>Q6CDD0|89-109
AYWFIRAGHALAYWILGDMAL
>Q6CDD0|179-199
LGLLIVIGTWNRVTFPLWLIV
>Q6CDD0|213-233
ISSLILLIASVALTAFFVIHV
>Q6CDD0|268-288
LTHLVSNLPVLLGPLLILLRT
>Q6CDD0|339-359
FTSAIFLLSYVFNIIMGFLMG
>Q8ETN0|88-108
PMWTAAAIFLVLMAGGMISTW
>Q5R7E4|34-54
LFALSGPLFLFQVLTFMIYIV
>Q5R7E4|67-87
LASVTLAVAFVNVCGVSVGVG
>Q5R7E4|120-140
LLCCLPCWALFLNTQHILLLF
>Q5R7E4|154-174
VMIFIPGLPVIFLYNLLAKYL
>Q5R7E4|184-204
VLSGVVGNCVNGVANYALVSV
>Q5R7E4|213-233
AYANIISQFAQTVFLLLYIVL
>Q5R7E4|254-273
PFFSLAVPSMLMICVEWWAY
>Q5R7E4|318-338
IPLGLSIGVCVRVGMALGAAD
>Q5R7E4|347-367
VSGVLSIVGISLVLGTLISIL
>Q5R7E4|381-401
VIALVSQVLPVYSVFHVFEAI
>Q5R7E4|421-441
VNAITYYIIGLPLGILLTFVV
>Q5R7E4|445-465
IMGLWLGMLACVFLATAAFVA
>Q5R7E4|558-578
GAALGAASATLMVGLTVRILA
>Q31125|7-27
APHWVAVGLLTWAALGLLVAG
>Q31125|146-166
ALGATVLISAAPFFVLFLIPV
>Q31125|177-197
LQILLSFASGGLLGDAFLHLI
>Q31125|222-242
GPILSVGLWVLSGIVAFLVVE
>Q31125|393-413
VTAIGALAGTACALLTEGGAV
>Q31125|417-437
VAGGAGPGWVLPFTAGGFIYV
>Q0IHC5|130-150
CLLLFIGIVCFQILNAIENLD
>P82873|179-199
FTYDVCGWIILACGIVAWVGM
>Q5SSN7|37-57
FVICFVAGIFFSFLGTGLLWL
>Q5SSN7|63-83
LFAVFYTLGNLAALASTCFLM
>Q5SSN7|98-118
LLATIIMLLCLVFTLCAALWW
>Q5SSN7|123-143
LALLFCILQFLSMTWYSLSYI
>Q5DTL9|510-530
LASFLFLYCACMSPVITFGGL
>Q5DTL9|539-559
ISAIESLFGASMTGIAYSLFG
>Q5DTL9|563-583
LTILGSTGPVLVFEKILFKFC
>Q5DTL9|597-617
IGLWTATLCIILVATDASSLV
>Q5DTL9|627-647
AFASLICIIFIYEALEKLFEL
>Q5DTL9|721-741
YVPDVLFWSVILFFSTVTMSA
>Q5DTL9|763-783
FAVFLTILCMVLIDYAIGIPS
>Q5DTL9|810-830
PWWTIIAAIIPALLCTILIFM
>Q5DTL9|856-876
LLMVAVMLGVCSIMGLPWFVA
>Q5DTL9|913-933
GLMIFILMGSSVFMTSILKFI
>Q5DTL9|936-956
PVLYGVFLYMGASSLKGIQLF
>Q5DTL9|999-1019
IIKVSRAAIVFPMMVLALVFV
>Q9H9S3|34-53
WTAITLFIFLVCCQIPLFGI
>Q9H9S3|77-96
MELGISPIVTSGLIMQLLAG
>Q9H9S3|118-138
LFGMIITIGQAIVYVMTGMYG
>Q9H9S3|145-165
AGICLLIIIQLFVAGLIVLLL
>Q9H9S3|173-193
YGLGSGISLFIATNICETIVW
>Q9H9S3|241-261
NLMNLIATVFVFAVVIYFQGF
>Q9H9S3|289-309
IPIILQSALVSNLYVISQMLS
>Q9H9S3|355-375
FEDPVHVVVYIIFMLGSCAFF
>Q9H9S3|421-441
AAFGGLCIGALSVLADFLGAI
>Q9H9S3|446-462
GILLAVTIIYQYFEIFV
>A0A1D8PI78|45-65
VMAGVSGFALGGFFGLFMASM
>A0A1D8PI78|151-171
AALVGCAGFAAFSLAIDMYLN
>B0S5Y3|11-31
AFGLGSWVSINGLWVELPLIV
>B0S5Y3|40-60
LPSYLTVIIQFANLGPLLVTL
>B0S5Y3|73-93
LAIYAVLSIGVVACILLAVFW
>B0S5Y3|107-127
AFFILTFFLALVDCTSSVTFL
>B0S5Y3|138-158
ITTYFIGEGLSGLVPGLVALA
>B0S5Y3|198-218
EIFFSFLAVMTTISLGAFLIL
>B0S5Y3|280-300
AFIYVMVLWVNSATNGLLPSV
>B0S5Y3|315-335
LSAALSAVANPVACIIAMFFP
>B0S5Y3|339-359
LVFLGILCLLGSTFGGYNMAM
>B0S5Y3|376-396
AIIVLSWVFFTGLLSYVKVMV
>B0S5Y3|407-427
ALVWCGAAVQTGSLLGSIIMF
>O88575|57-77
FLLVCISYAVGLGNVWRFPYL
>O88575|86-106
FLVPYIIMLIVEGMPLLYLEL
>O88575|128-148
SGVGIASLVVSFLASVYFNVI
>O88575|209-229
VQWEPALCLTLAWLMVYLCIL
>O88575|238-258
VVYFTTSLPYFVLIIYLVRGL
>O88575|285-305
INAATQIFFSLGLGCGGLIAF
>O88575|320-340
LIVSVINSTTAIFSSIVTFSI
>O88575|433-453
LWSVLYFFMLLTLGMGSMVGT
>O88575|475-495
AISGLVCLLNCAIGMVFTMEA
>O88575|509-529
TLSLLLIVLVETIAVCYVYGL
>O88575|548-568
WKVMWAFVSPLLIVGLFIFYL
>O88575|598-618
ALAVIGLLVASSTMCIPLVAL
>Q96NB2|100-122
MIITGFMLQFYRTMPAVIFWQWV
>Q96NB2|142-164
SVRQMALSYFTATTTAVATAVGM
>Q96NB2|174-192
LVGRWVPFAAVAAANCVNI
>Q96NB2|228-250
VVISRITMSAPGMILLPVIMERL
>Q96NB2|265-287
PLQVMLSGCFLIFMVPVACGLFP
>Q8BYU6|247-267
LWTYGSVFLGCLIVAVVLSSV
>Q6G973|12-32
LWLTIILIVTTVLILLSIALI
>Q6G973|175-195
IITIITAVIFLTITTVFAFFL
>Q5E9M8|103-120
ITGCMMTFYRTTPAVLFW
>Q5E9M8|147-167
LGTAYVSATTGAVATALGLNA
>Q5E9M8|175-195
LIGRFVPFAAVAAANCINIPL
>Q5E9M8|229-249
VVVSRILMAAPGMAIPPFIMN
>Q5E9M8|267-287
VQVGIVGFCLVFATPLCCALF
>P18405|12-29
LLAALAYLQCAVGCAVFA
>P18405|86-106
ILLAMFLVHYGHRCLIYPFLM
>P18405|111-131
PMPLLACTMAIMFCTCNGYLQ
>P18405|151-171
FLIGFGLWLTGMLINIHSDHI
>P18405|209-229
YALASWSVQGAAFAFFTFCFL
>Q06563|20-40
AIMTGALFGIGDVSAQLLFPT
>Q06563|55-75
AVIYGSLIFSFIGDKWYKILN
>Q06563|97-117
VDQLAFAPLGLPFYFTCMSIM
>Q06563|137-157
LLTNWAVWPLFQAINFSVVPL
>Q2A865|42-62
MLTCVGFCVGLGNVWRFPYLC
>Q2A865|66-86
GGGAFMIPFLILLVLEGIPLL
>Q2A865|120-140
FVSFMVGLYYNTIIAWVMWYF
>Q2A865|193-213
IQWWILLCLTCAWSVLYVCTI
>Q2A865|222-242
AVYITSTLPYVVLTIFLIRGL
>Q2A865|269-289
LDAGAQVFYSFSLAFGGLISF
>Q2A865|305-325
IVSIINGFTSVYAATVVYSII
>Q2A865|414-434
PLWSVLFFIMLFCLGLSSMFG
>Q2A865|457-477
LLTGLICLGTYLIAFIFTLNS
>Q2A865|491-511
SIPLLIIAFCEMFAVVYVYGV
>Q2A865|532-552
VTWRVVSPLIMLVIFLFFFVI
>Q2A865|582-602
VYAVVVIVAGVPCLTIPCFAI
>D0VFU8|388-408
SPVLIVVIFIILAIILAQLFG
>Q02LI9|17-37
LVGQIIVGLIAGLLLASFFPA
>Q02LI9|49-69
FVSALKAVAPVLVFVLVMASI
>Q02LI9|83-103
ILLLYLVGTFSAAVVAVIASF
>Q02LI9|142-162
ALISANFIGILAWAIGLGIAF
>Q02LI9|180-200
VSLIVKVVIRFAPLGIFGLVA
>Q02LI9|218-238
LVVLLGCMLFVAFVVNPLIVF
>Q02LI9|301-321
GAAITITVLTLAAVHTLGIAV
>Q02LI9|331-351
VVASVCACGASGVAGGSLLLI
>Q02LI9|357-377
LFGIPSEVAMQVVAVGFIIAI
>O18405|65-85
FLATVFVLVNLLGQLGGCGMV
>O18405|93-113
IAVGLLFFIVVLQTVAYSILW
>O18405|115-135
FQFLLRNFALIGALLLVLAEA
>O18405|178-198
LSVWQVIQDIIGSILMVLVVL
>O18405|206-226
ALILVALLTILNLYHNAWWTI
>O18405|243-263
TLSVIGGLLMIVSLGPGGVSM
>Q496J9|155-175
FFVLGMALMADGVEVFVVGFV
>Q496J9|192-212
WLGSIVYLGMMVGAFFWGGLA
>Q496J9|227-247
VNGFFAFLSSFVQGYGFFLFC
>Q496J9|249-269
LLSGFGIGGAIPTVFSYFAEV
>Q496J9|281-301
WLCMFWMIGGIYASAMAWAII
>Q496J9|321-341
VFVIVCALPCVSSVVALTFMP
>Q496J9|438-458
IVWFTLSFGYYGLSVWFPDVI
>Q496J9|579-599
AYWIYFVNFLGTLAVLPGNIV
>Q496J9|610-630
LTMLGGSMVLSGISCFFLWFG
>Q496J9|637-657
IGMLCLYNGLTISAWNSLDVV
>Q496J9|670-690
GFGFLNALCKAAAVLGNLIFG
>Q496J9|699-719
IPILLASTVLVCGGLVGLCLP
>Q96JF0|12-32
MLFGIFAWGLLFLLIFIYFTD
>A4VKR4|44-64
LGDLFVQALKAVAPVLVFVLV
>A4VKR4|82-102
IIVLYALGTLSAAAVAVLASF
>A4VKR4|115-135
TDVIPPAGVGAVLNTLLFNIV
>A4VKR4|141-161
ALLNGNFIGILAWAIGLGFAF
>A4VKR4|179-199
VTLIVKVVIRFAPLGVFGLVA
>A4VKR4|217-237
LLVLVGAMLFMALVMNPLIVF
>A4VKR4|298-318
MGGAAITITVLTLAAVNTLGI
>A4VKR4|330-350
LLAAVCACGASGVAGGSLLLI
>A4VKR4|357-377
FGISNDLAMQVVAVGFIIGVV
>Q9NSC7|15-35
VQWSLLLAVLVFFLFALPSFI
>P0DPE8|46-66
GTSAAWYILTIIGIYAVIFVF
>Q6CLP4|9-25
GWLAFGTVVTVAGSGIA
>O62653|13-32
LIVLLAIVTIIAIALVAILP
>P75314|38-58
AYFLFLLSFFVTAVMFLVGIF
>P75314|99-119
FGIAILALGLFSLFLMIFLGY
>P75314|143-163
FYFSVVAYCFWIALMLLFLVL
>P75314|204-224
AFATALCITLVVYELPFLGLF
>Q97SA4|10-30
VVAVGIGAALFVVIGMINIPT
>Q97SA4|46-66
LLSIIFGPIIGLLVGLIGHAI
>Q97SA4|73-93
YGLWWTWIIASGLFGLVVGLF
>Q97SA4|109-129
ILIFNLIQLLANALVWGVLAP
>Q97SA4|148-168
IVAGIANGVSVAIAGTLLLLA
>F5H9Z4|224-244
CVGITGTVSIILVSLSLLILI
>Q65188|10-32
LIVIITILITTRELSTTMLIVSL
>P55478|5-25
AIGLAIAFFVIALAYAAVGQA
>P55478|31-51
IAAMALSGFSPLAIKPTALAL
>P55478|74-94
VYPFAILGFPASALGGSVHLP
>P55478|121-141
SALVITIPKTPPLHAALITGA
>P55478|202-222
FLPWWLIAVAAGGSIGALIGS
>P55478|227-247
ASWLRVILSVLLMVSGLKLLW
>P27668|8-28
LITVVACFFIFSAAWFCLWSI
>P27668|78-98
VALAHLPLLMIGSVLTLLPVA
>P27668|112-132
LLLQGAALTAAALLQSLPWLG
>P27668|140-160
ALLLTLTGGLTLAPICLVFWH
>P27668|185-205
HLIWYLLLFIVSLWLQLGLPA
>P27668|207-224
LSRFTPFCLALPIIALAW
>P27668|231-249
ALIATLMNAIALIASQTWH
>P27668|253-273
VDLLLSLLAQSLTGLLLGAGI
>P43111|84-104
LFLYIALPLLVIMLMSWILTS
>P43111|409-429
WLLFFVLLGITYLVTSLLITI
>P0C1G7|42-62
LWWFWLVWTIIIILSCCCVCH
>O36364|21-41
ILGQVFNSVWLFISVIFLYIF
>O36364|51-71
IYLWLSFYTLGFMLWVLCKVL
>O36364|82-102
VITNCIGDFCLVFLSCIMLGI
>O36364|123-143
IGIFVSASCFGSLMIALLDGL
>O36364|174-194
LMFKSIFCIICIIMCLILTCL
>O36364|209-229
VIVGNVGLLSFVNILLWVMIA
>O36364|250-270
TYIYPYTMPVTVIFVLVIYLF
>O36400|23-43
IFFILAATNLMIAAFALGCLA
>Q09343|10-30
WFLSIFIVVVYYNEILTTPII
>Q89609|13-35
SSLATTMTTNFTSLLTSVVTTIA
>Q89609|78-98
LYLLVFLFGLLGNILVVIIVI
>Q89609|109-129
MLLLNLAISDLLFLLTLPFWM
>Q89609|160-180
VFCIILLTVDRYLAVVYAVTA
>Q89609|190-210
IVTCVCTWFLAGLLSLPEFFF
>Q89609|242-262
VIMLSLILPLLIMAVCYYVII
>Q89609|279-299
LIFVIMVAYFVFWTPYNIVLL
>Q89609|323-343
LITKTVAYTHCCINPVIYAFV
>Q89609|351-371
LYHFFHTYVAIYLCKYIPFLS
>Q6ZN44|307-327
VGLIAVAVCLVLLLLVLILVY
>O05407|22-42
VSPIVALTITPIVFALIGGFG
>O05407|59-79
SAALLLFAILFFGILIDAGLF
>O05407|89-109
IVKGDPVKIAIGSAVLAMLIA
>O05407|137-157
MVMATLAMLSLSIVSGMTPWG
>O05407|174-194
FFVPLLPTMLGGIACVIFLAF
>O05407|237-257
LIYLNLFLVISIMVFIVLGTK
>O05407|258-278
HPSVLFLIGFVLALTINYPNV
>O05407|292-312
AITVVLLVFSAGVFAGILSGT
>O05407|330-350
MGGFFPVIVALTSIPFTFVLS
>O05407|356-376
FGMVPIFAEAASAYGIEPVEI
>O05407|380-400
SIMGQPVHLMSPLVASTVLLV
>O05407|418-438
AVITSLVITLLAIITGAITIL
>O32060|11-31
VLWSTPVIYILLGIGFAFSIM
>O32060|66-88
ALSGRVGTGNIAGVATAIAFGGP
>O32060|92-114
FWMWAIAFIGAASAFVESTLAQI
>O32060|139-159
WFAVLFAAAALIAMAFLMPGV
>O32060|172-192
FGISPFVTGCGLVLLLGFIIF
>O32060|205-225
IVPFMAIGYILLSLIIIVMNV
>O32060|238-258
SAFALDSAFGGLIGMAISWGV
>O32060|292-312
AFSVYIDTLFVCSATAFMILF
>O32060|350-370
GFGAGFVAIALFFFAFTTIMA
>O32060|390-410
WAMLGLKLIILAATFYGTVKT
>O32060|416-436
ALGDAGLGIMVWLNVIAIVLL
>O55227|83-103
AFLVLLSIWLCVSTIGFGFVL
>O55227|116-136
WVVFIDCVGVGLLISTLMWFI
>O55227|164-184
FYPLLVILHFIQLFFINHVIL
>O55227|188-208
FIGYLVGNTLWLIAVGYYIYV
>O55227|223-243
VVLLYPFAPLIVLYGLSLALG
>O05406|5-25
LAYIPIAAMMVIIPGADTMLV
>O05406|50-70
FWTVIAILGLSVVIAKSVILF
>O05406|75-95
YLGAAYLIYLGVKSFFAKSMF
>O05406|155-175
IILASILTLLAVLWFLFLVYI
>Q09356|57-74
FLSVCLILCAISMHLSLL
>P54437|10-30
FIIGFIGAFISGMIGIGGAVI
>P54437|51-71
EVSGIGAIQVFFATLGGVWAY
>P54437|80-100
TLIIYMGSSILLGSVLGSYFS
>P54437|106-126
KGINFIYGILAIIAVILMFIP
>P54437|151-171
LAFIIGGVSGILGAGGAFILV
>P54437|186-206
VASSLAITFLSSIGATVGKVI
>P54437|210-230
VLFVPALVLMITSLIASPIGA
>P54437|240-260
FLQWVLAQLIGATAIKIWLEL
>B7VAB2|23-43
IVSVVMFTFIGYLTIGIPLAV
>B7VAB2|52-72
LGYGSVLAGLVISLQYLATLL
>B7VAB2|90-110
VLYGMAGSAASGLFMLLSVAI
>B7VAB2|121-141
LLVGRLVLGAAESLVGSAAIG
>B7VAB2|158-178
WNGIASYGAIALGAPLGVLLV
>B7VAB2|180-200
WLGLWSMGASIVLLGALGFAL
>B7VAB2|228-248
GMGLALGAIGFGTIATFITLY
>B7VAB2|255-275
ANAVLCLSAFGGCFIGARLLF
>B7VAB2|282-302
LGGFRVAIICLGVESLGLLLL
>B7VAB2|309-329
WVGLAGAALTGFGFSLVFPAF
>B7VAB2|351-371
LFVDLSLGITGPLVGFVANLF
>B7VAB2|375-395
SMFLFACLASLGGLALAVALH
>Q10909|48-68
IPFTLFVIAFILNGYYLSILI
>Q10909|82-102
YIFVVSRGISSLSASSIMMVL
>Q10909|126-145
FYSLLGSYVGSTLLLYLATV
>Q10909|162-182
FALVNVLLAVVLAVTTAIFQA
>Q10909|205-225
MFVIIATSFLIPIITLTFVLV
>Q10909|256-276
WTLFTFTLISLTEMIPSSFLV
>Q10909|296-316
LFIPAIMNSFQTLAWGIALIV
>Q3ZBG6|83-103
AFLVLLSIWLCVSTIGFGFVL
>Q3ZBG6|116-136
WVVFIDCVGVGLLISTLMWFI
>Q3ZBG6|164-184
FYPLLVILHFIQLFFINHVIL
>Q3ZBG6|188-208
FIGYLVGNTLWLVAVGYYIYV
>Q3ZBG6|223-243
VILLYPFAPLILLYGLSLALG
>A7ZSN9|11-31
WISFLSYALTGALVIVTGMVM
>A7ZSN9|51-71
FLNAGILISIFLNAWLMEIVP
>A7ZSN9|78-98
FGFLLMVLAVAGLMFSHSLAL
>A7ZSN9|101-121
AAMFILGVVSGITMSIGTFLV
>A7ZSN9|134-154
LLFTDSFFSMAGMIFPMIAAF
>A7ZSN9|162-182
WYWVYACIGLVYVAIFILTFG
>A7ZSN9|206-226
IGVLFLSVAALCYILGQLGFI
>A7ZSN9|245-265
TLVSNFWMSYMVGMWAFSFIL
>A7ZSN9|273-293
ILTVLAGLAAILMYVFNTGTP
>A7ZSN9|297-317
AWSILALGFFSSAIYTTIITL
>A7ZSN9|332-352
FVLTCGTIGTMLTFVVTGPIV
>A7ZSN9|361-381
LLTANGLYAVVFVMCFLLGFV
>Q05360|431-451
MVAVLIGLIFLNQPMTQVGVM
>Q05360|456-476
AIFLFLTNMTFQNVFAVINVF
>Q05360|506-526
LPLFLVVPFLFIAIAYPMIGL
>Q05360|534-554
LSALALVTLVANVSTSFGYLI
>Q05360|563-583
MALSVGPPLTIPFLLFGGVFL
>Q05360|647-667
FTFRLYGLILLILIFRIAGYV
>Q6XR72|11-31
LLFMLVLTVAFFVAELVSGYL
>Q6XR72|41-61
SFNMLSDLISLCVGLSAGYIA
>Q6XR72|82-102
ALSNAVFLTALCFTIFVEAVL
>Q6XR72|114-134
ELVLIVGVLGLLVNVVGLLIF
>Q6XR72|245-265
VMGDALGSVVVVITAIIFYVL
>Q6XR72|279-299
IDPSLTVLMVIIILSSAFPLI
>Q7N3Y5|272-292
LLAMIFLPTTFLTGLFGVNLG
>Q7N3Y5|301-321
LGFAIFCLLLFGLVLFVAWWL
>O07395|18-38
WFFLFLLVVAGLAALYILMQL
>O07395|67-87
LPAILLVASLVLFTIAMAGPT
>O07395|309-329
SVGWVRLGALVLRLAADALLI
>Q09466|396-416
ALYFLIAELTFSTMFGIMTFM
>Q09466|446-466
LPLFTIDGALMIVISYWMIGL
>Q09466|477-497
ILISVLVEQSATSCGLFLACL
>Q09466|503-523
LAIAFAVPASGLFALLSGLYG
>Q09466|584-604
VIGLCSIVIFFYLAGYIALFI
>C3P314|6-26
LIFVLQIIYVPILTIRTILLV
>C3P314|32-52
SAAAVGLLEGAIYIVSLGIVF
>C3P314|58-78
WMNIVAYVIGFSAGLLLGGYI
>B7N4F0|274-294
AMVFLPSTFLTGLFGVNLGGI
>B7N4F0|301-321
FGFSIFCILLVVLIGGVALWL
>P13464|12-32
ALSIVCSLAAGFCAASLYATF
>P13464|60-80
ATPVFFCGLSIIIATSVVVLL
>P13464|153-173
GVGVVIPTLLTFKGTVIALDV
>Q8VCF5|77-97
LIFLSNFLFSLPSLLALAAGL
>Q8VCF5|121-141
MLVLGGLVVSVVSLSGCLGAF
>Q8VCF5|153-173
GAVLFCLALEALAGVLMVTLW
>Q7ZUB3|13-33
LCSLNVVYMLVGLLLIVVAAW
>Q7ZUB3|45-65
IIGGVIAVGFFLQLIAIVGLI
>Q7ZUB3|73-93
VMLFFYMVILFVVFLFQFGVS
>Q7ZUB3|176-196
ILGGVGLFFSFTEILGVWLAM
>Q2YIT6|50-70
VLDLLSGVSITIVTIAIIWSG
>Q2YIT6|83-103
VVPVLGGALVVGAAAEIASYL
>C4ZV90|274-294
AMVFLPSTFLTGLFGVNLGGI
>C4ZV90|301-321
FGFSIFCILLVVLIGGVALWL
>B4PF15|240-260
IWLLLKTMLFPFVVGIMIWFW
>B4PF15|271-291
ALLEYMLIYLGAALTFLNLPL
>B4PF15|312-332
GIFYAMLLTFWLVFAGEHMLI
>B4PF15|345-365
YWKHLSAVVVGCISLFVFDIC
>B4PF15|391-411
FIVLAGVSAAIYFLFLCYMIW
>B4PF15|442-462
FKFLMLATLVCAALTVAGFVM
>B4PF15|483-503
AFLTGVYGMWNIYIFALLILY
>A4WAT9|274-294
AMVFLPSTFLTGLFGVNLGGI
>A4WAT9|301-321
FGFSAFCIMLVVLIGGVAWWL
>A7ZZT5|274-294
AMVFLPSTFLTGLFGVNLGGI
>A7ZZT5|301-321
FGFSIFCILLVVLIGGVALWL
>B4TWA8|274-294
AMVFLPSTFLTGLFGVNLGGI
>B4TWA8|301-321
FGFSLFCILLVVLIGGVTLWL
>P18540|19-39
WSILALVVAAMIFALMAITSW
>P18540|260-280
IFLGSVSVGLCIYIISLVYRL
>Q9Z8J7|1-21
MALGPSPYYGVSFFQFFSVFF
>Q9Z8J7|39-59
IQIIVFLAISCSGAFAGTFLV
>Q9Z8J7|64-84
AMYANAVSHTVLFGLVCVCLF
>Q9Z8J7|94-114
GTLTLAAMATAMLTGFLIYFI
>Q9Z8J7|125-145
STALVFSLLFSLSLVLLVFMT
>Q9Z8J7|165-185
EDIFPVTIVILANAVITIFAF
>Q9Z8J7|201-221
LGIPIRLVDYLIIFQLSACLV
>Q9Z8J7|226-246
AVGVLMALAFLIIPSLIAKVI
>Q9Z8J7|252-272
SLMAWSLVFSIGTAFLAPASS
>Q9Z8J7|286-306
SGISVVFLTMMYIVVKFISYF
>Q8EL25|12-31
SFYTGIGITLAIALVAGVLC
>Q8EL25|36-58
LDIMGQLVLAIMIGMIWGHTIGL
>Q8EL25|94-116
GLHAFLYAGLLLTVALVTVYSLA
>Q8EL25|126-148
SILTACGTAICGAAAIVAIAPLV
>Q8EL25|155-177
TAVSVAVIAVLGTMFTLIYTMMY
>Q8EL25|215-237
IAIVVKLTRVALLVPVAILIGIY
>Q8EL25|257-276
IPWFIFGFLAMSAVNTIGFL
>Q8EL25|281-303
VNLLISLAYLLLSMAMAGLGLNV
>Q8EL25|315-337
VFFAGLLGTLILIGCGFGLIYVM
>Q84ZM7|75-95
VLGANDGLVSVASLMIGVGAV
>Q84ZM7|103-123
LVSGVAGLVAGACSMAIGEFV
>Q84ZM7|167-187
AASALAFTVGALLPLLAGGFV
>Q84ZM7|194-214
VAAVCAATSAALAGFGALGAA
>Q84ZM7|227-247
VLLGGWAAMAACYGVLRLFAN
>A0KNW5|4-24
IALSISMLSLVAVLGLWLGNW
>A0KNW5|29-49
VGLGIGGVLFGGIIVGHFAGL
>A0KNW5|65-85
FGLILFVYTIGIQVGPGFFSS
>A0KNW5|95-115
GFAALLVLLGCAVAAALHQLF
>A0KNW5|158-178
MGYAVAYPFGICGILLTMWLI
>A0KNW5|371-391
MLPVFIGIGLGVLLGSIPFYL
>A0KNW5|403-425
AGGPLVVALILSRIGSIGKLYWF
>A0KNW5|439-459
IVLFLAVVGFKSGAGFIDTLI
>A0KNW5|465-485
AWMMYGVAITLIPLLVVGVLA
>A0KNW5|493-513
YLTLCGLLAGSMTDPPALAFA
>A0KNW5|533-553
LVMFLRIISPQLLAILLWAGA
>B9IUK2|3-23
IWLGILVGVVALVAGVALGFF
>P0DPC4|10-29
FDMLSIYIIYKLIVSNNTWL
>Q9ASQ6|616-636
LILGASGALVTIVLLAVGIYA
>Q4L4Y6|1-21
MLHMHIASWALTIILYVIAFL
>Q4L4Y6|42-62
VFMLLTLFSGFWLLIQEFMAA
>Q4L4Y6|71-91
MLLTLKMLCGIAVVALMEVSI
>Q4L4Y6|103-123
LFWATIILIIITMSLGIILPW
>P45417|66-86
FSFLSLIPILMVSFATAGFVL
>P45417|126-146
TVGLTGLLIALYSGVNWIGNL
>P45417|176-196
FLSLIGLLLALVITLFLTSVA
>P45417|221-241
LIALSISIFANYLLFLWILWV
>P45417|255-275
GTLMAAIGFEALKFAMTVALP
>P45417|290-310
IGLMTFFYFFARLTLFCAAWI
>Q92IR4|21-40
IIKYLVIFFLFCIISTVLIN
>Q92IR4|50-69
LIFSVICLLISLIGFSSVIF
>Q92IR4|95-117
FFAIFISSTIGLVFVLPIIYVLF
>Q92IR4|122-144
LEIIFFFSSVWMILVLSSSLVVL
>Q92IR4|156-178
ANFVGTFIMPLLIPNIIMTGLIL
>Q92IR4|183-205
LQLIFIMIGINLVFLPISFFLSS
>Q8BGZ8|374-394
LISGMVILGVLCFSLLLCSLA
>P53525|24-44
TTLMVAGLLGNVVAVAAYGLF
>P53525|71-91
FGASLSSALCLGALIYFVMMV
>P53525|115-135
IGWLAFALTMVVVQAANDSGV
>P53525|157-177
RAWIVVTICALLVTLTLRVII
>P53525|183-203
FVLLIPAVIGVIATAVTGNAG
>P53525|214-234
AVIVFALAIAALSGLKITAAL
>P53525|242-262
AVLIVQVVCGVLALAYGAELV
>P53525|279-299
LGLVAGVLVTLVCFSDCWALV
>P53525|311-331
LTALAMMAVTAATAAMSVQTA
>P53525|365-385
FDSLIGATAIVLGIGYVAGFV
>P53525|393-413
TWPVGRLVAWLTGCVALVFTS
>P53525|433-453
MTLNMFIPVLLVLGGPVTLAL
>P53525|490-510
FILFVGSPYIVYFTPLFDTLV
>P53525|517-537
EFMAIHFLLVGYIFYWAIIGI
>P53525|550-570
IGLLFAVMPFHAFFGIALMTM
>P53525|596-616
IGGAIAWSATELPVIIVIVAL
>P9WQM3|24-44
VVIGLGSMIGAGIFAALAPAA
>P9WQM3|47-67
AGSGLLLGLAVAAVVAYCNAI
>P9WQM3|93-113
FWGYLAGWGFVVGKTASCAAM
>P9WQM3|117-137
VGFYVWPAQAHAVAVAVVVAL
>P9WQM3|155-175
IVAVVLVVLTAVVVAAYGSGA
>P9WQM3|183-203
IGVDAHVWGMLQAAGLLFFAF
>P9WQM3|229-249
LALGITLAVYALVAVAVIAVL
>P9WQM3|276-296
VVQIGAAVAALGSLLALILGV
>P9WQM3|323-343
PFRAELVVGAVVAALAATADI
>P9WQM3|346-366
AIGFSSFGVLVYYAIANASAL
>P9WQM3|379-399
IPLVGLIGCVVLAFALPLSSV
>P9WQM3|400-420
AAGAAVLGVGVAAYGVRRIIT
>Q2G2M9|16-36
IFATIIVGIIKFGIPMLIPLL
>Q2G2M9|60-80
TIAIGIALFIFVIVRPPIEFI
>Q2G2M9|139-159
LMNIWLDCITIIIALSIMFFL
>Q2G2M9|163-183
LTLAALFIFPFYILTVYVFFG
>Q2G2M9|245-263
AYSFAAINTVTDIGPIIVI
>Q2G2M9|270-287
AISGSITVGTLAAFVGYL
>Q8CH34|519-539
LWVMGLSASMVITGVLVVSYL
>Q07WY2|15-35
IMAPIYLGLSLILFALGIKFF
>Q07WY2|53-73
LVLITLSLIDITLVGGLLIMV
>Q07WY2|136-156
IMWYLLIHITFVLSAFAMGYL
>B8EB95|15-35
IMAPIYLGLSLVLIGLGIKFF
>B8EB95|53-73
LVLVTLSLIDITLVGGLIVMV
>B8EB95|108-128
KVAASIVAISSIHLLKIFMDV
>B8EB95|136-156
IMWYLLIHITFVLSAFAMGYL
>O32115|1-21
MNVLWGLLGAVAIIAIAFLFS
>O32115|32-52
VIVGLCTQVAFGYIVLKWEAG
>O32115|89-109
AFALSVLPVIIFFSALIAVLY
>O32115|182-202
LFGYALLGIPIEYLLAASFMA
>O32115|261-281
LAFVALIAVVNGILGGAFGLF
>O32115|285-305
GVTLESILGYVFSPIAFLIGV
>O32115|344-364
ATIISFALCGFANFSSIAIML
>O32115|384-404
KAVLAGTLANLLSAAIAGMFI
>A5F1V9|10-30
IAQYCVSMGLIFLCLLAGINL
>A5F1V9|33-53
WLGIAIPGSIIGLLILFGLMA
>A5F1V9|73-93
MILLFVPISVGLMVHFDTLLA
>A5F1V9|97-117
PILASAIGGTLIVMVTLGLIL
>Q733E2|3-23
IWLGILVGVVALVAGVALGFF
>B6I4D1|6-26
FSGLFVVWLLCTLFIATLTWF
>B6I4D1|37-57
VFFSLLFLLTFFFGFPLTSVL
>B6I4D1|63-83
VGVAPPEILLQALLSAGCFYA
>B6I4D1|118-138
VILMGIALVSVGIFFMHNGFL
>B6I4D1|155-175
GVALKRFFYFFIPAMLVVYFL
>B6I4D1|181-201
AWLFFLVSTVAFGLLTYMIVG
>B6I4D1|207-227
IIIAFAIFLFIGIIRGWISLW
>B6I4D1|228-248
MLAAAGVLGIVGMFWLALKRY
>B6I4D1|341-361
LVVMGGALFIPLGAIVVGLII
>B6I4D1|378-398
YKAAILHSFCFGAIFNMIVLA
>B6I4D1|410-430
VFFIVVFGACLMIAKLLYWLF
>Q5PKK8|6-26
FSGLLVVWLLSTLFIATLTWF
>Q5PKK8|37-57
VFFSLLFLLTFFFGFPLTSVL
>Q5PKK8|63-83
VGVAPPEILLQALLSAACFYG
>Q5PKK8|118-138
VILMGIALVSVAIFFMHNGFL
>Q5PKK8|155-175
GVALKRFFYFFIPAMLVVYFL
>Q5PKK8|181-201
AWLFFLVSTVAFGLLTYMIVG
>Q5PKK8|207-227
IIIAFAIFLFIGIIRGWISLW
>Q5PKK8|228-248
MLAAAGVLGIVGMFWLALKRY
>Q5PKK8|341-361
LVVMGGALFIPLGAIVVGLII
>Q5PKK8|378-398
YKAAILHSFCFGAIFNMIVLA
>Q5PKK8|410-430
VFFLVVFGASLLVAKLLFWLF
>Q54QU8|187-207
LILALTLTTIFMVGEIVGGYF
>Q54QU8|217-237
AAHLLTDIGAMFLSLFAMWIS
>Q54QU8|252-272
AEILGALVSVLMIWALTGVLV
>Q54QU8|290-310
IMFIIASCGLFINIIDAIILH
>Q54QU8|376-396
IHVLGDCFQSIGVMVASCIIW
>Q54QU8|403-423
IADPITTLIFSVIVLGTTIKL
>P9WGF4|46-66
ISLLVLGLTALIQIVIVVMSG
>P9WGF4|75-95
IHNFADALTAVPLWIAFALGA
>P9WGF4|113-133
AGSFVVAMITMSAIIAGYEAI
>P9WGF4|145-165
VGWVALAGLVGFIGNEWVALY
>P9WGF4|202-222
VALGFPLADPIVGLLITAAIL
>F4IHS9|7-27
MQMGVIGALFLSVASSVSIVI
>F4IHS9|36-56
LGFPFATTLTSWHLMVTYCTL
>F4IHS9|75-95
VVLFGLLNGISIGLLNLSLGF
>F4IHS9|100-120
FYQMTKLAIIPFTVLLETLFL
>F4IHS9|132-152
LFLLLVGVGIASITDLQLNFV
>F4IHS9|154-174
SVLSLLAIATTCVGQILTNTI
>F4IHS9|184-204
QLLYQSAPFQAAILFVSGPFV
>F4IHS9|221-241
IVVGFITLSCLIAVSVNFSTF
>F4IHS9|250-270
VTYQVLGHLKTCLVLAFGYTL
>F4IHS9|280-300
IAGILIAVLGMLLYSYFCSVA
>O94262|227-247
WISFFFACFVVLSLVYFHYAV
>O23429|198-218
VVLGILLLLVLIIWISVCHGF
>Q28487|<1-15
D
>Q2NW07|4-24
WGIIFLVIALIAAALGFGGLA
>Q2NW07|27-47
AAWAAKIVFVVGIILFLISLF
>Q8TAA9|118-138
FLGLLVFLTPIAFILLPPILW
>Q8TAA9|152-172
LFISMAFKLLILLIGTWALFF
>Q8TAA9|183-203
FVFRALLLVLIFLFVVSYWLF
>Q8TAA9|223-243
AVSLVDALLFIHYLAIVLLEL
>P53975|85-104
ITSCALNFIVLLLTAWGYLL
>Q0Q4E7|19-39
WNFSWSIIFLLITIVLQYGYP
>Q0Q4E7|50-70
MFILWLLWPASMALSIFSAIY
>Q0Q4E7|79-99
ISGILAAICAVMWLAYFVQSI
>Q8C5C9|66-86
KLWMVIVTIFLCFIIVIVISL
>C4ZWZ4|6-26
LLFFATALCEIIGCFLPWLWL
>C4ZWZ4|31-51
SIWLLLPAGISLALFVWLLTL
>C4ZWZ4|61-81
AAYGGVYVCTALMWLRVVDGV
>C4ZWZ4|85-105
LYDWTGALIALCGMLIIVAGW
>Q9CNM5|25-45
YFLLGLTLAFSAVVAYISMSL
>Q9CNM5|50-70
PGLILMLAGFYGLLFLTYKLS
>Q9CNM5|74-94
LGILSTFAFTGFLGYTLGPIL
>Q9CNM5|105-125
IVVLALAGTAAVFFACSAYVL
>Q9CNM5|135-155
SGTIFALFIVLLLGMVASFFF
>Q9CNM5|158-178
PMLYIAISGLFVVFSTLGILY
>Q9CNM5|196-216
VSIFVSLYNLFISLLNIFSIL
>B2BNE5|40-60
GCLALGCAGIAAAGICICCLI
>P0AGN1|43-63
LLAMFVAVITPALLICQALGL
>P0AGN1|71-91
IISMSLFASGVASIIQIKAWG
>P0AGN1|93-113
VGSGLLSIQGTSFNFVAPLIM
>P0AGN1|126-146
PTMMAALFGTLMLASCTEMVI
>P0AGN1|156-176
IITPLVSGVVVMIIGLSLIQV
>P0AGN1|192-212
TFGAPKNLLLAGVVLALIILL
>P0AGN1|222-242
VASLVIAMAAGYALAWFMGML
>P0AGN1|260-280
LYYGLGIEWSLLLPLMLVFMI
>P0AGN1|352-372
GFVVALMLIVLGLFPAVSGFV
>P0AGN1|379-399
VLGGATLVMFGTIAASGVRIV
>P0AGN1|409-429
ILIIALSLAVGLGVSQQPLIL
>P0AGN1|439-459
LLSSGIAAGGITAIVLNLIFP
>Q9USP2|471-491
LFFILSFIFCLFFLFSLVLFG
>B5RAG1|6-26
LLFFVTALCEIIGCFLPWLWL
>B5RAG1|31-51
SVWWLLPAAASLALFVWLLTL
>B5RAG1|61-81
AAYGGVYVCTALLWLRVVDGV
>B5RAG1|85-105
VYDWCGALIALCGMLIIVVGW
>P94485|6-26
AAAVFSITIPIISAILIINFF
>P94485|37-57
MPVFFPLLLSPIGIILAFVSI
>P94485|68-88
IVLNAIMFPFPFFWFIGGALL
>Q1C5Q9|16-36
ALGILSHNMTVTLAILILIAI
>Q1C5Q9|51-71
YGLTIGVLILTIGVMAPIASG
>Q1C5Q9|88-108
ILAIVVGVAVSWLGGRGVSLM
>Q1C5Q9|114-134
VVAGLLVGTVLGVALFKGVPV
>P9WLF2|18-38
TTLAWTRTAFALLVNGVLLTL
>P9WLF2|48-68
AGLIPAGLAGAAASCCYVIAL
>P53880|46-66
FFFLFFLFFFFFFTFQFLVAF
>Q7WFU2|13-35
FIRQFGFSPLVVGIVCGMLYGNF
>Q7WFU2|50-69
FTARRLLRIAVAFYGLNISI
>Q7WFU2|76-98
GLPGLAVSVGVVASTLLIGTVAG
>Q7WFU2|108-127
TAMLTAAGSAICGAAAVLAF
>Q7WFU2|139-161
AVAVATVVLFGTLSMFLYPVIYH
>Q7WFU2|171-193
ALGIYIGGTVHEVAQVVGAASNI
>Q7WFU2|209-231
VALLVPVLLVLGFWLRASAAAGA
>Q7WFU2|241-260
VPWFAIGFLVLAIVNSLDIL
>Q7WFU2|273-292
VFVLTMAMTALGIETRFAQI
>Q7WFU2|296-318
GPRVMALGLVLYAWLVFGGYGIV
>Q58965|11-31
FLYLIVAMVILCPLGILLVWN
>Q58965|85-105
GYIISAIVGVILCVGAYYALI
>P65713|38-58
WHLSFSLLLAGSFVLFSWWAF
>P65713|69-89
ILVLATVVGMFMAFNVGGNDV
>P65713|107-127
ALLVAAIFEVSGAVIAGGDVT
>P65713|146-166
DFMNIMLSALSAAALWLLFAN
>P65713|178-198
IIGGIVGAAIALGMVSGQGGA
>P65713|213-233
VSWVLSPVLGGLVSYLLYGVI
>P65713|326-346
VPLVAAAGSMIIVAMLLFKGF
>P65713|360-380
FIIAMVGAAVWMATFIFAKTL
>P65713|389-409
TFLMFSWMQVFTASGFAFSHG
>P65713|437-457
AVPAAAMVTFGVALCAGLWFI
>P65713|472-492
MHPASGFAAELSAAGVVMGAT
>P65713|493-513
VLGLPVSSTHILIGAVLGVGI
>P65713|526-546
IVLAWVITLPSAAILASVGLV
>C0ZBY5|6-26
VMLVILIVIGLIGRSPIIATA
>C0ZBY5|52-72
LGLLFLTISVLVPFASEKISW
>C0ZBY5|77-97
PLFTTVVGLTALAGGAIATWM
>C0ZBY5|111-131
MIVGLVIGSIIGIVFFRGIPV
>C0ZBY5|132-152
GPLMAAGITAFVLKLWEWFGS
>O74383|19-41
YPELFITWCVMTYTFGVAGYMLG
>Q3K8R2|5-25
LWFFLAALFEIAGCFAFWMWL
>Q3K8R2|28-48
GKSALWVIPALISLTLFALLL
>Q3K8R2|59-79
AYAAYGGIYIIASIGWLAVVE
>Q3K8R2|84-104
LGSDWIGVALCVIGATVILFG
>O26521|1-21
MILMVIELLSVFIALLACFYA
>O26521|29-49
GIIPNRLTFPVIGLGLLLNGA
>O26521|58-78
WIFIYTAIFTAGIFALGYILW
>O26521|80-100
MVAWAGGDVKLFTAVTSLLPF
>O26521|104-124
LVSYSFLGTAFPVTASYPFPL
>O26521|126-146
VIINSILALLPFLLVYVFFII
>O26521|166-186
TSMVLALVITSAVTLTFLITD
>O26521|187-207
FLPFQIIVLSLILVYLLTMVI
>O26521|231-251
FELTVSGVVILWVSITVIQLI
>O26521|358-378
PAIFIGLLVSLLIGDLAMILF
>C0LGQ7|536-556
LVPILASAASVGIIIAVLLLV
>P0CF19|3-23
LLAYIPTNVLATYLTLVLRSI
>P0CF19|30-50
ANLLAIPNFVLHILLLFGLTW
>P0CF19|59-79
LGLSLLQPLYTVPLLAVLRFW
>P0CF19|87-107
WGTYAIITLILDNPYIHAICV
>P0CF19|122-142
VSTCLYNMFVQAGLIISSNIY
>P0CF19|156-176
VLFGLALFMFPILIGSKLIYV
>C0LGR6|510-530
IMVPIVVSTLVIILIAALAII
>Q16943|239-259
FPPVVYVVAAIILGLIIGKFL
>A1UFZ7|12-32
ALFVLAALLEIGGAWLVWQGV
>A1UFZ7|37-57
GWIWAGAGVIALGAYGFVAAF
>A1UFZ7|66-86
ILAAYGGVFVAGSLLWGVVVD
>A1UFZ7|92-112
RWDLTGALVCLVGVGLIMYAP
>P9WL78|140-160
YALMPGIIGALAASGTPLSIL
>P9WL78|243-263
QLLGQIAAAGATGVTVFGLHL
>B2VIF5|4-24
FLHVIWQYLRAFFVIWLCLYA
>B2VIF5|30-50
WLLPIAIPASILGMLLLFILL
>B2VIF5|63-83
GCNLLIRYMALLFVPISVGIM
>B2VIF5|88-108
ILSAQFAPIVISCAVGTLIVL
>Q6GDV3|7-27
LTLGICLVLLIILIVGYVIMT
>A2SGC9|9-29
GLFFVTAVAEIVGCYLPWLVL
>A2SGC9|34-54
SAWLLVPAAASLAVFAWLLTL
>A2SGC9|65-85
AYGGVYVVVALLWLWRVDGVV
>A2SGC9|91-111
LVGGAICLAGMAIIALQPRAA
>P9WFG5|21-41
VATVLYFLVGAAVLVAGFLMV
>P9WFG5|62-82
VVLAATMYVALAIVTIAAIYA
>P9WFG5|92-112
IGVAVYGIVGVALQGVALVIL
>P9WFG5|131-151
PAVFATAVMLLAVAGVIAAAL
>Q9Y7Y9|174-194
MPISGGITIAYSVILALWMFF
>Q9Y7Y9|208-228
AIMFLLIFSCAQQAVTSIVLD
>Q9Y7Y9|244-264
TLVSILFACQLVLDLALLLIL
>Q9Y7Y9|285-305
IPLIICFFALFVVRFFAITIQ
>Q9Y7Y9|315-335
FFFLTACISALYILFGAFVAL
>Q9Y7Y9|359-379
IMVLCGVVTIFSFSLVALIFC
>P75346|39-61
VPLGTLVFLFVVIITLIPLLIIG
>P75346|82-104
VFGYSLIVSDIVGFAIVFFGAIL
>P75346|119-141
WMMMLGSLIALGTTANLVSSIYL
>Q9SY89|444-464
LWIIVFSVIGAFLLGLCIWIL
>P66967|12-32
YLVLLALASFLTYCLTSLAFS
>P66967|102-122
LVVGSVFGTVAGVVIGAWGAI
>P66967|135-155
LALLVLSTPTFVVANLLILGA
>P66967|189-208
LQHLILPSLTLALAAAAGFS
>P66967|248-268
IPMATLFAYGVAGLVTGAVFV
>P66967|290-310
TNIVAAITVFSGAVVLLAGLL
>Q1MFY9|77-97
FGKIAAGAFGILLSLAIGLWT
>Q1MFY9|111-131
LGYAALAVLAVGILAVLALVI
>A7Z7K2|14-34
AIALVAKNQSLLFAVGFLIVI
>A7Z7K2|54-74
WGVTVITIAVLVPIATGDIGF
>A7Z7K2|87-107
WIALGAGIAVALIAKNGLTLL
>A7Z7K2|117-137
LVIGTILAVALFGGVAVGPLI
>A4VX34|3-23
LGLAILLIVLAFAGGVALGIY
>Q9UXU2|376-396
FFFGFMLTDFVYGLLLGVISA
>Q9UXU2|415-435
IMLWASAFTMVLGILFGSYCG
>Q9UXU2|460-480
VMALAIGLGHLFTGYILGFIV
>Q9UXU2|489-509
AAILEQLPWVFIIIGITLFAL
>Q9UXU2|513-533
LGIPQIAFKAVFGVGLALFVV
>Q9UXU2|542-562
MAVLLTISDFFGFIGNWLSYA
>Q9UXU2|566-586
ALALATSGIALVINIIANMVW
>Q9UXU2|590-610
IGPIPLGILIGIVILIGGHIF
>Q8KA02|5-25
LTSLITQSLTFSILIVGIVSF
>Q8KA02|29-49
LALVGLLLPGIVFMATLGTFI
>Q8KA02|61-81
IAGIIGCLLGDWCSYFIGLYF
>Q8KA02|141-161
ILPSLLGCILWPPIYFFPGII
>Q8KA02|179-199
WLLLIIAILIWFGIWLTSKWW
>Q8KA02|217-237
IGWIALIILSSGIIGLILIQF
>P0C1Y7|6-26
IGVIALFLFMALGGIGGVMLA
>P0DH93|12-32
FFGFLGAAAALVFSCMGAAYG
>P0DH93|55-75
IVPVVMAGVLGIYGLIIAVII
>P0DH93|95-116
LSSGLACGLAGLSAGMAIGIVG
>P0DH93|129-154
LFVGMILILIFAEALALYGLIVGIIL
>Q737I1|9-29
VVAIGIGAALYGILGLWGFSI
>Q737I1|40-60
AILTIFGALFGPVAGLLIGLI
>Q737I1|71-91
WGIWWGWVFSSGIIGFAMGLI
>Q737I1|114-134
ITGLIGIVIAIIFAGAFDIIV
>Q737I1|142-162
IVIQVLGATIADVIVFLVLGL
>Q1CK22|16-36
ALGILSHNMTVTLAILILIAI
>Q1CK22|51-71
YGLTIGVLILTIGVMAPIASG
>Q1CK22|88-108
ILAIVVGVAVSWLGGRGVSLM
>Q1CK22|114-134
VVAGLLVGTVLGVALFKGVPV
>O31862|2-22
PILIVAVGVLILLFLIIKVKL
>O31862|24-44
TFVSLIVVSFLVAIGLGMDIN
>O31862|52-72
TGIGGQLGHLALVFGLGAMLG
>O31862|106-126
FIIGIALFFEVGLVLLIPIVY
>O31862|134-154
MPFLYLGIPMAAALNVTHGFL
>O31862|174-194
VLLFGIIIAVPTTVIAGPLFN
>O31862|228-248
FAISAVTSLFPVIFMAMATIF
>O31862|261-281
IIEFIGTPGTAMLISLLLALY
>O31862|305-325
IAMMLLIIGGGGAFKQVLIDG
>O31862|343-363
LFVAWTIAAVLRLCLGSATVA
>O31862|377-397
AGSVNPALMVLATGAGSVIAC
>O31862|424-444
LLTTVLSVTGLGCVLLAGLVM
>P63082|11-33
SSFFGVMGASSAMVFSAMGAAYG
>P63082|56-76
IIPVVMAGIIAIYGLVVAVLI
>P63082|93-114
LGAGLSVGLSGLAAGFAIGIVG
>P63082|132-152
ILILIFAEVLGLYGLIVALIL
>Q63VA1|9-29
ALFVLTAVAEIVGCYLPWLVL
>Q63VA1|34-54
PAWLLAPAALSLALFAWLLTL
>Q63VA1|64-84
AAYGGVYIAVALAWLRIVDGV
>Q63VA1|86-106
LSRWDVAGAALALAGMSVIAL
>P9WPD8|26-46
VALTGAAAVVVLPVITSHDIF
>P9WPD8|51-71
TGIDWDVIFLLVGMMIIVGVL
>P9WPD8|99-119
LVLVSALASALLDNVTTVLLI
>P9WPD8|135-155
TSFLMAEVFASNIGGAATLVG
>P9WPD8|173-193
FMLHLTPLVVIVLIALIAVLP
>P9WPD8|223-243
LLVKCGAVLVLVFAAFVAHPV
>P9WPD8|278-298
TLLFFAGLFIMVGALVKTGVV
>P9WPD8|311-331
GNIVATAFLILGVSAPISGII
>P9WPD8|361-381
WWALALGADFGGNLTAIGASA
>P9WPD8|407-427
VVTAVSIALAAIYLWLRYFVL
>P9WPD9|26-46
VALTGAAAVVVLPVITSHDIF
>P9WPD9|51-71
TGIDWDVIFLLVGMMIIVGVL
>P9WPD9|99-119
LVLVSALASALLDNVTTVLLI
>P9WPD9|135-155
TSFLMAEVFASNIGGAATLVG
>P9WPD9|173-193
FMLHLTPLVVIVLIALIAVLP
>P9WPD9|223-243
LLVKCGAVLVLVFAAFVAHPV
>P9WPD9|278-298
TLLFFAGLFIMVGALVKTGVV
>P9WPD9|311-331
GNIVATAFLILGVSAPISGII
>P9WPD9|361-381
WWALALGADFGGNLTAIGASA
>P9WPD9|407-427
VVTAVSIALAAIYLWLRYFVL
>P23380|13-35
GPFFGVMGAASAIIFSALGAAYG
>P23380|58-78
IIPVVMAGIIAIYGLVVAVLI
>P23380|97-118
LGAGLAVGFSGLAAGFAIGIVG
>P23380|131-156
LFVGMILILIFAEVLGLYGLIVAIYL
>P23956|11-33
ASFFAVMGASAAMVFSALGAAYG
>P23956|56-76
IIPVVMAGIIAIYGLVVAVLI
>P23956|93-114
LGAGLSVGLSGLAAGFAIGIVG
>P23956|132-152
ILILIFAEVLGLYGLIVALIL
>Q24808|18-38
FFGSMGITASIVFTVFGGAYG
>Q24808|63-83
PVVFAGVIGLYGLIVCIVLFI
>Q24808|99-119
LGAGLTCGLCGLASGMSIGIS
>Q24808|137-157
MLICLIFSEALALYGFIVALI
>O29973|5-25
IVLALTVTFWGLAFTAIKYSV
>O29973|31-51
IAIASLRFAIANTLFAVIIIL
>O29973|63-83
VFALGIFGVSVYHVFLNLGEV
>O29973|89-109
VASVVISLAPIFVLILSAIFL
>O29973|119-139
VGIIIAFLGVVVISEPSYANI
>O29973|142-162
IALVMVSTVAAAIYTTFGKSL
>O29973|168-188
PITLTSNAMVLGSIPLYPFLP
>O29973|200-220
LIGSIVFLGIFSTFFGYLGWY
>O29973|231-251
ASVFLLAIPVVSLLAGNILLA
>O29973|253-273
PLTLRTVAGSGLVLLGIYIVV
>O67364|5-24
LIALFWVIFSKYVFDVLFFR
>O67364|37-59
NLALSLSYAGYFLGLAFSFYSVY
>O67364|69-91
LYLIFVSFTLLLGVYIFDLIFLR
>O67364|104-126
AGAGITQGIYFLSLGILISASFW
>O67364|130-152
SFILSVIYSLIYLSLGMVMLFIS
>O67364|173-195
FSASLVLGSITLGVSVVLYGAIS
>O67364|210-232
VLYFVVSQVLMVIFYVVVEFLLF
>O67364|245-267
NLSASLILSATFIASAFITLAVM
>P81155|38-47
LVKLDVKTKS
>P81155|51-59
VEFSTSGSS
>P81155|66-76
VSGTLETKYKW
>P81155|81-88
LTFTEKWN
>P81155|92-101
TLGTEIAIED
>P81155|107-116
LKLTFDTTFS
>P81155|123-132
SGKIKSAYKR
>P81155|135-142
INLGCDVD
>P81155|149-157
AIHGSAVFG
>P81155|162-170
LAGYQMTFD
>P81155|175-187
KLTRSNFAVGYRT
>P81155|190-197
FQLHTNVN
>P81155|201-210
EFGGSIYQKV
>P81155|214-223
FDTSVNLAWT
>P81155|230-239
RFGIAAKYQL
>P81155|243-250
ASISAKVN
>P81155|254-263
LIGVGYTQTL
>P81155|266-275
GVKLTLSALV
>P81155|285-294
HKLGLALELE
>Q5WH46|1-21
MVLQALIIFFAQLIYVPILTL
>Q5WH46|34-54
AAAMGMLEGVIYVVALGIVFS
>Q5WH46|59-79
YYNMAAYALGFGIGLYIGAVI
>A0AJN0|4-24
GLFIVVTIFVVNILYVTIYTV
>A0AJN0|36-56
LAALSSVFEMIIYVVALSLVL
>A0AJN0|62-82
IANVLAYAIGFGVGVIVGMKI
>C1CTB2|5-25
LAIVLIVLAFLGGALGGMYLV
>Q5R7V4|26-35
MVKIDLKTKS
>Q5R7V4|39-48
VMEFSTSGHA
>Q5R7V4|55-65
ASGNLETKYKV
>Q5R7V4|70-77
LTFTQKWN
>Q5R7V4|81-90
TLGTEISWEN
>Q5R7V4|96-105
LKLTLDTIFV
>Q5R7V4|112-121
SGKLKASYKR
>Q5R7V4|124-131
FSVGSNVD
>Q5R7V4|138-146
TIYGWAVLA
>Q5R7V4|151-159
LAGYQMSFD
>Q5R7V4|164-176
KLSQNNFALGYKA
>Q5R7V4|179-186
FQLHTHVN
>Q5R7V4|190-199
EFGGSIYQKV
>Q5R7V4|203-212
IETSINLAWT
>Q5R7V4|219-228
RFGIAAKYML
>Q5R7V4|232-239
TSLSAKVN
>Q5R7V4|243-252
LIGLGYTQTL
>Q5R7V4|255-264
GVKLTLSALI
>Q5R7V4|274-283
HKVGLGFELE
>A1RLQ3|6-26
LMFLVVAIIAGLFGFTGIAGA
>A1RLQ3|28-48
AGIAKIIFFLFIVLLVISLLV
>C6AQL9|32-52
MLAIVPLIMVVFSIFSAFPVF
>C6AQL9|88-108
QMSAVGIISLIVVALMLINSI
>C6AQL9|123-143
PIFTSFAIYWLILTLGPLLVG
>C6AQL9|168-188
LLSFVPFLSTWFIFTVIYMVV
>C6AQL9|203-223
LIAAVFFTLGKQAFAWYIVTF
>C6AQL9|232-252
AMATLPIMLLWIQLSWTFVLL
>O31873|29-49
FVFVQLIIIAFLIGFGINCFV
>C0H431|5-25
ALIVILILLPFVQLALLPLVN
>C0H431|30-50
IMFGLPFFHFWLLLWIIVTPL
>Q58789|12-32
FIYLCILLFVFMASMLNSVSG
>Q58789|958-978
VENNFEIFLILINVIFGLGIL
>A1A5G6|389-407
INPAPYTIITFPFLFAVMF
>A1A5G6|410-426
FGHGILMTLFAVWMVVR
>A1A5G6|442-471
MMFSGRYIILLMGLFSIYTGLIYNDCFSKA
>A1A5G6|535-554
FKMKMSVVLGIIHMTFGVAL
>A1A5G6|573-593
IPEMIFMTTLFGYLVILIIYK
>A1A5G6|639-658
LVVCAIICVPWMLVVKPLIL
>A1A5G6|725-749
IEYCLGCISNTASYLRLWALSLAHA
>A1A5G6|771-809
GGIALVFVFSAFATLTIAILLIMEGLSAFLHALRLHWVE
>Q6D3B6|5-25
FIVCWQYLRAFALIYLCLLAG
>Q6D3B6|30-50
ALLPFTIPGSIIGMLVLFTLL
>Q6D3B6|63-83
GCYLLIRHMALLFVPIGVGVM
>Q6D3B6|93-113
FGPIVVSCLISTFIVMLVVGF
>P15920|394-412
VNPALFTIITFPFLFAVMF
>P15920|415-431
FGHGFVMFLFALLLVLN
>P15920|446-475
MFFDGRYILLLMGLFSVYTGLIYNDCFSKS
>P15920|550-569
FKMKMSVILGIFHMTFGVVL
>P15920|588-608
VPEILFMLCIFGYLIFMIIYK
>P15920|652-671
LVALTVLAVPVLFLGKPLFL
>P15920|740-764
IEYCLGCISNTASYLRLWALSLAHA
>P15920|786-824
GVLLLLPVMAFFAVLTIFILLVMEGLSAFLHAIRLHWVE
>A1TR25|7-27
FLLYAVTALAEIAGCYLPWLW
>A1TR25|33-53
SAWLLVPGAACLALFAWLLTL
>A1TR25|63-83
AAYGGVYVAVALGWLWAVDGI
>A1TR25|90-110
LAGAAVTLAGMAIIAFAPRGA
>A5D176|6-26
LLIGMAAHSSLIVIAACILLI
>A5D176|46-66
MGLTFLLLSILVPLASGKASW
>A5D176|69-89
IISSLASFSGLLAVAGGALAT
>A5D176|105-125
IVFGLLLGSILGIVFLHGIPV
>C5FYX2|1337-1357
GLFLAIFFPLATAAAVGYWAF
>C5FYX2|1384-1404
LIAIPVTIVAGTVAVITALPL
>C0NKP8|1362-1382
IGLFFVILIPICLAATAGYYV
>C0NKP8|1409-1429
LLVSIPVSMVAGVVAVITALP
>Q5WDX6|16-36
ASHEGSWAILAILFLVAYFLF
>Q5WDX6|43-63
AGTIIHMIARLFFVIMLVTGA
>Q5WDX6|66-86
LIAYQFAYFFFIKGILAVLLI
>Q5WDX6|104-124
GMLFAVLVVLVVIVLMGYGII
>C1FZI7|1363-1383
VGLFFVIMSPIGLAAAIGYYV
>C1FZI7|1410-1430
LLISIPVAIVAGVVAVATALP
>Q99T32|4-24
LFIIIFMIVVGAIIGGITNVI
>Q99T32|354-374
SLGFILGGIIGFFQGLVAIFV
>A6QID9|8-28
PWLMVLTIFIINVCYVTFLTM
>A6QID9|40-60
IAASVSFLEVLVYIVGLGLVM
>A6QID9|66-86
IQNIIAYAFGFSIGIIVGMKI
>P0C5R9|11-31
WCCTVLSAFGVVILSVIAHLF
>P0C5R9|55-75
VYLAALVYLVFFVFCGFQVYL
>Q57737|11-31
ILSLLLSIIMGVAVMGSTFAI
>Q57737|249-269
IAVFVSATSMTQAGGTGIIPA
>Q57737|318-338
VPTPLPSGCYGGSITFYGLGL
>Q2G247|7-27
IAGIIAAIAFLILCIGIVAVL
>Q08922|47-67
IAAVVVAVDVVDIMSVDPLAM
>Q08922|84-104
TIAVDSITLLYTPICLCYLLV
>Q0TQ20|11-31
IVAIGIGSAVFMILGRFGSLP
>Q0TQ20|44-64
AFLALMALLYGPLAGFLIGFI
>Q0TQ20|71-91
IVFFGSPWISWVFASGIVGLI
>Q0TQ20|111-131
IFMFNLIQIIANGVAWFLVAP
>Q0TQ20|149-169
GVIGGISNMVTVGVLGTILIA
>Q87NJ8|73-93
VFATFAGLVGWQAVDSVVTAV
>Q87NJ8|98-118
WLALGWVGFITAVASLGLGAI
>Q7A2R3|19-39
IAIFLTAVFCMALDLTPIYAI
>Q7A2R3|61-81
LPATVIGAGFAVLFTYLFGDQ
>Q7A2R3|108-128
VAVLTSLAMIPGIHDAYIFNF
>Q7A2R3|132-152
TLTAIIGLVTSGLINFMVFPP
>P9WJW7|16-36
IVSLGVTASSFLFINGVAFLI
>P9WJW7|52-72
LLASMPSWGLVVTMFAWGYLL
>P9WJW7|98-118
VHSLLWIGVFLFLGGMAAGGC
>P9WJW7|168-188
GLMFPAVVCTLAAVASVLGIV
>P9WJW7|219-239
ASALLMMPQTVTVTFMLVWLI
>P9WJW7|243-263
GWSVAQAGVLVTISQLLGALG
>P9WJW7|283-303
LIAAAAAATLFLLAAVDNEGS
>P9WJW7|366-386
AAYPTAWALCGVFPLAAVPLV
>P9WG84|28-48
IIFTALVFGVLVAATGQTIVV
>P9WG84|66-86
WAVTSYLLGGTVVVVVAGKLG
>P9WG84|94-114
VLLGSVVVFVVGSVLCGLSQT
>P9WG84|126-146
GVGAGAISVTAYALAAEVVPL
>P9WG84|154-174
GVLGAVFGVNTVTGPLLGGWL
>P9WG84|182-202
WAFWINVPVSIAVLTVAATAV
>P9WG84|211-231
PVIDYLGILVIAVATTALIMA
>P9WG84|243-263
SATIVGLLIGAAVALGFFVWL
>P9WG84|287-307
VLSFVVGFAMLGALTFVPIYL
>P9WG84|320-340
LRTLPMVIGLLIASTGTGVLV
>P9WG84|348-368
IFPVAGMALMAVAFLLMSQMD
>P9WG84|378-398
LYLVVLGAGIGLSMQVLVLIV
>P9WG84|414-434
VTFFRVVGASFGTATFGALFV
>P9WG84|480-500
LTQVFLCAVSVTVVGFILALL
>A8Z2S6|8-28
PWLMVLTIFIINICYVTFLTM
>A8Z2S6|40-60
IAASVSFLEVLVYIVGLGLVM
>A8Z2S6|66-86
IQNIIAYAFGFSIGIIVGMKI
>P50741|1-21
MEQFYYYWSMWFLWVLTTFIF
>P50741|28-48
IAVSVFILTNIILSIHDIALY
>P50741|51-71
LNAAYLMFFVCGCVYAGYLGM
>P50741|83-103
LVAAYAFVYLFALYDPVWFII
>P50741|127-147
QLVLFVLGMCQGELVYSFVIQ
>P50741|154-174
AVGGFQWLNACSAGMILLFGI
>B6JPT9|15-35
WLLAPLCIAMSLVLVVLGYAF
>B6JPT9|54-74
LVLSALGLVDLLFMAGLVLMV
>B6JPT9|102-122
FNALKLKVSLSIVAISAIFLL
>B6JPT9|145-165
PIFWQVVINLVFVCSALLAAV
>Q48LG7|5-25
LWFFLAALFEIFGCYAFWLWL
>Q48LG7|28-48
GKSALWVIPALISLTLFALLL
>Q48LG7|59-79
AYAAYGGIYIVASIAWLGLVE
>Q48LG7|84-104
LGTDWLGLAFCVIGATIILLG
>Q6B0W0|48-70
LFLVPFPASFTRWLTFLFHLVIY
>P9WLW0|35-55
VARVGAATALAVACVYTVIYL
>P9WLW0|60-80
LPPACFSIFAVFWGALGIATG
>P9WLW0|112-132
VAGMIGTVAAVVIAGSSPLWS
>P9WLW0|144-164
VGLLSVGVAGFCAQATLLGAL
>P9WLW0|185-205
LAVAAAAVVIGWGLAGYLWAA
>P9WLW0|209-229
AVAWLLMLMASPTARSAASLL
>P9WLW0|242-262
AHSITAAGASAILVMGFPVLL
>P9WLW0|274-294
GAVILAVTLTRAPLLVPLSAM
>P9WLW0|313-333
LIAPALVVGGIGAVGMLAAGL
>P9WLW0|359-379
AAAVAIAMLTLTGAAAVAAAL
>P9WLW0|384-404
LLGWVSATVASTLLLLLPMPL
>P9WLW0|408-428
TVIALLFGPTVGIAIHVAALA
>P12515|8-28
AIAALVVAAIIAIVVWTIVFI
>A6WI45|4-24
KIELAQIRVLFLGIWHFLLHL
>A6WI45|45-65
LLSLVPMVAVTMSMLSAFPVF
>A6WI45|102-122
GTAVGIAALVVVAIMLISAID
>A6WI45|137-157
VVVAFSMYWMVLTLGPVLVGA
>A6WI45|182-202
IFIARLPMLFSVAAFLLLYMV
>A6WI45|213-233
ALLGAIVAALLFELGKKGFAL
>A6WI45|247-267
ALATIPIVFVWVYLSWMIVLL
>P08803|8-28
AIVELVVAAIIAIVVWTIVFI
>Q5HEN9|13-33
ILVYSMLAAFLFIDKVFVNII
>Q5HEN9|43-63
IFGIPVFLFLNLIIILLCIIV
>A6V6H6|23-43
IVSVVLFTFIGYLTIGIPLAV
>A6V6H6|52-72
LGYGSVLAGLVISVQYLATLL
>A6V6H6|90-110
VLYGMAGSAASGLFMLLSVAF
>A6V6H6|121-141
LLVGRLVLGAAESLVGSAAIG
>A6V6H6|158-178
WNGIASYGAIALGAPLGVLLV
>A6V6H6|180-200
WLGLWSMGAAIVLLGLLGFAL
>A6V6H6|228-248
GMGLALGAIGFGTIATFITLY
>A6V6H6|255-275
AHAVLCLSAFGGCFIGARLLF
>A6V6H6|282-302
LGGFRVAIVCLGIESLGLLLL
>A6V6H6|309-329
WIGLAGAALTGFGFSLVFPAF
>A6V6H6|351-371
LFVDLSLGVTGPLVGFVANLF
>A6V6H6|375-395
SIFLFACLAALSGLALAVALH
>D0NB60|129-149
VTLGATVAGFAIYGAYKALFD
>A0KL02|15-35
SLVSQILVGLVFGILLAMFMP
>A0KL02|49-69
VGALKAVAPLLVFVLVMAAII
>A0KL02|82-102
ILLLYLLGTFLAAAVAVVASF
>A0KL02|141-161
ALLDANYIGILAWAIGLGIAM
>A0KL02|192-212
LGILGLVASTLAETGFDALFG
>A0KL02|217-237
LVVLIGCMLFIAFVVNPLIVF
>A0KL02|288-308
VSIPLGATINMAGAAITITVL
>A0KL02|316-336
LGMEVDLATAILLSVVATISA
>A0KL02|363-383
IAMQVVAVGFIIGVLQDSAET
>Q1QTI8|15-35
LGLIPQIVIGIALGVGVAIVW
>Q1QTI8|49-69
FISALKAVAPILVFLLVMTAI
>Q1QTI8|85-105
LLYVVGTLCAALVAVLASFIF
>Q1QTI8|142-162
ALLNANFVGILAWAMGLGMML
>Q1QTI8|183-203
IVQLVIRCAPLGIFGLVAGTL
>Q1QTI8|218-238
LAVIVGCMLFVALVTNPLIVF
>Q1QTI8|246-268
YPLVFACLRGSAITAFFTRSSAA
>Q1QTI8|289-309
ISIPLGATINMAGAAVTISVI
>Q1QTI8|317-337
LGIGVDFATALLLCVVASLAA
>Q1QTI8|362-382
PDVAMQVVAIGFVISVVQDAT
>A7FE10|21-41
ILIGLVAGIVLALVSTPAAIA
>A7FE10|49-69
FVGALKAVAPVLVLMLVIASI
>A7FE10|83-103
ILFLYVLGAFSAALVAVVVSF
>A7FE10|142-162
ALLNANYIGILAWAVGLGIAL
>A7FE10|190-210
FAPLGIFGLVASTIAATGFGA
>A7FE10|217-237
LLVVLIGCMLLVALVVNPLIV
>A7FE10|299-319
MAGAAITITVLTLAAVHTLGI
>A7FE10|331-351
VVAAVCACGASGVAGGSLLLI
>Q02774|10-28
IGTAMILSATTFLMGVFFS
>Q02774|60-84
TPLPVIVTLCVVAGIGLVGGTIKVF
>Q02774|92-114
MFEYCSLGLYVLAICVFLTNVKT
>Q02774|131-160
QGLAVIASSNIILLVMFAGVIILQIGLWYS
>B4TVV9|16-36
GSLVKQILVGLVLGILLAWIS
>B4TVV9|46-66
LGTLFVGALKAVAPVLVLMLV
>B4TVV9|84-104
ILFLYLLGTFSAALAAVVFSF
>B4TVV9|143-163
ALLNANYIGILVWAVSLGFAL
>B4TVV9|180-200
AVTFMVKLVIRFAPIGIFGLV
>B4TVV9|219-239
LVVLIGCMLLVALVVNPLLVF
>B4TVV9|300-320
MAGAAITITVLTLAAVHTLGV
>B4TVV9|332-352
VVASLCACGASGVAGGSLLLI
>B1JAB5|16-36
QIVIGLIAGIALALLAPAIAL
>B1JAB5|45-65
FVSALKAVAPVLVFILVMASI
>B1JAB5|79-99
ILWLYLLGTFSAAVVAVVASM
>B1JAB5|138-158
ALLNANFIGVLTWAIGLGVAL
>B1JAB5|175-195
GVTLIVRVVIRFAPLGIFGLV
>B1JAB5|214-234
LAVLIGCMLFVALVMNPLIVF
>B1JAB5|295-315
MAGAAITITVLTLAAVHTLGI
>B1JAB5|327-347
MVAAVCACGASGVAGGSLLLI
>B1JAB5|353-373
LFGIPSEIAMQVVAVGFIIGV
>P0DOE4|21-44
IHMITTIISLLIIISIMIAILNKL
>Q8I3H7|678-697
SILYITLICLSVIGVLIFIL
>Q4ULY0|31-51
LTKFIPMVLLMFFILLNQNLV
>Q4ULY0|67-87
VLSFIKLWGEMPMGILFVILY
>Q4ULY0|99-119
VFRIITGTFLFFFAIFGFILF
>Q4ULY0|130-150
ELIKHYITVLPHLKWFLIIWG
>Q4ULY0|154-174
LVLFYIMGELWPVIVFTLLYW
>Q4ULY0|192-212
FFTLFGQTNLLISGTVIIYFA
>Q4ULY0|231-251
ILLKSFITVILISGLICLALH
>Q4ULY0|292-312
LGFICLLVMSYSMSISLIEGL
>Q4ULY0|333-353
EVFFWTGVLTLVSAFLGSSLI
>Q4ULY0|357-377
GWFWGAIITPIMMFGAGVMFF
>Q4ULY0|393-413
LGYSLPLVVIVFIGGLWHVLS
>Q4ULY0|451-471
IGKSIGAIIQFISFSIFPNAV
>Q4ULY0|474-494
DIAGLLMFSFVIVCLLWLYGV
>Q6P4N1|6-26
FISYCVVTGSFLGFQLLFSII
>Q6P4N1|53-73
CVSTTHALVVGSGCLYILAYD
>Q6P4N1|86-106
FWVKMNVAITCGYLVHDLLLL
>Q6P4N1|117-133
YMVCHHLAVFYSYGYVL
>Q6P4N1|172-192
PVLLNGLAMALVFFIVRIAVI
>Q6P4N1|213-233
IGPQVAWIVSCVVLDILNVFW
>Q8LG88|46-66
CYIALGPLLCAVVCLCVDLGG
>Q8LG88|75-95
MLGVLVWMFAWWLTEAVPMPI
>Q8LG88|123-143
VISLVLGSFILALAVEHYNIH
>Q8LG88|164-184
LLLGICATTAFVSMWMHNVAA
>Q8LG88|219-239
AVVLGVIYSAAVGGMSTLTGT
>Q8LG88|265-285
FFFGFPLALCIFVVLWCVLCV
>Q8LG88|311-331
LLGPMNFAEKMVLAVFGGLVV
>Q8LG88|353-373
AGDGTVSVMMATLLFIIPSNI
>Q8LG88|392-412
IVLLLGAGFAIADGVRTSGLA
>Q8LG88|419-439
LVFLETAPYWAIAPTVCLIAA
>Q8LG88|466-486
GIHPLLLMVPGAIGAQFAFLL
>Q8LG88|520-540
IFLSILMPTLGAYVFASMGGV
>Q9BVK8|1-21
MTLFHFGNCFALAYFPYFITY
>Q9BVK8|38-58
AGVTYLFVQLCKMLFLATFFP
>Q9BVK8|99-119
IMVAALGWATAELIMSRCIPL
>Q9BVK8|137-157
IDSNISLVHYIVASAQVWMIT
>Q9BVK8|167-187
PAVLLLMFLSVYKAFVMETFV
>Q9BVK8|202-222
AVVTGLLALSTLALYVAVVNV
>Q5EA91|40-60
LESVVVLTLALLEILVALRHI
>Q5EA91|93-113
NLLLVALCLTFGVEVGFKFAT
>Q5EA91|133-153
FELEIYYIQHVMLYVVPIYLL
>Q5EA91|171-191
LPSTGLMFFYHFSILQILGLV
>Q5EA91|223-243
LMTMTHGKLVILFSYMAGPLC
>Q6ZMR5|19-39
MIAVLIVLSLTVVAVTIGLLV
>Q6F5E0|215-235
LVIVVWSVAALIWPVPIIAGF
>Q6F5E0|263-283
AAAAAAAAAAAAAAAAVTSGV
>Q6PHN7|40-60
LESVVVLTLALLEILVALRHI
>Q6PHN7|92-112
NLLLVALCLIFGVEVGFKFAT
>Q6PHN7|125-145
VTMMHIFLLACPPCPGATVIF
>Q6PHN7|149-169
MHMLNGALLALLFPVVNTRLL
>Q6PHN7|171-191
FELEIYYIQHAMLYVVPVYLL
>Q6PHN7|209-229
LLSTGLMFFYHFSFLQILGLV
>Q6PHN7|261-281
LMTMTHGKLVILFSYMAGPLC
>P56982|1-21
MDLIGFGYAALVTFGSILGYK
>P56982|24-44
GGVLSLIAGLFVGFLAGYGAY
>P56982|79-99
PAGLVAGLSLLMILRLVLLLL
>Q08EA8|80-100
GWIAAAVGWSFWFLTLILLCV
>Q9NX00|70-90
AFLSWFRNGLLASGIGVISFM
>Q9NX00|102-122
FFLLGGLCVVWGSASYAVGLA
>Q9NX00|135-155
AAVGAGAVLAASLLWACAVGL
>Q5Z8N6|224-244
RIARGTAAAALVGACAAAIVA
>Q5Z8N6|252-272
ALVGIGVAAAAFGATPAGAAR
>Q66IS8|18-38
GTLLAVSSVGLFAANISYHVA
>Q66IS8|171-191
IIQASAAPVCLSGICLSSVAI
>Q66IS8|202-222
ILLRGVYNMAVVVLGFAGYFL
>Q83LB2|70-90
MVMGGLALFGASVVGQGIQWT
>Q83LB2|100-120
VALGGCAAGALIIGAGVGSVV
>Q83LB2|213-233
ESTLMIAVSPLALVDMAFIAW
>Q337C0|195-217
VLMRALYGIESVTVFVCSIFVAV
>Q6E240|217-237
IVSHVVFGAAAFGYAAGCIAL
>Q6E240|242-262
VGAPLGAGMVTLLPVIVVQWV
>Q08JR8|5-25
FLLFSLLFVVFLQPALVFNMV
>B7N4C9|70-90
MVMGGLALFGASVVGQGVQWT
>B7N4C9|100-120
VALGGCAAGALIIGAGVGSVV
>B7N4C9|213-233
ESTLMIAVSPLALVDMAFIAW
>P0A8L0|44-64
LLSLVPLVAVVFALFAAFPMF
>P0A8L0|104-124
VGACGLIVTALLLMYSIDSAL
>P0A8L0|140-160
FAVYWMILTLGPLLAGASLAI
>P0A8L0|183-203
IFPLLLSWISFWLLYSIVPTI
>P0A8L0|210-230
AIVGAFVAALLFEAGKKGFAL
>P0A8L0|244-264
VLAVIPILFVWVYWTWCIVLL
>P64730|49-69
VDLLAAVQASVEPAALIGCVA
>P64730|347-367
LLGGIPLAGFFAAGEIGPVAG
>Q1RC43|70-90
MVMGGLALFGASVVGQGVQWT
>Q1RC43|100-120
VALGGCAAGALIIGAGVGSVV
>Q1RC43|213-233
ESTLMIAVSPLALVDMAFIAW
>Q54N94|102-122
TYLLSIIMMVLLCMLPSVMAI
>Q54N94|132-152
FVLFDDIFILITFILIPFLFF
>Q54N94|184-204
LLYFFFLLLWVPQGFLQSLIY
>Q54N94|221-241
FILLGIDLIFILFAIWNFLLF
>Q07VS6|6-26
NILLIGLLFVSFLMWQQWQTD
>Q07VS6|326-346
LVVDYGFLWWLAIPIHWLLMF
>Q07VS6|350-370
FVGNWGVAIILITLTVRGGLY
>Q07VS6|421-441
GGCLPILLQMPIFIALYWVLL
>Q07VS6|458-478
LSVQDPYYVLPLLMGLSMFLM
>Q07VS6|501-521
VIFTVFFLWFPAGLVLYWLVG
>B0TQH1|6-26
NILLIGLLFVSFLLWQQWQAD
>B0TQH1|345-365
LLMFFHSIVGNWGFAIILITL
>B0TQH1|423-443
GGCLPILLQMPIFIALYWVLL
>B0TQH1|460-480
LSVQDPYYVLPILMGISMFVM
>B0TQH1|503-523
VIFTVFFLWFPAGLVLYWLVG
>P75149|7-27
ANVLAILLVSLFLINGLVFLS
>A3QJT1|6-26
NILLIGLLFVSFLLWQQWQTD
>A3QJT1|326-346
LVVDYGFLWWLAIPIHWLLMF
>A3QJT1|350-370
FVGNWGVAIILITLTVRGMLY
>A3QJT1|421-441
GGCLPILLQMPIFIALYWVLL
>A3QJT1|458-478
LSVQDPYYVLPLLMGVSMFLM
>A3QJT1|501-521
VIFTVFFLWFPAGLVLYWLVG
>Q07404|48-68
VFWGIGHTSTLLIFGMTIILM
>Q07404|79-99
SLEFLVGIILVYFGISAILSL
>Q07404|130-150
LFIGIIHGLAGSAAMVLLTMS
>Q07404|162-182
ILFFGAGTVLGMLSFTTLIGI
>Q07404|196-216
AFIQITGFISTVFGIHYMYNL
>Q6P6G5|120-140
LYGPFWICATLVFAIAISGNL
>Q6P6G5|163-183
IAATVIYAYAWLVPLALWGFL
>Q6P6G5|201-221
IVCVYGYSLFIYIPTAVLWII
>Q6P6G5|228-248
WVLVTIALGISGSVLAMTFWP
>Q6P6G5|257-277
VALATIVTIMLLHVLLSVGCL
>Q9P6P8|91-111
WDLWGPLIFSLVIALALALST
>Q9P6P8|118-138
SVFTVVVALIWFGEAVCSLNI
>Q9P6P8|154-176
LGYSSFPLMIASIVCAFVPLIFI
>Q9P6P8|180-199
VIVAMYAWTLFAAMGVLQNS
>Q9P6P8|205-225
KLLAVYPLFLFYFSLAWIIFL
>P25639|106-126
IITLLLVAFVLYPVSLALSAA
>P25639|132-152
LPLLFVNLCICISSVMALSVF
>P25639|171-191
SVLLLVFMLVHFFAAVLSVPV
>P25639|323-343
MLTYPLFMYIFVDLIIGFAVG
>P25639|352-372
IFNLLAHWIKGGVFFTLGVVS
>P25639|408-428
FAPAGTFTMEFVESFLIFFYG
>P25639|452-472
VSIAFMFIGTGLCGLLTEYKL
>P25639|530-550
GYLLSYGSFFRLLTFLILFLV
>P25639|599-619
FNLSVGFVSLLMAWEMILFIW
>Q9RN14|34-54
GLGIAVIIFCVCIIAFMFMFG
>Q9RN14|65-85
LLYIVVGGVLLWGAGTFASTV
>A0KR32|6-26
NILLIGLLFVSFLLWQQWQAD
>A0KR32|349-369
FVGNWGVAIILITLTVRGLLF
>A0KR32|420-440
GGCLPILLQMPIFIALYWVLL
>A0KR32|457-477
LSVQDPYYILPLLMGASMFVM
>A0KR32|500-520
MIFTVFFLWFPSGLVLYWLVG
>Q9ZVL6|259-279
FSLVVGGLLVIAFVVPMAQYF
>Q8BR70|85-105
LLRDWDLWGPLILCVTLALML
>Q8BR70|117-137
GGPEFAEVFVIIWFGAVTITL
>Q8BR70|148-168
FFQSLCVLGYCILPLNIAMLI
>Q8BR70|186-206
LFVVLLMFAWSVVASTAFLAD
>Q8BR70|214-234
ALAVYPVFLFYFVISWMILTF
>Q58076|9-29
LAIYPIAYVLWGGLMWYSQII
>Q58076|65-85
IIYLYGFSSMIIGGIAYYLFI
>Q58076|94-114
IILIDLALGWLFAGLIYTFVV
>Q58076|167-187
IYFALAILIPISTLIMGMHWI
>P75130|27-47
ILRFAIPTFFFALFSAAYVFV
>P75130|108-128
PIVVILNAITIFVPLGTGVIF
>P75130|146-166
TGLVSTTLFALVTQIIVLAIA
>P75130|197-217
AVAIGSEYVYILIGFNIIPML
>P75130|233-253
FIAIVPPLSNLLNVLFVFLLV
>P75130|265-285
VAAILVYFITFMAYVVYLISL
>P75130|308-328
FLVISMVGLASFFRNGSLSIL
>P75130|352-372
LVLLTGPIAIANLTSAAIFGV
>P75130|399-419
TLLVCLVFAALLYLILAVGLG
>P75130|434-454
LMLANQFSLIVQAQVFFVAIG
>P75130|472-492
IVSLMQGVIVFVPLLFIFQAI
>P75130|501-521
IFIWLLTANAALAGLINVLIG
>Q9EQQ2|125-145
TDLAGPVVFCLAFGATLLLAG
>Q9EQQ2|147-167
IQFGYVYGISAIGCLGMFCLL
>Q9EQQ2|174-194
GVSFGCVASVLGYCLLPMILL
>Q9EQQ2|197-217
FAVVFSLQGMVGILLTATIIG
>Q9EQQ2|237-257
QLLVAYPCALLYGVFALISVF
>Q28CH8|85-105
WDLWGPLVLCVSLALMLQGGN
>Q28CH8|112-132
GGPQFAEVFVIIWFGAVVITL
>Q28CH8|143-163
FFQSLCVLGYCILPLTVAMLV
>Q28CH8|181-201
LVVVTVMFAWSTFASTAFLAD
>Q28CH8|209-229
ALAVYPIFLFYFVISWMVLTF
>O66767|7-29
FFILIVLLFTVFSLKEFIPNTFC
>B2TUS3|6-26
NLLVIALLFVSFMIWQAWEQD
>B2TUS3|350-370
FVGNWGFSIIIITFIVRGIMY
>B2TUS3|420-440
LGGCFPLLIQMPIFLALYYML
>B2TUS3|458-478
LSAQDPYYILPILMGVTMFFI
>B2TUS3|499-519
PVIFTVFFLWFPSGLVLYYIV
>Q7SXS2|126-146
LAGPMVFCLAFGATLLLAGKI
>Q7SXS2|148-168
FGYVYGISAMGCLGMYCLLNL
>Q7SXS2|173-193
GVSFGCVSSVLGYCLLPMIIL
>Q7SXS2|196-216
FAVIFSLQGILGIVLAALIIG
>Q7SXS2|236-256
QLLVAYPCALLYGVFALISVF
>Q66KA5|126-146
LAGPMVFCLAFGATLLLAGKI
>Q66KA5|148-168
FGYVYGISAIGCLGMYCLLNL
>Q66KA5|173-193
GVSFGCVSSVLGYCLLPMIIL
>Q66KA5|196-216
FAVIFSLQGILGIVLAALIIG
>Q66KA5|236-256
QVLVAYPCALLYGVFALISVF
>Q8N8F6|150-170
LTGPILFCVALGATLLLAGKV
>Q8N8F6|172-192
FGYVYGMSAIGCLVIHALLNL
>Q8N8F6|197-217
GVSYGCVASVLGYCLLPMVIL
>Q8N8F6|221-241
AMFFSLQGIFGIMSSLVIIGW
>Q8N8F6|260-280
QLLVAYPCAILYGLFALLTIF
>Q7D0Y8|15-37
LRWLSPLLPGILICAAVSCAAIL
>Q7D0Y8|50-72
WLGDLVLAILIGTLLRSLVSLPV
>Q7D0Y8|105-127
AGGLLIGGIALIVALSLVFSYAA
>Q7D0Y8|140-162
LIACGNSICGNSAIAAAAPAIGA
>Q7D0Y8|172-194
AFTAVLGVVAVLLMPFLPQLLGL
>Q7D0Y8|201-223
IFAGLTVYAVPQVLAATAPLGAV
>Q7D0Y8|233-250
LIRVLMLGPVIATLSVIH
>Q7D0Y8|263-282
MVPWFIIGFVLMIMARSFGL
>Q7D0Y8|287-309
LLSPVASLSNILTIMSMAALGLS
>Q7D0Y8|322-344
VIIAASLSLVLLGVLSFGLILLT
>G2TRT8|22-42
LFSSSLYHSAFDCSFGISFTI
>G2TRT8|45-65
PIEYIVLSKPCFFAITPLLTL
>G2TRT8|80-100
IWVSTVTSLPISHCLIVSLSL
>G2TRT8|104-124
FPSLFYSALVLSCLSLLCLAF
>Q54KH2|159-179
GIIFCIVSILYCIINIRMLYL
>Q54KH2|203-223
MNIPALGAWGSVVAITFYIWL
>Q54KH2|234-254
GGILTMTAFLLSAIAAIRVGL
>Q54KH2|267-287
FEGSSAVVIAIILGALPLIPY
>Q54KH2|296-316
TLLSGYLSIVISMIINSFFAW
>O34927|9-29
WTFYFAGLIILAFGVSLTIEG
>O34927|50-70
LTVGQWSIIIGALIVGFTSLF
>O34927|77-97
IGALLNMVLIGVFIDFFNFIL
>O34927|107-127
IIVFSLGVVLIGYGVGVYVSA
>O34927|160-180
ILFAAWGMGGPIGFGTILTAI
>Q796Q1|12-32
IVAIGSIPLILTLGNSMLIPI
>Q796Q1|49-69
LVITVFSLIAAFAIPIVGYLA
>Q796Q1|76-96
VIIIPCLILYGAGGLLAGFAA
>Q796Q1|169-189
GAFFAFPVFCIISIVLTWIFI
>Q796Q1|218-238
WLFTAYLAGATCLFTLFGILF
>Q796Q1|257-277
LILAIPLLVMCVTSYTTGSKI
>Q796Q1|287-307
LIVLGLAFMTVSYAALSFIEN
>Q796Q1|309-329
VLFISVLVLSSIGSGLVLPCV
>Q796Q1|344-364
FVTSLYGSVRFLGVAIGPPIF
>Q796Q1|374-394
GMFLSIAGLTLVVGILVMMLI
>A7ZJR5|8-28
LLNGNYILLLFVVLALGLCLG
>A7ZJR5|32-52
LGSIQLGNSIGVLVVSLLLGQ
>A7ZJR5|66-86
FMLFIFCVGVEAGPNFFSIFF
>A7ZJR5|94-114
MLALVMVGSALVIALGLGKLF
>A7ZJR5|158-178
NLSLGYALTYLIGLVSLIVGA
>A7ZJR5|383-403
LLAFCAFFVIGLMIGMITFQF
>A7ZJR5|406-426
FSFGMGNAAGLLFAGIMLGFM
>A7ZJR5|451-471
VFMAGVGLSAGSGINNGLGAI
>A7ZJR5|475-495
MLIAGLIVSLVPVVICFLFGA
>A7ZJR5|540-560
AIANVLLTLAGTIIVMVWPGL
>Q54LT5|40-60
IVLNLVVLVGVVPLTWMFLGQ
>A7XZ53|237-257
VGLFCGIFIVLNITLVFAAVF
>A7XZ53|265-285
VWPLIRIYRGGFLLIEFLFLL
>A7XZ53|315-337
HLFEIAGFLGILWCLSLLACFFA
>A7XZ53|343-363
PIYVYPLALYGFMVFFLINPT
>A7XZ53|377-397
LLFRVFTAPFHKVGFADFWLA
>A7XZ53|403-423
LSVILMDLEYMICFYSFELKW
>A7XZ53|473-495
AFPHLVNAGKYSTTFFTVTFAAL
>A7XZ53|509-529
VFFYLWVFFCIISSCYTLIWD
>Q9USK3|103-123
FATPVVLTSLLQYGEVVTTVF
>Q9USK3|141-161
MTATITAFAIYQGIVSALDTV
>Q9USK3|184-204
ILLLIQFPIFLIWWKIEGILL
>Q9USK3|244-264
GIFHPVTYILAIVVPINIFLN
>Q9USK3|277-299
FLGAPVAVALTLWSACAVLIIYI
>Q9USK3|325-345
LAVPGVIMICSEYWAFELVTF
>Q9USK3|360-380
VLSTTSTLSYNLAFGVAAAAA
>Q9USK3|399-419
THVSINLGAAIGVIIAVILFL
>Q9USK3|434-454
VVALVATIIPLVALINIADNT
>Q9USK3|470-490
IGGVVNFIAYYLLGLPVAIIL
>Q9USK3|496-516
WGLYGLWIGIGAAILIIAGVE
>Q12135|17-37
FFFFFFFFSLPLSSFKLNLSS
>Q12135|44-64
WLIVFLLDFGEIMFPAPPLPI
>Q12135|67-87
FSGALLPLSLFLGFLDVDLIA
>P0AFQ3|29-49
WLIAVVIPLLLLFIFGYGINL
>P0AFQ3|182-202
FIIPGAVTIIMTVIGAILTSL
>P0AFQ3|235-255
YFLGMLAMLLCMLVSVFILGV
>P0AFQ3|262-282
LILFFISSLFLLSTLGMGLLI
>P0AFQ3|292-312
AAQVALNAAFLPSIMLSGFIF
>P0AFQ3|346-366
IPVVLVVNVLFLIASAVMFIG
>A7GLN1|358-378
LGALLGGTIGLMQGILLLFLM
>Q03480|111-131
LAVGVLVGSNLVVGSLVFALL
>P60871|8-28
LLNGNYILLLFVVLALGLCLG
>P60871|32-52
LGSIQLGNSIGVLVVSLLLGQ
>P60871|66-86
FMLFIFCVGVEAGPNFFSIFF
>P60871|94-114
MLALVMVGSALVIALGLGKLF
>P60871|158-178
NLSLGYALTYLIGLVSLIVGA
>P60871|383-403
LLAFCAFFVIGLMIGMITFQF
>P60871|406-426
FSFGMGNAAGLLFAGIMLGFM
>P60871|451-471
VFMAGVGLSAGSGINNGLGAI
>P60871|475-495
MLIAGLIVSLVPVVICFLFGA
>P60871|540-560
AIANVLLTLAGTIIVMVWPGL
>O74921|48-68
FISAALMLLNNTILCISFTIV
>O74921|85-105
LSGVIIGLPTITALVLLYPML
>O74921|123-140
YTMSCISCIIGHIMYALA
>O74921|145-165
SVALILVSRIFTGVACTMFLY
>O74921|186-206
VVNSVMATLGLTAGPFIGGLM
>O74921|223-243
SGNWLMAFIWVGLFLFGFACF
>O74921|277-297
FVGCLVIFVVAFSGFSAYFLL
>O74921|320-340
GNFLSLAGIINVPLLLIFSYL
>O74921|349-369
IILLGCCLNIVCMVIHITIHY
>O74921|379-399
FIIYTLVFFGSSIANSPSVSL
>O74921|414-434
VAVQISISLSDTVGAIFGGAF
>O74921|440-460
VVFFAVCLILNVMSVLALLII
>Q57424|16-36
HLIIFSKMLLAMVLGSVIGLE
>Q57424|44-64
VGVKTCAIIAVTTCVLTIVSI
>Q57424|81-101
PMRLAAQVISGIGFLGAGVIL
>Q57424|123-143
IGIAAGAGFVFDAVIATVMIL
>Q9CMV2|32-52
VIKATLFAQKFMPFLAVFAIT
>Q9CMV2|65-85
LAIAVFSAIVALLIPLQGLYW
>P87287|75-95
YVNVEIIVGIPLLIKAIILGI
>P87287|112-132
ESAILHNSINIIIIILYVYIH
>Q3E796|12-34
YYYAHQTVCITSTGFALCFVVQA
>Q8J1M7|32-52
IIINLIPLVLLFAFFCPCIYF
>Q10354|50-70
VVIIVLIVLAWYFFSLLLSMM
>Q10354|151-171
SFYTMCRSSILIFVFFFSVIF
>Q10354|175-195
MFDWILLCITLVISAGVVLMV
>Q10354|201-221
FVLSGFLLVMASSVLSGLRWA
>Q10354|238-258
TSLFALTPLMFLFLLVAGLIF
>Q10354|273-293
FGPFMSVVILVPGTLAFFMVA
>Q10354|329-349
ILLPINIVGLVITLCGIGVYN
>P0AAZ0|24-44
LVQVAALAIIMIRGLDVLMIF
>P0AAZ0|67-87
LVFLSSLVLVFIEIWCAFSLV
>P0AAZ0|95-115
WLYLLTQITAASYLWAASLGY
>O83706|13-35
VGASLKVPAIAAGAAFFLSIATA
>O83706|50-72
ATVLALGAGVTAYALRALLAYVV
>Q10248|17-37
FLAGVSGGVAQVLVGQPFDCV
>Q10248|67-87
LAAFYKGTVLPLLGIGFCVSI
>Q10248|112-132
YVSGAISGLANSFLVGPVEHV
>Q10248|172-192
TAAREAHGLGMYFLAYEALVK
>Q10248|212-232
CVFGAGAGYAMWLAAYPFDIV
>Q10248|266-287
FYRGFVPVLVRAAPANAVTFYV
>P67686|1-21
MISTVSLFWALCVVCIVNMAR
>P67686|90-110
FLLTSALCGLVVVSLIALMIW
>P87285|20-37
LVESIVSSMLLLCLFLTG
>P87285|44-61
LLAFGTLVGDTTCVCVVF
>P60503|162-182
VAWTIVFYSINITLLVLFIVY
>P39542|13-33
AHIIFLCISWYFISSLASQVT
>P39542|51-71
FIYTAVLAWFTCYIAYSFPGF
>P39542|104-124
IIPPSKPILQTVLPLGLFQFV
>P39542|135-155
LVPVSTVASIKTLSPMFILLL
>P39542|166-186
ITLTLIFSLCTLVLGVWIIVQ
>P39542|207-227
ICAMISMFIFVLQNIYGKTVF
>P39542|272-292
TLMIYISLVGFCLSFGWFITL
>P39542|354-374
FAIIAVSWVFIGRRITWLQVF
>B5F504|8-28
LALMQDMILSAIPAVGFAMVF
>B5F504|55-75
AGFNIEWSTFMASLLVGSIGI
>B5F504|87-107
VFTVAAVIPMFPGISAYTAMI
>B5F504|129-149
FLKASSIVGALSIGLSVPGLW
>P46556|57-77
VVPLAVTSFIPMIALPFLGIV
>P46556|127-147
WLMAGFMIITSFISLWISDTA
>P46556|208-228
ICKCMMLLVAHASLIGGTGTI
>P46556|256-276
SWMAFAIPPMIFYMFSSWFIV
>P46556|326-346
LVIFVLAVLSWVSSDPKVIPG
>P46556|353-373
KGYVTDSCSGLVAVFLLFIWP
>P46556|444-464
MPFFVMQIILSIVVVVMTEFS
>P46556|488-508
PLYFSIPTAIGPSFSFMLPMA
>P46556|523-543
MIDMVSCGVFLNIFCIAITAI
>A0T0L8|9-29
QLIATGTIMLAGPAVIVLLAL
>O34724|4-24
IWLFFSVMFVIGTDTFLLSPL
>O34724|40-60
GWMVSAYALGYALFAFIAGPI
>O34724|68-88
TVMLWGLAGFIVSTFLCGIAP
>O34724|98-118
FAAGVSAAFVTPQIWASIPVI
>O34724|130-150
IATAGLAASQMLGLPIGGFLA
>O34724|159-179
FVLSACSLILLLILAAVMPGI
>O34724|205-225
VILLAYFLFQTGNFASFSFLG
>O34724|236-256
VSQIGAAMLVLGLGNMLGSLI
>O34724|273-293
GMLLMGALYFALPFFPNLFLV
>O34724|295-315
AGFFLTFFTAGIIFPLMMGVF
>O34724|329-349
LSNAAMYAGTTVGTSIAGFLY
>O34724|356-376
GAVTGFTAILFILSMTLYQTI
>P34290|1-19
MLNIVLIIGLLAIFNTSSA
>P34290|105-125
AGFIAQCIIFLFVYTIVTMDV
>O31708|49-69
FLTVLIGTAVKLVIPILIGVY
>O31708|82-102
LLIQLIFIISGLYVLNYAANV
>O31708|162-182
VINLLTDLLLLAGVIIILFTL
>O31708|184-204
PELTIAIMVTLPIMFFISTSL
>O31708|273-293
LVEMTNAIGTAVLIWYGATLI
>O31708|297-317
TITIGVFVSFAFYLGMFWEPI
>Q8VCS3|7-25
VVLLAILLVIFIFTKVFLI
>Q9EPI0|16-36
LAIATALAILLLQGLVVWSFS
>O13726|32-52
SWALFILLVLLIGALLTSYYV
>O13726|65-85
ISVFVGMVVGLIIRVSPGLII
>O13726|88-108
MVSFHSTYFFNVLLPPIILNS
>O13726|129-149
FAGTFISAVTLGVLVYIFSFL
>O13726|160-180
EALSMGATLSATDPVTVLAIF
>O13726|189-209
LYTIIFGESILNDAVAIVMFE
>O13726|228-248
IGIFIITFFISLLIGVSIGLI
>O13726|278-298
FFSNGCHMSGVVSLLFCGITL
>O13726|316-338
YVFRVLAQLSENFIFIYLGMSLF
>O13726|348-366
IFILITTVAVTASRYMNVF
>O13726|393-413
MMLFWAGLRGAVGVALAAGFE
>O13726|425-445
LVVVVLTLIIFGGTTARMLEI
>O66994|22-42
VAGIPLYKIIIASAIMLFTLI
>O66994|74-94
FVKPFSYFIVVFGFYLSLLVL
>O66994|104-124
FLKTFSLLILGWAIIRFLNLF
>O66994|144-164
VGDFILKILKAFVVVIVGASL
>O66994|168-188
WGVNIGAILASVGLLGLAVSL
>A0A023PXC2|39-59
FWIFNWTVTLIPLNSLVALAI
>A0A023PXC2|93-113
YLTSLGSNFGGIFVYPLFLLS
>B8DDY1|4-24
GIFIVATIFVVNILYVTIYTV
>B8DDY1|36-56
LAALSSVFEMIIYVVALSLVL
>B8DDY1|62-82
IANVLAYAIGFGVGIIVGMKI
>Q3E814|12-32
VALVYISVYFFSCISLIVYFF
>P81331|19-39
CIIFMVIVGLGLLFAFQFILG
>P81331|64-84
IFNVLVEHSYYGLLLSTFNLF
>P81331|89-109
AITIRLCFIFAISIVIFWILG
>Q5UPE7|12-32
ITEIYFQYVIYILCFGVLLLL
>Q5UPE7|39-59
LLWLHLVSILVGLIANYEMKF
>Q5UPE7|89-109
VYDVICHTIMVVICYHQICYT
>Q5UPE7|117-137
YYTFHLFSVMIIIGALFNCVV
>Q5UPE7|152-172
LFEYTTIFQALSTGYWVATML
>Q5UPE7|180-200
IHFYSHWIIWIGLMTINWFVY
>Q5UPE7|215-235
YVEAVFIVCTWYSGIISSPLI
>A1VJ21|22-42
AGWLLLLWPTLSALWLASHGF
>A1VJ21|45-65
WHLVTVFTLGTFLMRSAGCCI
>A1VJ21|96-116
LGLGAVLALLAFGLVLTTNAV
>A1VJ21|118-138
IAWSFAALAVTLAYPFAKRYV
>A1VJ21|140-160
MPQAVLGVAFSCGILMAFAAV
>A1VJ21|164-184
VPPLAWALLLGNLFWVIAYDT
>A1VJ21|211-231
VAGVMLSYLIFISIWAFALIQ
>A1VJ21|236-256
AIFMIAIALALAQALWHGWLI
>A1VJ21|267-287
AFRLNHWLGFTVFAGVALSYW
>A9KGW7|21-41
VGIFLLLWPTLWAVWIAAKGA
>A9KGW7|44-64
FKIAVIFIAGSVVMRAAGCIV
>A9KGW7|91-111
VTEAMLLFAVLSLIAFTLVLL
>A9KGW7|112-132
LNRLTVELAVIGILLALVYPF
>A9KGW7|139-159
LPQLWLGVAFSWSIPMAFAAT
>A9KGW7|160-180
VGHVPAVAWLLFFAAVLWPIV
>A9KGW7|211-231
LMIGLLQGSVLLTFGLLGWYL
>A9KGW7|235-255
YWFYLGLLVALGLMCYQQFLI
>A9KGW7|263-283
CFAAFRNNNWVGFFIFLGILL
>A9R053|4-24
WGIIFLIIALIEAALGFGGLA
>A9R053|27-47
AAWAAKVVFVVGIILFLISLF
>B7NS04|23-43
IGALLLLWPTLWALWVATPGV
>B7NS04|46-66
LWILAVFVAGVWLMRAAGCVV
>B7NS04|99-119
LFVVLVLISFLLVLTLNTMTI
>B7NS04|141-161
LPQVVLGAAFGWSIPMAFAAV
>B7NS04|163-183
ESVPLSCWLMFLANILWAVAY
>B7NS04|213-233
LIIGILQIGVLALMAIIGELN
>B7NS04|234-254
GLGWGYYWSILVAGALFVYQQ
>B7NS04|268-288
AFMNNNYVGLVLFLGLAMSYW
>Q0VTA7|40-60
IAGAGTPSLTVIVVFFLGVVI
>Q0VTA7|99-119
LALFGGLGLLAFGLVLFLNEL
>Q0VTA7|120-140
TFWLSFGGLGLAVLYPFTKRF
>Q0VTA7|142-162
FMPQLFLGAAFSWAIPMAFAA
>Q0VTA7|165-185
GEVPEIAWLLYVANVLWTVAY
>Q0VTA7|215-235
LMIAILQALTLLALIMVGHRL
>Q0VTA7|239-259
WPWYAGLVGMSLSFAFQHSLI
>Q0VTA7|267-287
SFHAFLNNHWAGACVFIGLYF
>Q5UQW3|2-22
TIFYLVFIAVIIIIILYVLYL
>B2U422|14-34
ALGFISHNTTVAVSILVLIIV
>B2U422|51-71
LSIGIIILTIGVMAPIASGTL
>B2U422|86-106
LVAIAVGVIVSWLGGRGVTLM
>B2U422|121-141
VLGVALFRGVPVGPLIAAGLV
>A7MPP0|33-53
LWALWVASPGVPPLWILAVFV
>A7MPP0|99-119
LFVILVLLSFLLVLTLNVKTI
>A7MPP0|141-161
LPQVVLGAAFGWSIPMAFCAV
>A7MPP0|213-233
LIIGLLQIAVLALLGTVGWLN
>A7MPP0|234-254
GLGAFYYAGLAGAGALFIWQQ
>A7MPP0|268-288
AFLNNNYVGLLVFIGLALSYL
>A6MM47|24-44
WAFILFLGSLGFLLVGTSSYI
>A6MM47|57-77
IIFFPQGIVMSFYGIAGLFIS
>P44060|76-96
LLSALLMYVVPLLTLLIVTML
>P44060|105-125
ILRAILIFGLTALSFILVKSY
>Q85G30|3-23
IIIASYGVLIIVLAIGIGVGV
>Q85G30|47-66
FGYYLLPVLECMTHCGPDVL
>Q85G30|81-101
LVVVYSTYPILGFMIFFMSYF
>Q85G30|118-138
VSQALIIYLLTSIIGSLLNAL
>Q85G30|141-161
MILMGWFGSTCLDILFILTMG
>Q05867|262-279
GLLVILVLVCSIMIGVSA
>A0A346|22-42
FCWAFILFVGSVGFLLVGISS
>A0A346|57-77
IVFFPQGIVMSFYGIAGLFIS
>Q68RZ5|22-42
FCWAVILFLGSLGFLLVGTSS
>Q68RZ5|57-77
ILFFPQGIVMSFYGIAGLFIS
>P39109|33-53
IDGVILNLSAIFMITFGIRDL
>P39109|74-94
SRMALVLLEIAFVSLASLNIS
>P39109|100-120
NFTIVSQYASTMLSLFVALAL
>P39109|131-151
ANTVLLFYWLFETFGNFAKLI
>P39109|170-190
FILTLFQVITCASILLLEALP
>P39109|279-299
ICRTFGSKMLLAAFFKAIHDV
>P39109|346-366
FLIAFAMFLVGFTQTSVLHQY
>P39109|423-443
LNLIWSGPFQIIICLYSLYKL
>P39109|447-467
SMWVGVIILVIMMPLNSFLMR
>P39109|531-551
VTSFQFNIVPFLVSCCTFAVF
>P39109|573-593
LLSFPLMIIPMVLNSFIEASV
>P39109|944-964
KACNPKSVCVFILFIVISMFL
>P39109|1002-1023
SALATLIQTIVLWVFCTIHASK
>P39109|1067-1087
TFSQFFVNAVKVTFTITVICA
>P39109|1089-1109
TWQFIFIIIPLSVFYIYYQQY
>P39109|1181-1201
ELIGSIIILGAATLSVFRLKQ
>P39109|1206-1226
AGMVGLSLSYALQITQTLNWI
>P0AD04|76-96
MLLLMPFAWGEPLLHIWLLGI
>P0AD04|121-141
VFFCVIGAPLILVTSIAYLWF
>P0AD04|270-290
LLASIVLLLPANLLPISIIYL
>P0AD04|311-331
IAVAGIVFIASILVPFTKVIV
>P0AD04|351-371
ILLLRMVTWIGRWSMLDLFVI
>P0AD04|383-403
ILAFTMGPAAFYFGAAVILTI
>P71360|6-26
LLGFTFALITAMAWGSLPIAL
>P71360|35-55
AQTIVWYRFIIAAVSLLALLA
>P71360|69-89
YAWIMLIGVIGLTSNFLLFSS
>P71360|98-118
VAQIFIHLSSFGMLICGVLIF
>P71360|122-142
LGLHQKIGLFLLLIGLGLFFN
>P71360|154-174
YSTGVILGVGGALIWVAYGMA
>P71360|186-206
QILLMMYLGCAIAFMPMADFS
>P71360|211-231
LTPLALICFIYCCLNTLIGYG
>P71360|247-267
VVITLVPLFTILFSHIAHYFS
>P71360|281-301
YIGAFVVVCGAILSAIGHKLL
>C6UX49|14-34
ALGFISHNTTVAVSILVLIIV
>C6UX49|51-71
LSIGIIILTIGVMAPIASGTL
>C6UX49|86-106
LVAIAVGVIVSWLGGRGVTLM
>C6UX49|112-132
LVAGLLVGTVLGVALFRGVPV
>Q0I208|501-521
MFVLIVGIVIFSVTLWQFAAL
>Q0I208|523-543
LAISAGLFLVGFLVWLIGFLL
>O13579|94-114
VSVFLLATIFNYVFFFCFHQL
>P47260|27-47
IVIDLIIPSFLASAISVVFSI
>P47260|81-101
VLATTVILLALCGLFFGLISI
>P47260|157-177
FLRLIIRAPLLFIGGLVFAVT
>P47260|181-201
DMSISLLITFPLILLVIGILN
>P47260|266-286
NIPFTFFLSSLTIIIALLLVF
>P47260|307-327
IFAFFQYNFYIVLGFILTSLT
>P76389|14-34
ITLIVIELVLGIDNLVFIAIL
>P76389|51-71
LLLAMLMRLLLLASISWLVTL
>P76389|81-101
FTFSARDLIMLFGGFFLLFKA
>P76389|145-165
ITAVGMVDHLLVMMAAVVIAI
>P76389|185-205
IVILCLSFLLMIGFSLVAEGF
>C5CWY2|496-516
QTIIYGGIGFVLGLLAMQLLV
>P36495|31-51
NYTEFGAVFTYFIFSIGEFFK
>P36495|53-73
FFSFSFLNNIWSIPIIIPDIA
>P36495|106-126
LVIFEKFVIGIINSLFLILPT
>P36495|157-177
FLWLASIILGWRFFVIPWLSL
>P36495|212-232
IFLLNFLLALTEQSCIYPFIS
>P36495|254-274
FLLIHGAYLLGILFGSFSLLQ
>P36495|307-327
ILNFTFLYATMLCAIASIPYY
>P37264|21-40
VWSWRRLFIFRVLNVVSIAI
>P37264|57-77
YTHMAIPLSTCLFCLCLCICI
>P37264|94-114
LLFSVFHLVFSTIALSIYCIY
>P44069|9-29
PYFLAFLRIVVAYMFILHGTA
>P44069|49-69
MLLVAGVIEIVGSILLILGLF
>P44069|107-127
ALLYSLLFLYFVFSGAGACAL
>B8E613|21-40
GTLLLLWPCLMALMLAAGGM
>B8E613|95-115
ILFVILGLSAFGLVLLLNGLV
>B8E613|142-162
FLGIVWSWSIPMAYAAQTGEV
>B8E613|167-187
WWLFAANWCWTVAYDTMYAMV
>B8E613|210-230
QIIGLFQLAALACFIAAGWSA
>B8E613|235-255
LYGLGILTFVGFSTYQQMLIF
>B8E613|266-286
FLNNNWAGLALFVGLGADYLI
>Q87CN1|501-521
VVNAIVGSGLLVAAAVLYGLH
>Q87CN1|530-550
IPVWSLISGCIGALALFSAWW
>B4TCD8|9-29
MLLLSLPALIIGVASSLVLIA
>B4TCD8|54-74
DSPFWIVGMLTLTGIVVGLII
>B4TCD8|99-119
ALPGLLLALIIGLAGGVSLGP
>B4TCD8|149-169
ILASAGTIGALFGTPVAAALI
>B4TCD8|186-206
LFAPLMAAAAGSLTTSLFFHP
>B4TCD8|223-243
IASGAIVAAIAIAAGMVAVWC
>B4TCD8|258-278
VLILGIGGFILGILGVIGGPL
>B4TCD8|296-316
LGAGDYFTLAVVKLAALVIAA
>B4TCD8|322-342
GGRIFPAVFIGAALGLMLHAH
>B4TCD8|343-363
VEAVPAAITVSCAILGLVLVV
>B4TCD8|386-406
LLCIVMLPAWLLLAGKPLLAA
>Q8CV51|14-34
IRTFALILVFAGIITMYGGIL
>Q8CV51|43-63
VIFFILGTLMVILSCAVYVWI
>P43931|57-77
LLKFTALLFGLATVAQSVQWI
>P43931|87-107
IYLAFALVSLIIILLGIKEII
>P43931|211-231
ESAVIVAISPLAVVDMFFIAW
>Q04210|3-23
VYLAVLFSLLVIEMAILFILV
>Q04210|46-66
KFRTYMVGIMIFVGLLFIDSW
>Q04210|104-124
VYISGFIIYFYICILTVMSIL
>Q55EF8|124-144
LEEIGWTWLASFTGILVLALI
>Q55EF8|152-172
AQMQVLIGSFAASAVIIFGVP
>Q55EF8|182-202
LIMGHFLSAVVGSVIRVALVY
>Q55EF8|205-225
ANFEVACALAVSLSIMLMQFT
>Q55EF8|250-270
FYFIFVPILSGALIMLLTALV
>B5R4I5|7-25
ATVLLTFSLSAFAVEYPVL
>B7LCE1|10-30
LLLSLPAVAIGIASSLILIVV
>B7LCE1|54-74
DSPLWIIGVLTLTGIAVGLVI
>B7LCE1|99-119
ALPGLIVALILGLAGGVSLGP
>B7LCE1|120-140
EHPIMTVNIALAVAIGARLLP
>B7LCE1|149-169
ILASAGTIGALFGTPVAAALI
>B7LCE1|186-206
LFAPLMAAAAGALTTGLFFHP
>B7LCE1|223-243
ILSGAIVAAIAIAAGMVAVWC
>B7LCE1|258-278
VLVLGIGGFILGILGVIGGPV
>B7LCE1|300-320
DYFLLAVIKLAALVVAAASGF
>B7LCE1|322-342
GGRIFPAVFVGVALGLMLHEH
>B7LCE1|343-363
VPAVPAAITVSCAILGIVLVV
>B7LCE1|371-391
LFMAAVVVPNTTLLPLLCIVM
>O13780|14-34
WVTILAVILFSIAFILHVACL
>O13780|40-60
WLVIVPIIGTIGELAGWACRL
>O13780|72-92
FLGQIIALIIAPVFYSAQAYV
>O13780|115-135
GIFITFDIIALILQAAGGGVA
>O13780|156-176
ICFQLFTIVVFSILFSIFFIA
>O13780|206-223
CLALATFAMVVRSVYRVI
>O13780|238-258
VWFDIFDFIPMIFTSALLIPS
>P76538|19-39
LPLLFWLVLLLQARTWVLFVI
>P76538|59-79
DNFWLGLIPGIPAVLAFLLSG
>P76538|90-110
VLYFLLLLAQVVLLCWQPWLW
>P76538|116-136
VSGIGLALVVADIVALIWLLT
>O13761|151-171
LIPFINFFLLYHQIILSHSLF
>O13761|177-197
ISFHFLFFSFLSFPLLSFILF
>Q70LB3|9-29
EVIMYLINSILAFIMIFFTFV
>Q70LB3|32-52
SLLKCQYWTYILVALITAIIF
>A4ZUB9|25-45
PNLFMFISLFVNVVTILYLVF
>B5FCI8|8-28
LLSQNDILLLFVVLALGLFIA
>B5FCI8|37-57
LGSSIGVLITALFMGSLGYTF
>B5FCI8|66-86
FMLFIFCVGIEAGPNFFGIFL
>B5FCI8|94-114
LLVLVVLVSAVSLSFLTGHYF
>B5FCI8|161-181
NLSVGYAFSYLIGLTSLILLA
>B5FCI8|386-406
LLAFCSFFILGIMFGMITMSF
>B5FCI8|409-429
VTFGLGNAVGLLISGITLGFL
>B5FCI8|451-471
GLLVFMVGIGLSAGGNINEYF
>B5FCI8|478-498
VLAAAFIVSVIPVILAYLVGA
>B5FCI8|539-559
AGTYAIANILMTVAGTIMILL
>B1IXP7|46-65
YAIRFMPPIAVFTLCWQIAL
>B1IXP7|69-91
LGPAVATALFALSLPMQGLWWLG
>O32225|42-62
VLVGALAGHTDYGLIASIGGF
>O32225|76-96
ALKLLLVSIGIALSFGLGTLL
>O32225|106-128
VLGLIGAAAMFIFSALGIQGPAP
>O32225|152-172
AGLTFLGGIFAMGIALIGWLW
>O32225|344-364
ALKYGIVLFAADMFALAFGFA
>O32225|366-386
SYWIPLSAAAVMLGTTVVFTL
>O32225|398-418
IGVILAGAILFFKPGGVYIAF
>O32225|429-449
MLIVRNYALAVPFLTANALVI
>O32225|464-484
IARLTDVAVGSVIGLLGTMLL
>Q55G23|192-212
ISINTLAILSLLFLIFINKLI
>O34573|10-30
LFFGALYTLAVGLKHAPILMI
>O34573|36-56
NAWHSYILGVVIVIPALWLMH
>O34573|81-101
IIILLFSLYFLLINAHDIRFF
>O34573|107-127
ILFLPRTPMAVLGGVIIFVAI
>O34573|143-163
IFLFPFGILVLFLPFTLATQI
>O34573|179-199
LQSGYYAFGTMGELIILPLLF
>O34573|210-230
IFAILLGALLLAVMLFSSISV
>O34573|262-282
IIAAFWIPVIMVKIAGSLYIV
>O34573|297-317
AMYTPTGMFSVVCGFWFFLNT
>O34573|326-346
IKPIINVVISLLLPLLIYLII
>Q58348|6-26
MVMLLIELTYAFIFVIIAVLI
>Q58348|49-69
LFILGFVLLYIFSFGMVGAFL
>Q58348|95-115
FICLFITFLTTTIVSLAVLTI
>Q58348|124-144
IYVIPLMGMVIGNTMNTIHLA
>Q58348|195-215
VGVIFIPGAMVGMLLSGANPI
>Q58348|222-242
IIIMWMILSSAVISGILICYL
>B2TW76|46-65
YAIRFMPPIAVFTLCWQIAL
>B2TW76|69-91
LGPAVATALFALSLPMQGLWWLG
>Q0TFF1|46-65
YAIRFMPPIAVFTLCWQIAL
>Q0TFF1|69-91
LGPAVATALFALSLPMQGLWWLG
>O32247|56-78
ILWSSIAAACVILFAAYKTGAYF
>O51100|5-25
LIACLIINNLTLIHFVGFEDI
>O51100|39-59
IITITSLLIYSISFYLYKLFA
>O51100|62-82
NLLFLVPIFYVILIYVLILLF
>O51100|122-142
GFFEGLEILILSALGILIALM
>Q566D0|16-36
IFGHVIVGMCGIALTAECIFF
>Q566D0|60-80
WIGMFVGICLFCLSVLAIVGI
>Q566D0|87-107
ILLAYFIMMFIVYGFEVASCI
>Q566D0|230-250
AWGVAWFGFAILCWTFWVLLG
>Q32DP4|46-65
YAIRFMPPIAVFTLCWQIAL
>Q32DP4|69-91
LGPAVATALFALSLPMQGLWWLG
>P48832|384-404
VMVGIGLATVLSLTLATIVLG
>Q6R7E5|41-61
IFLLIIITIIFALTMYTSVQV
>Q2J987|89-109
WLVILGTLPIGLLGVTLQDAI
>Q2J987|118-138
LIATTLIVLGLILGGADWYAS
>Q2J987|203-223
FLLAMPAVLASGVFELRSIGG
>Q2J987|232-252
PTILATFVAFVTGYAAIAWFL
>Q2J987|263-283
FVLYRVGLGLLLFSLLVGGAL
>Q57561|21-41
ILITYFLCWAGFLFSFSVGKF
>Q57561|94-114
IVSNFMGCLIIMFALGALAYL
>Q57561|139-159
LLILFIFTVINPLTGLIGVNL
>Q57561|164-184
LIAVLPHGFFEFFGFATAVVV
>Q57561|205-225
IVILIACSFIFIFIAGMLEPI
>Q57561|240-260
LLAAFATGYKNLFLYLISMLF
>Q0TRA5|5-25
FLFILKALIIAIVEGLTEFVP
>Q0TRA5|47-67
GFPEMYEVVIQLGAILAVVVL
>Q0TRA5|72-92
ISSSVVEFLCYIFSFIGLKTS
>Q0TRA5|111-131
FGINVIIGTIPAAILGLLFHD
>Q0TRA5|137-157
LFSTKTVAIGFIVGGILLIVI
>Q0TRA5|209-231
ISGLSTTVATEFTFFLAIPAMVG
>Q0TRA5|248-268
TNWISLILGFIVAFIVSLVVI
>Q0TRA5|283-303
FAIYRVFAGIVLAILIFTKVI
>Q6FBS3|4-24
IEAFKALFLGFIEGLTEFLPI
>Q6FBS3|43-63
SGRAFEVVIQLGAILAVCWLY
>Q6FBS3|86-106
FSVLMAFFPAVIIGVLAVDFI
>Q6FBS3|109-129
VLFSPLVVAIALIIGGLIIFW
>Q6FBS3|145-165
ITFKQAIAVGFIQCLAMIPGT
>Q6FBS3|186-206
TEFSFFLAMPTMLGAATYDLL
>Q6FBS3|219-239
NIGLGFITAFISALFVVKALV
>Q6FBS3|246-266
TLRVFAWYRIVLGIIIMFVML
>Q11CA6|5-25
TIAQALMLGVLEGFTEFIPVS
>Q11CA6|43-63
GKAFEILIQLGAILAVLSVYA
>Q11CA6|84-104
LGILIAFLPAAIIGVVAYQII
>Q11CA6|107-127
VLFETPLLICTMLILGGIVLL
>Q11CA6|184-204
AAEFSFFLAMPTMAGAFAYDL
>Q11CA6|214-234
ADLQIIGVGFIAAFVAAVLVV
>Q11CA6|247-267
ALFGWWRIFIGVLGLIGVLVL
>B3DRX3|39-59
PGAAFTAIIQIGTELAVILYF
>B3DRX3|93-113
ATLGWNIIVGSIPIIILGFTL
>B3DRX3|123-143
NLWITVTVLLVFGILLWMVDA
>B3DRX3|198-218
SFLMAIPAVFGSGLLEAIKAV
>B3DRX3|232-252
PTLVAMVISFVLGYIVIIGFL
>B3DRX3|268-288
IGLAVVVALLLIVGVLPAIDP
>B8D6X4|7-27
IIVSIIIGVIEGITEFLPISS
>B8D6X4|45-65
TKILEIFIEFGSALSILYFFH
>B8D6X4|86-106
LHIILAILPTIFFGLLFYKKI
>B8D6X4|108-128
LLFNTYNVMYALILGGIFLLI
>B8D6X4|145-165
ISLLQSAIIGFFQIFCLYPGF
>B8D6X4|186-206
IEFSFIISIPLIMGASFYDFI
>B8D6X4|214-234
ILDLPIFFIGFMISFIVSILC
>B8D6X4|245-265
TSLIFFGIYRFIISGLIYFIN
>A7H6N5|1-21
MSLLAAVFLGVLQAATEFLPV
>A7H6N5|54-74
TTLAVLVYFRTEILSLLAAGL
>A7H6N5|90-110
LAWFIVLGTVPAAVLGKLFEE
>A7H6N5|114-134
ALGNWVIAGSLVVLGLVLLAA
>A7H6N5|192-212
FLLSVPIILGAGGYKLWKTVP
>A7H6N5|225-245
LVGTAVSAVAGYLVIDWLLGW
>A7H6N5|253-273
LFVVWRIAAGVALAILIWQGV
>P39618|3-23
LVLGALQWTAFIIAAAIVVPV
>P39618|39-59
LIQSTFFVLGIAAVIQCLKGH
>P39618|67-87
PAGLWWGVYTIYAGLTGTVFA
>P39618|96-116
LQGALLVSAVCFFLLSVFKVI
>P39618|130-150
VYLLLLVMQLSQPIIKGILGI
>P39618|156-176
GVDGLVFGLALVVIAAAFIMT
>P39618|188-208
ILLALFGGWVLFAAAGAAKPI
>P39618|231-251
GLIITSIFITILLIVNMLASM
>P39618|283-303
LLSGLTGAIAPVPISGAAGFI
>P39618|314-334
FMLGSILVIVISVIPFFMNTF
>P39618|341-361
VGFAVNFVVFSAMGGLAFAEF
>P39618|374-394
SIIGISLLTGVGIMFVPETAL
>P39618|399-419
PVFISLLSNGLVLGTLAAIAA
>A5E8M5|47-67
FAILIQLGAILAIVALYFFKL
>A5E8M5|83-103
FIIGVLIAFLPAVIIGLIAGK
>A5E8M5|109-129
LFDPWVVCFSLIVGGAILLWV
>A5E8M5|144-164
YPLLMYLWIGVAQCLAMIPGV
>A5E8M5|184-204
AAEFSFFLAIPTMVGAFVYDF
>A5E8M5|218-238
LVAIGFVVSFITAMIVVKAFL
>A5E8M5|246-266
FVLFAWWRVIVGTLGLIALAL
>P38962|18-36
LLLSFHLAGKAVPIVFYII
>P38962|43-60
FTPQFITVVLLLSFDFYL
>P38962|108-128
LFWWSMYVTPVIWGVFAVLCL
>P38962|133-153
IFYLILVIVAMCLTAWNTYGF
>Q5LJ30|41-61
NLAFTIVVHVATVFSTLVILW
>Q5LJ30|82-102
YVINILISMIPIGIVGVFFKD
>Q5LJ30|106-126
AIFGSGLLIVGCMLLLTAALL
>Q5LJ30|140-160
ISMKDAFIIGLAQACAVLPGL
>Q5LJ30|180-200
LAQFSFLMVIPPILGEALLDG
>Q5LJ30|213-233
IPTLSLIVGFIAAFVSGCLAC
>Q5LJ30|245-265
LIYFAIYCAIVGVVTIVVSQL
>B7N061|6-26
SLLIAAILGVVEGLTEFLPVS
>B7N061|45-65
AKTFEVVIQLGSILAVVVMFW
>B7N061|90-110
LTLIHILLGMIPAVVLGLLFH
>B7N061|116-136
LFNPINVMYALVVGGLLLIAA
>B7N061|190-210
YAASEFSFLLAVPMMMGATAL
>B7N061|222-242
GDIPMFAVGFITAFVVALIAI
>B7N061|252-272
ISFIPFAIYRFIVAAAVYVVF
>P39589|9-35
HYAALKGFYLFAFLGTGSIIPLLSMYL
>P39589|43-71
GSQVGLIMSLGPIVMIFFQPFWGMLSDYT
>P39589|76-101
GLLAVCTSITGIIGLAYIAFDSFPLF
>P39589|106-123
ACFAAFQSTIIPLSDSIS
>P39589|135-157
GGIRLFGSLGFGVAVFAMGQVTN
>P39589|161-180
PIHVIFIFGCAFLCIAAILA
>P39589|211-230
MIITFTTFAPNLANNTYFSL
>P39589|235-259
SGASLSAIGILFFIGVISEIPFMRF
>P39589|270-289
LNVIMLSGGVSLFRWALYFT
>P39589|293-315
LWIIYATVFLQGVAIGLFIPAAL
>P39589|328-355
ATALTMYAAIGNGFGNWFCTFAGGYIFD
>P39589|359-379
IFAVYLLFGILSIAGFGLTLY
>A0Q210|5-25
WFIIKAIIIGIVEGITEFLPV
>A0Q210|55-75
IDAFTMIIQLGAILAIVVLYW
>A0Q210|92-112
SGFKFWLNIAVSAVPAGVLGL
>A0Q210|122-142
LFNPGSVTAALIVGAIWMIFA
>A0Q210|185-205
IIGAWIVGLSTVAAAEFSFFL
>A0Q210|229-249
MHIVGLTVGFIVSFIVALIVV
>A0Q210|264-284
FAMYRILLGIVLIILSLFNVI
>Q9KUJ4|1-21
MSYFESFILALIQGFTEFLPI
>Q9KUJ4|39-59
QGLAFDVAVHVGTLAAVVLYF
>Q9KUJ4|83-103
AKLAWLIVLATIPACLFGFVM
>Q9KUJ4|111-131
LRSAWVIATTTIVFGLLLWYV
>Q9KUJ4|149-169
ALFIGLAQAVAIIPGTSRSGA
>Q9KUJ4|189-209
FLMSIPIIVLAGSYLGLKLVT
>Q9KUJ4|218-238
FLLTGIITSFISAYICIHFFL
>Q9KUJ4|245-265
GMTPFVIYRLVLGVGLFAFLL
>Q9W462|6-26
ILMAAGVTVAAVVGAFVFWGP
>P9WL74|1-21
MESFVLFLPFLLIMGGFMYFA
>O07520|3-23
FFPWWVYLCIVGIIFSAYKLV
>O84746|30-50
TFGQPAVMLGIAIVFFYFILW
>P72655|3-23
AFFLFFLVFFGSAIGTSVKIV
>Q49642|10-30
IPPLAVYLLVSGVVGVESLGI
>Q49642|55-75
IGVGVVAVIGAAVGDSIGYAI
>Q49642|147-167
VSGAICWAGGTTALVYFAGMA
>Q49642|174-194
RFSWIALIITVVVGIIAAILL
>Q5L2R6|12-32
IRTFALSLIFIGVIVMYLGLF
>Q5L2R6|42-62
LFMLFGMLFLVASGIVYFWIG
>Q3BLZ7|6-26
VFLIFAWLMVAALLWMEWGKD
>Q3BLZ7|356-376
FSIMAIIGQGLFWVLSHLHSF
>Q3BLZ7|380-400
WGWAIIGLVVLLRLALYPLSA
>Q3BLZ7|447-467
GGCLPLLIQMPIFFALYWVLV
>Q3BLZ7|489-509
PYFILPLLNISIMWATQKLTP
>Q3BLZ7|525-545
PLVFGVMMAFMPAGLVLYWVV
>Q9FJ76|7-27
NLIKVWVSAIISISYCYYIPP
>Q9FJ76|45-65
LFLVLPLFFSSLHLSLITAFF
>Q9FJ76|114-134
LPKLVFAIKLAIFAVLLHLYS
>Q9FJ76|143-163
ILLGLYFVHLYLEIEIILTFV
>Q9FJ76|229-249
GILAAFIVSGLVHELLFFYLI
>Q9FJ76|254-274
TGEVTLFFVLHGVCTAVELAV
>Q9FJ76|288-308
PGVSRVLTVGFVFVTGGWLFT
>P54447|16-36
AVFFLYAALAIIGFAIGYFIP
>P54447|67-87
FITALLGMCAGIWFAHSVIAM
>P0C2Q1|19-39
IFIVAICLLVIIVVVAFLATF
>A3BI11|51-71
IAAFFSILVCGALGCGLPSLG
>A3BI11|83-103
VFFLVKAFAAGVILATGFIHI
>A3BI11|125-145
FPFAGFGAMVGAIGTLVVDTL
>A3BI11|236-256
VISQVLELGIVVHSVIIGISL
>A3BI11|268-288
LVVALSFHQMFEGMGLGGCIV
>A3BI11|297-317
IVTMVLFFCLTTPVGIAVGVG
>A3BI11|330-350
LVVEGILNSVAAGILIYMALV
>A3BI11|370-390
LGINLAMLAGAGLMSMLAKWA
>Q9P2D8|2223-2243
LLSFVIQNAVFTLAYLVELCG
>Q9P2D8|2466-2486
VLHMCSLFHAFIFAQLWTVYC
>P69980|11-31
IIVLSLLTLLPLISVMATSFV
>P69980|53-73
MAMYGLAIILSLYVMAPVGFA
>P69980|157-177
IGFLIYLPFIVIDLVISNILL
>P69980|181-201
MMMVSPMTISLPFKLLLFVLL
>Q27256|444-464
LLQTAMVATLIGSIYFGQVLD
>Q27256|474-494
SLFLFLTNMTFQNVFAVINVF
>Q27256|524-544
LPLFIAVPFVFTSITYPMIGL
>Q27256|552-572
LTTLFIVTLVANVSTSFGYLI
>Q27256|581-601
MALSVGPPVVIPFLIFGGFFL
>Q27256|669-689
IACLFALIVLFRLGALLCLWL
>P69981|11-31
IIVLSLLTLLPLISVMATSFV
>P69981|53-73
MAMYGLAIILSLYVMAPVGFA
>P69981|157-177
IGFLIYLPFIVIDLVISNILL
>P69981|181-201
MMMVSPMTISLPFKLLLFVLL
>Q7XRV1|27-47
LTLRGVAVAAVLGSLLCVVIH
>Q7XRV1|51-71
LTVGVIPALNVASGLLAFFLA
>Q7XRV1|102-122
CAIACGSLAFSGCSSSYIFAM
>Q7XRV1|147-167
LGWMIGFMFLIALIGPFSIVM
>Q7XRV1|209-229
LVKYMSLSFGWSFFKWFFSGV
>Q7XRV1|268-288
IVNCSVFLGSVISWGFLWPFI
>Q7XRV1|315-335
IAISVILGDGLYNLVKVFLII
>Q7XRV1|383-403
LAVSGYIVLAAISTVAVPIIF
>Q7XRV1|410-430
LVLVCYFLAPAIAFCNSYGMG
>Q7XRV1|443-463
IALFVFASLVGSDGGVIAGLA
>Q7XRV1|501-521
IGVALGCIIAPLTLWLFWTAF
>Q7XRV1|557-577
LEICCVFFLAALIINLMKDVV
>Q7XRV1|595-615
FYIGAYFGVDMFIGTLILFAW
>Q7XRV1|633-653
GLICGDGVWSIPSAVLSILGV
>Q32KP1|13-33
LCALNVVYMLVGLLLIGVAAW
>Q32KP1|45-65
IIGGVIAVGVFLLLIAVAGLV
>Q32KP1|73-93
VLLFFYMIILGLVFIFQFGIS
>Q32KP1|174-194
ILGGVGLFFSFTEILGVWLAM
>P35000|126-150
KAIYTLGYSVSLMSLTTGSIIICLF
>P35000|158-177
NYIHLNLFLSFMLRAISVLV
>P35000|203-226
LSLVFFQYCIMANFYWLLVEGLYL
>P35000|240-261
FLAYLLIGWGIPSVCIGAWIAT
>P35000|279-302
PWWVIRMPILISIVVNFALFISIV
>P35000|328-347
STLLLIPLFGVHYMVFAAFP
>P35000|360-379
LCVGSFQGLVVAVLYCFLNS
>P07168|19-39
WSILALIVAAMIFAFMAVASW
>P07168|260-280
IFLGSASVGLCLYIITLVYRL
>Q8R3S2|25-45
LLFFFNMLFWVISMVMVAVGV
>Q8R3S2|65-85
AILLIVVGVLMFLLTFCGCIG
>Q8R3S2|97-117
FSLCLTIVFLLQLAAGILGFV
>Q8R3S2|236-256
LFLLGGVALGLAIPQLVGILL
>Q6QIX3|76-96
LYAACVVCFIFMAGEVVGGYL
>Q6QIX3|106-126
AAHLLADIGSMMASLFSLWLS
>Q6QIX3|146-166
ALASVVSLWIVTGILLYLAFL
>Q6QIX3|178-198
GAMLLTASIAVCANMIMAFVL
>Q6QIX3|236-256
FVHVLGDLLQSLGVLAASILI
>Q6QIX3|264-284
VADPISTFLFSICALGSTAPT
>Q6FYW1|31-51
AVALLVLLGVCGYLAYSTLIT
>Q6GPY1|34-54
ILLFGAINVVCTGFLLTWCSS
>Q6GPY1|65-85
YLTIFDLFSLITSLISYWVMM
>Q6GPY1|99-119
LEVLAVFASTVLAQLGALFIL
>Q6GPY1|135-155
GRLLVGTFVALFFNLFTMLSI
>Q6GPY1|201-221
FVLIDIAGALALCITYMLIEI
>Q6GPY1|224-244
YFAVDTASAIAIAVMTFGTMY
>Q66IZ4|233-253
VWFAMKTFLTPSIIIIMIWYW
>Q66IZ4|269-289
VIFALGFSMTFINIPVEWFSI
>Q66IZ4|304-324
QGIFYAMLLSFWIIFCGEHMM
>Q66IZ4|332-352
ISVYWKQVGPIAFGSCCLFIF
>Q66IZ4|380-400
AFIIVAGICACLYFLFLCFMV
>Q66IZ4|432-452
FKFLMIITLACAALTIVFFIT
>Q66IZ4|472-492
AFFTGVYGMWNLYVFALMFLY
>Q556Z9|150-170
LEEIGWSWLSSFIGILVLALL
>Q556Z9|181-201
IFLLGSFAASAVLIFGAPKSP
>Q556Z9|208-228
LVLGHIVSATVGSIIRVALVY
>Q556Z9|235-255
VACALAVSLAIVGMHFTKSIH
>Q556Z9|276-296
FYYIFVPVASGSLTMLLTALI
>A6T884|274-294
AMVFLPSTFLTGLFGVNLGGI
>A6T884|301-321
LGFSLFCLMLVVVIGGVAWWL
>Q8NG11|18-38
LLFSYNIIFWLAGVVFLGVGL
>Q8NG11|62-82
VVLVLMVGVVMFTLGFAGCVG
>Q8NG11|93-113
FFCGTIVLIFFLELAVAVLAF
>Q8NG11|233-253
IYIVAGVFIAISLLQIFGIFL
>B7MAB7|5-25
LILTILAGAATFIGAFLGVLG
>B7MAB7|32-52
LLAFSLGFAAGIMLLISLMEM
>B7MAB7|61-81
GMSPVLGYGMFIFGLLGYFGL
>B7MAB7|137-157
LGFGIALAVALHNIPEGLAVA
>B7MAB7|171-191
ILWAGISGLAEILGGVLAWLI
>B7MAB7|195-215
MISPVVMAAIMAAVAGIMVAL
>B7MAB7|236-256
GVLCGMSVMGFSLVLLQTAGI
>A0A023PZG9|2-22
VFVTIIIIINISYNIYNIYTI
>A0A023PZG9|42-62
FICIYVCISGGNMPLWAYILF
>A0A023PZG9|89-109
IFFAFCCHHIWSLLPHHLSIF
>Q9FMR5|191-211
LLVLLTCLIVFLLYIIIASFC
>Q54T01|2-22
VLMMDIKIMSAFSILFLSLMV
>Q54T01|26-46
FLEFLANTVYAAILFIIILFF
>Q9ZCJ8|7-23
ILTTFIILTSLGFWQLS
>Q9ZCJ8|201-219
YAITWFGLAIFLIVIYVIY
>Q81K33|5-25
ILFWVLGILGVLIIGGGIYAY
>E9Q401|4232-4252
MGFFSLLTIQSALFALRYNVL
>E9Q401|4278-4298
MVLAFFSSYWSVFVTLLHFVA
>E9Q401|4502-4522
MLALFVAFAINFILLFYKVST
>E9Q401|4579-4599
TIISFFCIIGYYCLKVPLVIF
>E9Q401|4729-4749
VLGHYNNFFFAAHLLDIAMGF
>E9Q401|4768-4788
LTVGLLAVVVYLYTVVAFNFF
>E9Q401|4849-4869
FFFFVIVILLAIIQGLIIDAF
>Q4WQY6|15-35
VITGSFLSGLMMGLSVVDIPV
>Q4WQY6|56-74
IGHKMMPSLAVTTCLLYGY
>Q4WQY6|87-107
LPHIIAAVTTISMVPFTWLVM
>Q4WQY6|136-155
WAQLHAVRSLFPLMGSVLGL
>O82316|21-41
LIVEFITTFLFVFAGVGSAMA
>O82316|50-70
LVGLFAVAVAHAFVVAVMISA
>O82316|106-126
LASSAACFLLSYLTGGMGTPV
>O82316|138-158
GIIWEIILTFSLLFTVYATIV
>O82316|167-187
GFGPLLTGFVVGANILAGGAF
>O82316|213-233
YWVGPLIGGGLAGFIYENVLI
>Q7DB77|231-251
LWLALGTVATGLIGLAATGIV
>Q7DB77|363-383
YGLSGALILGGGIGVAVTAAL
>P25818|24-44
LAEFISTLIFVVAGSGSGMAF
>P25818|57-77
GLVAAAVAHAFGLFVAVSVGA
>P25818|104-124
ILYWIAQLLGSVVACLILKFA
>P25818|144-164
AFVFEIVMTFGLVYTVYATAI
>P25818|173-193
TIAPIAIGFIVGANILAGGAF
>P25818|219-239
YWAGPLVGGGIAGLIYEVFFI
>Q9D880|66-86
IALWIAGLLGAGGTVSIVYIF
>M1W855|154-174
GWWFQLGVALFLWPWTRAAII
>M1W855|187-207
GHVPAWFLFIFDCLLWLMWAQ
>Q2YJK0|35-55
IGLVLLLIVVLAAVLAPWITN
>Q2YJK0|97-117
LWIGLTVAVLSAILGAIIGIA
>Q2YJK0|131-151
VMDALMAFPAILLAIGISAAL
>Q2YJK0|205-225
ILPNCLAPLLVTLTFVFAYAI
>Q2YJK0|229-249
ATLSFLGIGTPPPHASWGSIV
>Q2YJK0|260-280
WWIMLFPGIAITISALAINLI
>Q10408|38-58
FGFSLNPVLWCLDHQQGLLAI
>Q10408|77-97
IVPDCSTIVHIALCAAYLIVI
>Q10408|188-208
LSPVVSVQIHPKDLGVILIAY
>Q10408|324-344
FILMLGGLPKEAPVKGISLFS
>Q10408|422-442
MSLSIPPSLCFLASDFRVIAF
>Q10408|599-619
MSNIGFVCIGYQDGGITIIDM
>Q10408|726-746
GYPLPQEVFLVYIGDSGISVF
>Q10408|823-843
GDYIFPTLGAHELAFGCVLGS
>O94473|5-25
FIEGFETIWTVVRAVVLNYLL
>O94473|30-50
ILSTILYVSAVISWNVSLKVF
>O94473|64-84
VVIFILRIVSLFLWILADPAI
>O94473|105-125
VGITLYPLYVLLSWAVFLGII
>Q5ZJQ8|92-111
FSSFLLGAWTLSALFDLLLV
>Q5ZJQ8|124-142
SLPSGFLGPVFALFVPFYC
>Q5ZJQ8|163-183
LVYILGLQLLTSGSYIWILAL
>Q9CMS3|19-41
MAIVTNTPIWVWCVLLCLLYVGS
>Q9CMS3|54-71
LTFLPLIFLPIVIMSIMQ
>Q9CMS3|75-97
PLIAGFGFIVGLALGLFFRVDNL
>C4ZW41|1-21
MISTVALFWALCVVCIVNMAR
>C4ZW41|90-110
FILTSALCGLVVVSLIALMIW
>B7UMY7|14-34
GLLLLTLAIAVLNTLVPLWLA
>B7UMY7|45-65
VVSSSYFTGNLVGTLLTGYVI
>B7UMY7|79-99
FIFAAGCAGLGLMIGFWSWLA
>B7UMY7|102-122
FVAGVGCAMIWVVVESALMCS
>B7UMY7|131-151
LLAAYMMVYYVGTFLGQLLVS
>B7UMY7|157-177
LMSVLPWVTGLTLAGILPLLF
>B7UMY7|204-224
LGVNGCIISGIVLGSLYGLMP
>B7UMY7|235-255
ASIGFWMAVLVSAGILGQWPI
>B7UMY7|270-290
VQVFVVILGSIAMLSQAAMAP
>B7UMY7|291-311
ALFILGAAGFTLYPVAMAWAC
>B7UMY7|325-345
ALLLSYTVGSLLGPSFTAMLM
>B7UMY7|348-368
FSDNLLFIMIASVSFIYLLML
>P77156|26-46
GLGLFLLLLGPLMWFGIVYFG
>P77156|93-113
MAVAVTIASAILAFPMAWYMA
>P77156|123-143
FFYIAVMLPMWASYIVKAYAW
>P77156|155-175
WFLQHLGLEPLLTAFLTLPAV
>P77156|188-208
FLVFLYIWLPFMILPVQAALE
>P77156|231-251
YVVLPLAIPGIAAGSIFTFSL
>P77156|253-273
LGDFIVPQLVGPPGYFIGNMV
>P77156|284-304
PMAAAFTLVPIILIALYLAFV
>B8NM62|227-247
TGMALMFLVMVVAQWVGYVLY
>P21503|14-34
GLLLLTLAIAVLNTLVPLWLA
>P21503|45-65
VVSSSYFTGNLVGTLLTGYVI
>P21503|79-99
FIFAAGCAGLGLMIGFWSWLA
>P21503|102-122
FVAGVGCAMIWVVVESALMCS
>P21503|131-151
LLAAYMMVYYVGTFLGQLLVS
>P21503|157-177
LMSVLPWVTGLTLAGILPLLF
>P21503|204-224
LGVNGCIISGIVLGSLYGLMP
>P21503|235-255
ASIGFWMAVLVSAGILGQWPI
>P21503|270-290
VQVFVVILGSIAMLSQAAMAP
>P21503|291-311
ALFILGAAGFTLYPVAMAWAC
>P21503|325-345
ALLLSYTVGSLLGPSFTAMLM
>P21503|348-368
FSDNLLFIMIASVSFIYLLML
>P0AGI7|25-45
LNLQVFVMIAAIIAIMLFFTW
>P0AGI7|65-85
AITGILAVGMVFVIISAEIDL
>P0AGI7|103-123
VWLGWPLPLTIIVTLVLGLLL
>P0AGI7|136-156
VPSFIVTLAGMLAFRGILIGI
>P0AGI7|176-196
YLPASTGFIIGALGLMAFVGW
>P0AGI7|215-235
TAVVGRQALTAIIVLGAIWLL
>P0AGI7|240-260
GVPTPVLLLTLLLLGGMFMAT
>P0AGI7|288-308
TKLAVFAINGLMVAIAGLILS
>P0AGI7|313-333
AGSPSAGNIAELDAIAACVIG
>P0AGI7|337-357
LAGGVGSVAGAVMGAFIMASL
>P0AGI7|366-386
VPTFWQYIVKGAILLLAVWMD
>O31695|13-33
FFAALASQMGTTVGNMAFAFF
>O31695|47-67
LAELMYSLPTIFVFLIVGVVA
>O31695|88-108
VVLFFTLFTGNIPLVFCILFI
>O31695|138-158
GLNQMLFSIFMVFGVGIGAFM
>O31695|228-248
LIFGFFIFGFVNGGFAVLPMF
>O31695|264-284
SVFTIALGFGLLAGSVIGTLI
>O31695|296-316
IPIFIAGLLIFVLGYTNILWV
>O31695|319-339
AAAFALGMCIGPINIAIGGWM
>O31695|358-378
FMMFAQSLTLGLVALLFPKFV
>O31695|383-403
YLYYGMGVIILLVFIFYFIAL
>O34755|241-261
FTLLGFVLFFLSAVAGIGAFI
>O34755|273-293
ASLIISIWFLGGLQLMGIGII
>Q03904|64-86
VLCWLVLPLYCCNLLNLFFNIFL
>Q9P7C1|124-144
GAVLVLLFLLISIAHFVMLVI
>Q9P7E9|66-86
YIYLAVCLFFLASVLSCAIIF
>P44054|6-26
IFILLICGICTNMVSAIFGIG
>P44054|46-66
VISATSLTIVMCTALINLLFF
>P44054|79-99
ILWSIAMVIGVQIGFELSFYF
>P44054|101-121
TAIISLIFTVSLSALAIKTFL
>P44054|147-167
GGGLIAGITGIGGGSILAPLV
>P44054|178-198
IAVYTNYMMIIGGIGNLYGYL
>P44054|212-232
LGLNFLVVGVVTLGSFEMSFF
>P44054|248-268
LLAIILFCIAAYMCILEFVFH
>Q0A5V9|25-45
IGNFLLLWPMLWGLWIAAKGL
>Q0A5V9|48-68
LKVLVVFVLGVLIMRAAGCVI
>Q0A5V9|101-121
LFVVLCLVAFGLVLLMNPLTI
>Q0A5V9|142-162
HFPQVHLGAAFGWAIPMAFAA
>Q0A5V9|165-185
GAVAPVAWLLFLSAVLWATIY
>Q0A5V9|223-243
VMLAVLVAAGLVVGLGAFWYL
>Q0A5V9|271-291
FLNNNWLGGLIFLGLLLDLHL
>Q0G9K8|22-42
FCWACILFLGSLGFLLVGTSS
>Q0G9K8|57-77
ILFFPQGIVMSFYGIAGLFIS
>E7FB98|79-99
LLLLLVCAVAVLLVHGAGNLV
>E7FB98|129-149
VVMFGAVLYSAGCLCATLLYF
>E7FB98|158-178
LALIYFGGLSSSFLYTGGIGL
>E7FB98|180-200
YVALGDVVILITFGPLAVMFA
>E7FB98|201-221
HAVQVGYLSVLPLVYAVPLAL
>E7FB98|254-274
LSYVIYNLLLFVPYLLFCILA
>E7FB98|315-335
LLMGLFYVFGIILAPQGSLPL
>Q88C65|28-48
PIGIYLLLWPTLSAVWIAGNG
>Q88C65|52-72
LANVLIFGLGVVLMRAAGCCI
>Q88C65|102-122
ALTLFAILVGVSFLLVLCTNS
>Q88C65|145-167
TYYPQVVLGAAYSWGIPMAFTAA
>Q88C65|174-196
GAWLLYIANLLWTVGYDTYYAMV
>Q88C65|219-239
SIILTLQLLSLGCLLLAGSRF
>Q88C65|241-261
LGGWFHLGLLGAAACFAWEYW
>Q88C65|275-295
FLHNHWAGMLVFIGVVLDYAL
>G8QM62|12-32
WLRVTHWLYVVAVVILVMSGW
>G8QM62|63-83
FAAMWLLAVNGLIYLFFNIFS
>G8QM62|124-144
AAYLFAIADIIVIVLSGLVLW
>G8QM62|167-187
FIGMSALVAFVGVHVAMVALV
>Q2JHG9|25-45
SVYFWAVALTGGGLGFTLAGL
>Q2JHG9|62-82
LVFIPQGIAMLFYGVLGSLAG
>Q9GDV1|21-43
NFCWAFILFLGSLGFLLVGISSY
>Q9GDV1|58-80
LFFPQGIVMSFYGIAGLFISSYL
>A8ACY4|501-521
YLLGIGATLLLSGTFLLVSRP
>A8ACY4|522-542
EWGLMPCWLMAGGLVAWLIGW
>O07443|499-519
YLLGIGATLILCGSLFFISAS
>O07443|522-542
MAIAFMSAGALSWIIGWYKSG
>Q63X97|501-521
LLVFGLAVGAGAVIARVLIVL
>Q31TU8|23-43
IGALLLLWPTLWALWVATPGV
>Q31TU8|46-66
LWILAVFVAGVWLMRAAGCVV
>Q31TU8|99-119
LFVVLVLISFLLVLTLNTMTI
>Q31TU8|141-161
LPQVVLGAAFGWSIPMAFAAV
>Q31TU8|163-183
ESVPLSCWLMFLANILWAVAY
>Q31TU8|213-233
LIIGILQIGVLALMAIIGELN
>Q31TU8|234-254
GLGWGYYWSILVAGALFVYQQ
>Q31TU8|268-288
AFMNNNYVGLVLFLGLAMSYW
>Q25BG7|32-52
IMLLWWIGILGMLNYNLVQIV
>Q25BG7|59-79
LLSVSTFIVGCGLCIGFMLGI
>O51051|96-116
FSAISIGSFPIVLFLSLFFFD
>O34586|7-27
AMVILLIICGTYVLFIQYGSV
>Q54KL9|50-70
INVVLVLIIALIIFILMLDGV
>Q96ET8|52-72
LLCELLSSSFITCMVTIILLL
>Q96ET8|126-146
IFWLGLIACSVLWVIFAFSAL
>Q55GT2|119-139
VIVFIIGFFFSIVWLGGFFFI
>Q55GT2|148-168
TFGILSVVFFFLVLVIVVIVV
>D3ZB51|723-743
VLAGIVATICFLAAAILFSTL
>P75048|92-112
ITIFLLIVLVSAIMIGIYFGI
>O84073|1-21
MVASISPYYGVSFLEFFLVFF
>O84073|39-59
IQVIVFFAIAVSCSVVGTFLV
>O84073|64-84
AMYANVVSHTILFGLVCVCLF
>O84073|94-114
QALTIAAVSTTLLTGASIHFI
>O84073|124-144
ASTALVFSLLFSASLLLLVFL
>O84073|170-190
IFLVLLINLGISYCFFSSFVC
>O84073|196-216
IFAFSLGIRIRLVDYLIMLLL
>O84073|226-246
AVGVLMSLAFLLIPGLIAKLI
>O84073|252-272
EMMVYSMVFGGLAALIAPALS
>O84073|285-305
TSGLAVGLLLVFYVVMLVFVC
>O34905|4-22
IIFGIIFFIEGIIMTVYGV
>O34905|29-46
LTYIGIVFAIMTFGVVMI
>O34792|14-34
YVYILIGAAITAVSFNVFLLP
>O34792|56-76
AAYVQWIINIPLFIAGVILLG
>O34792|77-97
GKFGLKTLAGSVFLPLVVFLT
>O34792|108-128
LLAAIFGGVGIGIGIGIVYLG
>O34792|149-169
SLGKCLAIIDGMIVVTAMIVF
>P0ADQ9|87-106
WCSVGTAAAVGIFIGALLSM
>B5FB78|1-21
MTYFEAFFLALLQGFTEFLPI
>B5FB78|39-59
QGLAFDVAVHVGTLAAVVIYF
>B5FB78|83-103
SNLAWLIVLATIPAALFGLLF
>B5FB78|111-131
LRSAWVIAATTIVFGLLLWWV
>B5FB78|149-169
ALFLGIAQAMAMIPGTSRSGI
>B5FB78|189-209
FLMSIPIITLAGSYLGLKLAM
>B5FB78|218-238
LLSTGVIVSFISAYICIHFFL
>B5FB78|246-266
MMPFVIYRILLGSSLLVWLAL
>P76272|20-40
ISPFWLLPFIALMIASWLIWD
>Q5HWW4|4-24
LYALILGIIEGLTEFLPISST
>Q5HWW4|41-61
FWKSFLIIIQLGSILAVIFVF
>Q5HWW4|69-89
LDIWLKLAVGFFPTGVIGLFV
>Q5HWW4|96-116
LFNGWVVVGMLIFGGVVFILI
>Q5HWW4|173-193
AAEFSFLLAIPTMIIATAYSI
>Q5HWW4|207-227
IPLGIGFITAFIVAVLVIKFF
>Q5HWW4|239-259
FGIYRIILGFVFFYLYYSGIL
>Q576S3|3-23
FFNLLEAAFLGLIEGLTEFIP
>Q576S3|46-66
FEVLIQLGAILAILSVYSAKL
>Q576S3|84-104
LGVLVAFLPAAVIGALAHGFI
>Q576S3|107-127
VLFETPMLVCIMLIVGGFILL
>Q576S3|144-164
YPLPICLAIGFIQCLAMIPGV
>Q576S3|185-205
AEFSFFLAMPTMAGAFAYDLF
>Q576S3|213-233
FNDGALIVVGFIMAFISGVFV
>Q576S3|246-266
FALFGWWRLIVGSAGMAALII
>B7VLV8|42-62
FGVKVMPAIAAISVLTQMVFN
>B7VLV8|70-90
AVVMALFAISLPLQGMWWLGN
>P53310|29-52
IGSTYFCFGGAIFILVAPLTNLVY
>Q0I372|1-21
MSLQFNSIALLLVSLILLGVL
>Q0I372|52-72
YGVNIGIIILTIGVLSPIVSG
>Q0I372|81-101
ALIHWKMFLAMAVGVLVAWFG
>Q0I372|123-143
ILGVAFLGGVPVGPLIAAGIL
>Q7VXA0|6-26
LHLLKAFFLGIVEGLTEFIPV
>Q7VXA0|45-65
SGKVFEVVIQFGSILAVMWIF
>Q7VXA0|89-109
NLLLAFLPAAVIGAIFIKSIK
>Q7VXA0|111-131
VFYHPGVVAVTLVVGGFIMLW
>Q7VXA0|204-224
ATEFSFFLAMPTMLGAAVYDL
>Q7VXA0|238-258
AIAVGFVAAFLSALVVVRAVL
>Q7VXA0|266-286
YRVFAWYRIALGLVVAAWIYA
>Q7SGB6|20-40
ITLLTFLAFRSSSLLVYLFGL
>Q7SGB6|46-64
LVMIFIITILLLAGDFYYL
>Q7SGB6|109-129
FFWLAIYAQPLLWVVLAIVAL
>Q7SGB6|134-154
FIWLPLVAIALVLTITNSLAF
>A0A023PYC6|79-99
IPVVIVVEISSTLVLLLSAFL
>P39608|32-52
ILASIFIGFGITAASKTGSYF
>P39608|59-79
FAFPAAAVTFGAAILMIAYGG
>P39608|112-132
YAGNLIGAILFAILISATGLF
>P39608|156-176
LFFRGMLCNWLVCLAFFIPMS
>P39608|184-204
LFTMMLFVFCFFISGFEHSIA
>P39608|207-227
CTFAISLLIEHPDTVTLMGAV
>P39608|230-250
LIPVTLGNLTAGIVMMGWMYY
>Q04SA1|19-39
FLPVSSTGHLFLFSSFFPFSG
>Q04SA1|44-64
FDDLFDIFIQSGAILSVLFLY
>Q04SA1|89-109
FYFLVQIVIGAFPILVVGFIA
>Q04SA1|125-145
ILASAWIFGGVLILIAEWFFQ
>Q04SA1|156-176
VGFRDAILIGIFQCVALIPGV
>Q04SA1|197-217
AEFSFFLAVPVLLAAGIYKLI
>Q04SA1|226-246
VTIPILAFGFLISFLLCTLVI
>Q04SA1|259-279
GVFGIYRILLGVGVLVFTKFI
>Q89WH1|8-28
VILGIIEGVTEFLPVSSTGHL
>Q89WH1|41-61
AFWDSFTVLIQLGAILAIVGL
>Q89WH1|83-103
FVIGVLVAFLPAVVVGLVAGK
>Q89WH1|108-128
VLFNPWVVCFTLIVGGAILLW
>Q89WH1|144-164
FPLLMYLYIGIAQCVAMIPGV
>Q89WH1|184-204
AAEFSFFLAIPTMIGAFAYDF
>Q89WH1|218-238
IVAIGFVVSFITAVIVVKTFL
>Q89WH1|246-266
FVVFAWWRVIVGTLGLIALAL
>A7MJT8|6-26
SLLVAAILGIVEGLTEFLPVS
>A7MJT8|45-65
AKTFEVVIQLGSILAVVVMFW
>A7MJT8|89-109
LSLIHILLGMVPAVVLGLVFH
>A7MJT8|115-135
LFNPINVMYALVVGGVLLIIA
>A7MJT8|156-176
AFFIGCFQCLALWPGFSRSGA
>A7MJT8|189-209
YAASEFSFLLAVPMMMGATAL
>A7MJT8|221-241
ADLPMFAVGFVTAFVVALVAI
>A7MJT8|251-271
ISFIPFAIYRFIVAAAVFAVF
>Q09680|17-33
FLLFSVVLIIVMTTLVF
>A8APU0|4-24
IHSLLVAAILGVVEGLTEFLP
>A8APU0|45-65
AETFEVVIQLGSILAVVVMFW
>A8APU0|89-109
LTLGHIVLGMIPAVVLGLVFH
>A8APU0|115-135
LFNPVNVMYALVVGGLLLIAA
>A8APU0|152-174
TYRQAFMIGCFQCLALWPGFSRS
>A8APU0|189-209
YAASEFSFLLAVPMMMGATAL
>A8APU0|225-245
MFAVGFVTAFIVALIAIKTFL
>A8APU0|251-271
ISFIPFAIYRFIVAAAVYVVF
>P9WFF9|90-110
YRLGWYVIIGTIPICILGLFF
>P9WFF9|121-141
LWVVVTALVVFSGVIALAEYV
>P9WFF9|194-214
FGFLLAIPAVFASGLFSLPDA
>P9WFF9|228-248
QLLVATLIAFVLGLTAVAWLL
>P9WFF9|256-276
MYWFVGYRVLVGTGMLVLLAT
>A1AV04|39-59
SGLTFDVALHLGTFLALVVYF
>A1AV04|86-106
LPFLVIASAVPAALVGKLFET
>A1AV04|117-137
LLIGLFLILFGVGLGLADLFG
>A1AV04|146-166
VTVSHALVIGLFQCLALIPGV
>A1AV04|189-209
FSFLMSLPIVAGAALFKMLHL
>A1AV04|220-240
LPLAAGIVSSAVTGYISVAFL
>A1AV04|249-269
IAPFVWYRLIAGGAVVSVILT
>Q6D159|6-26
SLLIAFILGVVEGLTEFLPVS
>Q6D159|45-65
AKTFEVIIQLGSILAVVVMFW
>Q6D159|92-112
THILLAMIPAVVLGLIFHDVI
>Q6D159|115-135
LFYPQNVMYSLVIGGFLLLAA
>Q6D159|189-209
YAASEFSFILAVPMMMGATVL
>Q6D159|221-241
ADVPMFAVGFVTAFVVALIAI
>Q6D159|251-271
ISFIPFAIYRFIVAGVVYMVF
>A0QZY5|1-21
MSWLQVIVLSIVQGLTEFLPV
>A0QZY5|39-59
AGASFTAVTQLGTEFAVLIYF
>A0QZY5|84-104
YRLGWFVIVGTIPIGVFGLLF
>A0QZY5|115-135
LWLVATALIVFSVVIAAAEYY
>A0QZY5|159-179
LALMPGVSRSGATISAGLFLG
>A0QZY5|188-208
FGFLLAIPAVLASGLFSLPDA
>A0QZY5|222-242
QLIVATVIAFVVGFAAIAWFL
>A0QZY5|253-273
FVGYRVVLGVVVLALLGTGVL
>B6JCL3|43-63
FWKTFAVLIQLGAILAILAIY
>B6JCL3|85-105
IGVLVAFLPAVILGLIFGTFI
>B6JCL3|108-128
VLFNPWVVCFSLIAGGAVLLW
>B6JCL3|141-161
AMAFPLPMYLGIGIAQCAAMV
>B6JCL3|184-204
AAEFSFFLAIPTMLGAFVYDV
>B6JCL3|217-237
FIIIVGFVVSFITAIVVVKTF
>B6JCL3|246-266
FTFFAWWRVIVGTLGLIALAL
>P0AA60|18-38
ALADPHIVSVVYFVMFATLFL
>P0AA60|68-88
FLPTIAILTAAASLGCWLSYI
>P0AA60|161-181
GLLWVSVVTSFGYALSMIPFV
>P0AA60|192-212
LMILPIALLTAGLLGTLFVVI
>A3Q1C2|1-21
MSWLQVIVLAVVQGLTEFLPV
>A3Q1C2|39-59
AGASFTAVTQLGTEVAVLVYF
>A3Q1C2|84-104
YRLGWYVIIGTIPIGVIGLLL
>A3Q1C2|115-135
LWAIAIALIVFSAVIAAAEYF
>A3Q1C2|159-179
LALLPGVSRSGATISAGLFLG
>A3Q1C2|190-210
FLLAIPAVFASGLFSLPDAFA
>A3Q1C2|222-242
QLLVATVIAFVVGFAAVAWFL
>A3Q1C2|253-273
FVGYRVVLGVVVLILLSTGVV
>Q3A6V2|40-60
PGVLFDVLLHAGTMAAVLVYF
>Q3A6V2|87-107
LLIIATVPTAIIGLSFKDFFV
>Q3A6V2|109-129
AFHNLPLISLMLVVTGGLLFF
>Q3A6V2|186-206
FSFLMALPAVFGATLVSLLEW
>Q3A6V2|219-239
AGAVMAFLSGLASIHLLMGVV
>Q3A6V2|243-263
RLYAFAVYCWLMGGMFFAISS
>Q5YVL4|121-141
YRIGWYVIIATIPIGVLGFLF
>Q5YVL4|152-172
LWLVSFMLIAFALVIAAAEHY
>Q5YVL4|187-207
GLVMGFAQCLALIPGVSRSGA
>Q5YVL4|225-245
FSFLLAIPAVTASGLFSLPDA
>Q5YVL4|259-279
QLLVATIVSFVVGYASVAWLL
>Q5YVL4|290-310
FVGYRIVLGLVIMGLLGAGVI
>B8ZRD4|90-110
YWLGWYVIIGTIPICILGLVC
>B8ZRD4|121-141
LWVVATALVAFSGVIAFAEYV
>B8ZRD4|165-185
LALIPGVSRSGSTISAGLFLG
>B8ZRD4|194-214
FGFLLAIPAVFASGLFSIPDA
>B8ZRD4|228-248
QLLVATVIAFVVGLVAVSWLL
>B8ZRD4|256-276
LYWFVGYRIVVGVGVLILLAV
>A6VG87|11-31
GLTEFLPISSSGHLAIFTAIF
>A6VG87|35-55
PDVGYFAFLHLATFLAVLIFV
>A6VG87|80-100
LVLSTIPAVFVGLFFGDFIES
>A6VG87|101-121
VFSSTYLIGIFLSITGILMLL
>A6VG87|135-155
IPYFDALIVGVFQAFSVLPGI
>A6VG87|180-200
FLMSLPVTFGAGILELHNVAF
>A6VG87|202-222
TEQIFGFVISFLTGLLGLYLV
>A6VG87|226-246
VIGGKLKIFGYYCFLASFFVL
>B4RCI1|4-24
WVLAIILGVVEGLTEFIPVSS
>B4RCI1|41-61
GKVFEVMIQLGAILAVISVYF
>B4RCI1|80-100
FVASIVLAFLPAGFAGFLLHD
>B4RCI1|105-125
VLFETPAVICVSLILGGFALL
>B4RCI1|139-159
AGAFPLKTAFIIGLFQCLALI
>B4RCI1|182-202
AAEFSFFLAMPTMAGAFTVDL
>B4RCI1|212-232
DDAGIIALGFVCALVAAIITV
>B4RCI1|245-265
APFAWWRIAVGALGLLGLAFI
>B4RQE0|13-35
GLVEGFTEFLPISSTGHLIVFGN
>B4RQE0|45-62
VFEIAIQLGAVLAVVFEY
>B4RQE0|82-102
FVLNLAIAFIPAAVMGLLFDK
>B4RQE0|108-128
LFNPLSVAVMLVLGGFFILWV
>B4RQE0|186-206
TEFSFFLAVPMMVAATAYDVL
>B4RQE0|219-239
LILIGFIAAFVSGLVAVKALL
>B4RQE0|250-270
FAYYRIVFGIVIIILWLSGWI
>P42314|4-24
IIILLALGLLMFTAYRGFSVI
>P42314|27-47
APICALFAVLLTDPSHVLPFF
>P42314|56-76
AGFIKLYFPVFLLGAIFGKVV
>P42314|99-119
ILAIVLMGAVLTYSGVSLFVV
>P42314|140-160
LIPGTIALGAFTFTMDALPGT
>P42314|176-196
IYAAPWLGLMGAVIVLAAGML
>P42314|240-260
ALAFVPLILVGAVNKYFTIYL
>P42314|286-306
AAAIWSVEIALVIGIITTILF
>P42314|323-343
IGGALLASMNTGAEYGFGGII
>P42314|372-392
TALAGITGSASGGMGIALSAM
>P42314|448-468
IFAITLIKTAAVFAVIAIYSL
>A6LEL8|41-61
NLAFTIVVHVATVFSTLVVLW
>A6LEL8|80-100
TKYVINILISMIPIGIVGVFF
>A6LEL8|107-127
IFGSGLLVVGCMLLLTAALLA
>A6LEL8|140-160
ISMKDAFIIGLAQACAVMPGL
>A6LEL8|180-200
LAQFSFLMVIPPILGEALLDV
>A6LEL8|213-233
IPALSLAVGFMAAFVSGCVAC
>A6LEL8|245-265
LIYFAIYCAIAGLVTIACTLL
>B7VAE6|47-67
FNIIIQLAAILAVVWEFRGKI
>B7VAE6|85-105
ANLLIAFFPAVVLGVLFADLI
>B7VAE6|108-128
WLFNPITVALALVVGGVVMLW
>B7VAE6|183-203
AATEFSFFLAMPTMVGAAVYS
>B7VAE6|218-238
VFAVGFVTSFVFAMLAVRALL
>B7VAE6|249-269
FAWYRIAFGLLILATWQFHLI
>Q5BJW3|3-23
FMYVLSWLSLFIQVAFITLAV
>Q5BJW3|42-62
SRIIKYMIWFSTAVLIGLYVF
>Q5BJW3|70-90
IGVGLFTNLVYFGLLQTFPFI
>Q5BJW3|97-117
FILSCGLVVVNHYLAFQFFAE
>Q5BJW3|125-145
VLAYFTFCLWIIPFAFFVSLS
>P9WM60|146-166
TSAGYAKIVGCALGFPVINIA
>P9WM60|196-216
SSAAILITGAGAIGTALADVL
>P9WM60|330-350
SMALTMALLAAAVLYASVAVA
>C3NBN0|41-61
IAYTFGLFMEMGSIGSALIYF
>C3NBN0|75-95
LKFLVVVTALTGIVGVPLYVI
>C3NBN0|104-124
YNPSIPMIFLGIALIADGIYI
>C3NBN0|137-157
LSTKEMILIGIAQGIAALPGV
>C3NBN0|180-200
YSYLAYIPAAIGSVGTTLLFT
>C3NBN0|215-235
GIALAVISALLTGLVVIGFLL
>C3NBN0|244-264
YLIDFMLGGIAVLVSMLGLII
>P53113|40-60
LISLAAVFFCHSGMEALLSIV
>P53113|63-83
LAFFHAGTALSSLLASLPFSF
>P53113|151-171
LSETNLSIVFCILTTSSLTIL
>P53113|176-196
IFSLLLVVCTSACFSSAIVSL
>P77538|12-32
ILFILFVVAFCVYLVPRVAIN
>P60935|4-24
IEILKSIFFGIVEGITEWLPI
>P60935|45-65
AFMSMFNVVIQLGAILAVMVI
>P60935|89-109
WLKVLIATLPLLGVFKFDDWF
>P60935|113-133
FHNMVSVALMLIIYGVAFIYL
>P60935|152-172
LPYTTAFYIGLFQVLALLPGT
>P60935|190-210
SVVTEFTFYLGIPVMFGASAL
>P60935|225-245
GQLFLLLVAMGVAFAVSMVAI
>P60935|257-277
FTLFGKYRIVLGSVLLLYSFV
>Q8CWZ1|45-65
AFTNMFNVVIQLGAILAVVVI
>Q8CWZ1|86-106
WQLWAKVILSALPAAVIGLIF
>Q8CWZ1|114-134
FQNFFSVALMLILYGIAFIYV
>Q8CWZ1|148-168
LVSLPYKTAFFIGLFQVLSLI
>Q8CWZ1|196-216
FFLGIPIMFGASLVKVLKFIV
>Q8CWZ1|224-244
SQLFILLVAMLVAFAVSLYVI
>Q8CWZ1|256-276
FTFFGKYRIGLGILLLFYGLM
>Q3AH68|50-70
PGVSVTAAIQLGSIAAVIAYF
>Q3AH68|97-117
LGFAMVVGTLPILVIGLGIKF
>Q3AH68|131-151
IPSIAIVSIVMALLLALAEQV
>Q3AH68|160-180
VVLGRDGLLVGLAQALALLPG
>Q3AH68|206-226
FLLGIPGITIAGLVELKDALA
>Q3AH68|234-254
LPLLVGIGSAAVVSWLAIDWL
>Q3AH68|264-284
WLFVAYRLVFGLLLLVWWGVY
>P64690|27-47
LAIGLLGVCAVVAAFGLVSGA
>P64690|68-88
VGFFAASLAGALCLGALIHVV
>P64690|116-136
LWLGLAATMVVIQAAHDTGVG
>P64690|150-170
VAASEMARGWIVAAICALVVA
>P64690|179-199
WLGHVVLLVPTVLAVVATAVT
>P64690|214-234
AAIVFAVAFATLTGLKIAAAL
>P64690|251-271
GALALAYGAMLLYLFIPGWAV
>P64690|279-299
GLLAGVILTSVWLFDCWRLLV
>P64690|313-333
GAALAMMAAMASIAAMAVMTA
>P64690|369-389
SLIGAAGVVLAIGYAAGFAAL
>P64690|396-416
WPVGRLIAWLTGCAALVFTSG
>P64690|435-455
MTLNMFIPVLLVLGGPVTLAL
>P64690|488-508
PITAFVLFVASPYIVYFTPLF
>P64690|519-539
EFMAIHFLVVGYLFYWAIIGI
>P64690|552-572
IGLLFAVMPFHAFFGIALMTM
>P64690|599-619
GGGIAWSLTELPVIMVIVALV
>C0MG10|2-22
LFIELLKAIFFGVIEGVTEWL
>C0MG10|44-64
AFMEMFNIVIQLGAIIAVIVI
>C0MG10|85-105
WQLWLKVAIACIPSIIIAVPL
>C0MG10|113-133
FNHMLPIAIALIVYGVAFLWI
>C0MG10|163-183
VLSIIPGTSRSGATILGAIIL
>C0MG10|188-208
TVAADFTFFLAIPTMFGYSGL
>C0MG10|225-245
LLVLLVASLTAFAVSLYVIKL
>C0MG10|255-275
FTVFGRYRIVLGSLLIVYSVF
>Q8D281|4-24
ILIIIILGIVEGITEFFPISS
>Q8D281|41-61
NIQNIIKIIQIGPIFSIILLF
>Q8D281|84-104
ILILFNLVLSCIPISILGFMF
>Q8D281|116-136
YISYFLILGSIFFILSEFISL
>Q8D281|160-180
CFSLLPGVSRLGITISIGLIL
>Q8D281|185-205
YVLFKFSMILFSSIMPAVLIL
>Q8D281|216-236
ENIFFVIIGVMSSFLTSLIFG
>Q8D281|246-266
TSLIIFAIYRIFIACIILFTC
>Q8DZH6|20-42
SWLLGLYLPLIGAPVFAILIGII
>Q8DZH6|57-79
IAFTSKYILQTAVVLLGFGLNLM
>Q8DZH6|84-106
VGISSLPIIIMTISISLIIAYVL
>Q8DZH6|116-138
IATLIGVGSSICGGSAIAATAPV
>Q8DZH6|151-173
SVIFLFNILAALIFPTLGNFIGL
>Q8DZH6|210-232
GATIVKLTRTLAIIPITIVLSIY
>Q8DZH6|253-275
VLYFILASLLTTIVASLGFSLRI
>Q8DZH6|285-304
FFIVMAMGAIGINTNVSKLI
>Q8DZH6|311-333
ILLGAACWLGIIIVSLTMQAILG
>P38745|194-214
IYAFLAVAYAVCTLVYSWLCW
>P38745|227-247
ILVFCIFLTADTIFVWMYYII
>P38745|263-283
VFISIFSAGKMTFTLLLALLI
>P38745|302-322
CQIFAIFTFAVCVAFLVQKYS
>P38745|331-351
LILITAIPLVLCLFAFYYLTL
>P38745|376-396
LIILCYISLFILFLGLLVSTF
>P38745|415-435
FLITDTWPSFVYFLVFVIFAF
>Q2TBH5|2-22
ASRGVVGIFLLSALPLLCLEL
>Q2TBH5|34-54
LILLCGRIFLLLALLTLIISV
>P0CX92|5-25
TLVAIVVFFGNGEPFHVSLSV
>P0CX92|27-47
MVFVLLLSSTRIHEVVVLICY
>P0CX92|77-97
IISINDICIYGCIALTVVFIL
>Q58578|13-33
VIVGLLIMLLYIIWPFIDVLA
>Q58578|61-81
LAISIYILPIMTITIYALLTF
>Q58578|138-158
IIDVGYLIVKVIMVLFLTFYF
>Q58578|191-211
SYKNLFISCVSLSIIITILSY
>Q58578|234-254
LLPILGGWMVYISIAIYFFLI
>Q58578|259-279
KAVFMFIYGELFLSIAPDFVI
>Q58578|293-313
VLVVIAFLMAPLSLGLSGFAI
>C6DBU8|3-23
WLADYWWIILIILIGMLINGI
>Q03885|40-60
LLICVFKFCSLFMFSKFFCFL
>Q03885|86-106
VLTGASSSFTTTAVVAATFPF
>Q03885|117-137
TSWPLFIMLMSSSALPLLTSS
>Q03885|166-186
FLLAMSMFVDFFSHPCFALIL
>O77792|11-32
PTTSVKFLAAGTAACFADLLTF
>O77792|77-99
LYSGLVAGLQRQMSFASIRIGLY
>O77792|120-136
ILAGCTTGAMAVTCAQP
>O77792|183-199
PNITRNAIVNCGEMVTY
>O77792|217-236
PCHFVSAFGAGFCATLVASP
>O77792|271-293
FYKGFTPSFLRLGSWNVVMFVTY
>A0A023PZJ3|62-82
THSFIFFILFLFIFIFLTFSH
>P38318|18-38
FYLLIMLYLAQGIPVGLAFGT
>P38318|55-75
LGIFSMATYPYSLKIIWSPIV
>P38318|89-109
WIIPVQFVSGFVLWALGWCIS
>P38318|140-160
WFGLLVFLCATQDIAVDGWAL
>P38318|173-193
TAQTIGLNIGYFMSFTIFLSL
>P38318|215-235
LGGYMKFSGMLYIVITIYIIF
>P38318|330-350
DLAVTVLIDLPFEIIFGYYVV
>P38318|375-395
VIKFLVGDAGVLTPWLWGFLG
>P38318|422-442
CLVIFQHLLGSFMNTVQFIGI
>P38318|522-542
GYYITNLICIVVGLFLYFGYL
>P38320|71-91
LGSPFLCIIFLFISPLLNYHF
>P38320|141-161
ILKDCSIFFFIIFPLIYPLFI
>A2RKG9|4-24
ILAILLMVVCLLAGFFLGTWF
>Q9USW3|88-108
FIWILIFIVALICSVLIGVLG
>P67291|4-24
WLAIIFIVAALILGLIGGFLL
>P37683|27-47
WTIPTAALGGIFIVSGLILLM
>P37683|57-77
AQKAVISIPVVPQVTGVVIEV
>O42997|236-256
AGVVMAFTGFLVLVIPFGLGV
>Q0I872|20-42
LLTFGSVTGVALGALYPVANYFI
>P26292|21-43
LLWVGTAAGTALGGLYPVIKYFI
>Q5N5B0|21-43
LLTFGSVTGVALGALYPVVNYFI
>Q58607|163-187
GIVGAAGLMLMFADLNGIPGICLMG
>Q3ALY0|20-42
LLTFGSVTGVALGALYPVANYFI
>B9ITG0|6-26
ITAWALGLILFFVAYSLYSAG
>B9ITG0|32-52
VHMGLRLMYIIIIVTGVWLYL
>B9ITG0|64-84
WYGLKMLAGILVIAGMEMVLV
>B9ITG0|91-111
ATGAFWGLFIIALVAVFYLGL
>Q8E6W4|45-65
IQWLSFNHSIGLGIILFTLII
>Q8E6W4|124-144
YASVLPLLIQLPVLWALFQAL
>Q8E6W4|163-183
PDPYYILPVLAALFTFLSTWL
>Q8E6W4|201-221
VMPFIILVTSFNFASGVVLYW
>Q7U566|20-42
LLTFGSVTGVALGALYPVVNYFI
>O13657|745-765
ITLIGTLLVPMNLVTGLFGMN
>O13657|776-796
LAWFFGILGVLLGSIAIGWII
>O58967|10-30
LLYIVLIFLAAWYLLPIWSAI
>O58967|73-93
IFTTFATIFSTILGSIAGFTI
>O58967|105-125
LLALISFGIFLPYQSILIPLV
>O58967|137-157
ILGLILTHTAYGIPITTLLFT
>O58967|181-203
IYTKVILPLSKAPFVVTGIYQFT
>O58967|241-261
IQMAGALIVALPTLLIMIALG
>Q58616|53-73
IWGIISFIISASIFCYINWDF
>Q58616|74-94
ILNLLFYSIIAFIVMSILILI
>Q57879|28-48
CIILSGFAGLCMAYLYYALLA
>Q57879|51-71
VALTEAILGGAILPALFAFTV
>Q5RFJ3|487-507
YSIDVIGFLLACVATAIFLFT
>C0Z7G8|6-26
IILLVIALLSLVAKDLVLVYA
>C0Z7G8|48-68
PMFHVGLFCLMVFLLIPIAKG
>C0Z7G8|86-106
IAILAGFIISYVGGKGLSILP
>C0Z7G8|120-140
LLAVLLSNGLPAGLIIAAGCI
>Q28611|489-505
VIGFLLAIVLTVAFVTF
>B3QLY4|5-25
SVIGFSLIAVIMIVWLQFMKP
>B3QLY4|365-385
GLIIIIFAFLIKTVTWPLSLA
>B3QLY4|430-450
LGGCLPTVIQMPLLFAMFYVF
>B3QLY4|480-500
LPLYGDHIALMPILMAVTVFF
>B3QLY4|516-536
IMIWMFPAMMLLFFNNMPSGL
>P44132|6-26
IAAGVVVALAAVWCTSAWFTG
>Q5HMD1|56-76
FGLAIIVLVLFIRLILLPFML
>Q5HMD1|134-154
MLGCLPILIQMPIIMGLYFVL
>Q5HMD1|176-196
PDIWITVIAGVLYFIQAVVSS
>Q5HMD1|211-231
MVISPIMIIWISLQASSALGL
>Q5HMD1|232-252
YWSVSALFLVIQTHFANIYYS
>Q8Y7A9|48-68
FVAKFVGGNYGIAIIITTLLI
>Q8Y7A9|133-153
QMGCLPLLIQMPILMAFYYAI
>Q8Y7A9|174-194
MVLAIIAGLVYLAQYFVSMIG
>Q8Y7A9|212-232
IMILFVSFTAPSALALYWAVG
>B3R883|7-24
ILWVIFSMSLVLLYDNWQ
>B3R883|338-358
LELVKDYGWLTILAKPLFWLL
>B3R883|364-384
FLGNWGWSIIALTVLIKLVFF
>B3R883|434-454
LGGCLPIVIQIPVFIALYWVL
>B3R883|472-492
LSVPDPFYILPIVMAVSMFVQ
>B3R883|507-527
VMMIMPLVFSVMFFFFPAGLV
>A0KBN3|7-24
VLWVIFFMSAVMLYDNWQ
>A0KBN3|364-384
WGWAIVLLTVLIKAVFFPLSA
>A0KBN3|434-454
LPVVIQIPVFISLYWVLLASV
>A0KBN3|473-493
PFFILPVLMAVSMFVQTSLNP
>A0KBN3|508-528
PIAFSVMFFFFPAGLVLYYVV
>Q7W2K1|6-26
TVLWMIFSFSLLLLWNNWQIH
>Q7W2K1|373-393
WGWTIVALTVIIKAVFFPLAA
>Q7W2K1|443-463
LPMVVQIPVFIALYWVLLASV
>Q7W2K1|482-502
PFFILPAIMMATMFLQIKLNP
>Q7W2K1|512-532
VMMIMPLVFGGMMFFFPAGLV
>P44133|9-29
IAALLAVLSISMVLGIDLFIF
>P44133|37-57
TMPHLGVGVLVAQLISLLVFY
>P44133|69-89
LIKVNMTFAIYWAVWLLISLL
>P44133|123-143
FLLMAALIAGLGCLSYLMIFT
>P44133|153-173
YNPFAPILSGVILANLVLVIA
>P44133|184-204
LPLAMIILLALNALAMFLFLL
>P44133|216-236
SVFAYIIYFVCHFVIAAILIL
>P44133|246-266
TNSLFILLFIAVCLPLWMVFV
>Q96MV8|21-41
SWVPVLVIVLVVLWSYYAYVF
>Q96MV8|57-77
YLILYHAIFVFFTWTYWKSIF
>Q96MV8|173-193
FFLQFLAYSVLYCLYIATTVF
>Q96MV8|211-234
FHVLFLLFVACMFFVSLVILFGYH
>P57223|18-38
IFIVSMGVISFLVIHPFILGF
>P57223|39-59
FWASMIVIATWPLMLKIQKIL
>P57223|66-86
AVIIMIIILLLLFIIPVFFLV
>P57223|161-181
GLFIVHSILMLFFSALLYWNG
>P57223|204-224
LLLATQAVRAVALGVAVTALI
>P57223|230-250
GIGLLVSGVPYWALLMIIIFF
>P57223|251-271
SCLIQLGPLPILIPSIIWLYW
>P57223|280-300
ILLIWSCFVFILDHILRPFFI
>P57223|316-336
IGGLLTFGMIGLFIGPVVLVI
>Q9NUE0|91-111
GGVFALTLLLILTTTGLFFVF
>Q9NUE0|120-140
LTLAIPIIAAILFFFVMSCLL
>Q9NUE0|236-256
FFYAFILSLSFLTAFIFACVV
>Q9NUE0|278-298
SVLELVICFFSIWSILGLSGF
>Q72D53|7-27
IIAVVLSFIVLVGWGYLSEYM
>Q72D53|319-339
AIDLGWFGFIARPLVTLLDFF
>Q72D53|342-362
YVGNYGTAIILLTILIKLVFW
>Q72D53|413-433
GGCLPMLVQIPVFFGLYQALL
>Q72D53|493-513
VMMFMPVVFTFLFLNFPSGLV
>O75310|493-513
VIGFLLACVATVIFIITKFCL
>P19638|34-51
FQFHAAAACAVLICGFLV
>P19638|58-74
WMIIFLLIGGMFSLELL
>P19638|100-120
AAGAVCVFAVISCIIGLLIFL
>B9M7R9|5-25
VVIAVILSIVVLYAFSYMFPP
>B9M7R9|348-368
YGLAIIIITIILKVLFFPLTH
>B9M7R9|418-438
LPMLVQIPVFFALYKALMFSI
>B9M7R9|492-512
PVVFTFMFLNFPAGLVLYWLI
>Q04XE2|8-28
LFLALILSMGIWMGVNYFFFP
>Q04XE2|413-433
FTIPNYGWSIIIFAILFKLVF
>Q04XE2|484-504
VGGCLPMVIQIPIFIALYTAF
>Q04XE2|532-552
AIPYFTQTGIGLNLLALLMVG
>Q04XE2|571-591
MLMYVMPVMMLYIFWNMPSGV
>B1LL32|6-26
NLLVIALLFVSFMIWQAWEQD
>B1LL32|350-370
FVGNWGFSIIIITFIVRGIMY
>B1LL32|420-440
LGGCFPLLIQMPIFLALYYML
>B1LL32|458-478
LSAQDPYYILPILMGVTMFFI
>B1LL32|499-519
PVIFTVFFLWFPSGLVLYYIV
>Q550R7|25-45
AYFIVAMILMLIPEIPFLIFV
>Q550R7|53-73
ITAAIYPVSIYFWIASYIFLI
>Q550R7|160-180
FLYFLYSLGFLCIWIMGFCVA
>Q8R173|48-68
AIVTWFLVLYAEFVVLFVMLV
>Q8R173|73-93
YAYSIINGIVFNLLAFLALAS
>Q8R173|172-192
FVLFTMYIALISLHALIMVGF
>Q8R173|215-235
ILLILLCFEALLFLIFTSVMF
>P44973|6-26
SLLVLALIFISFLVYQQWQLD
>P44973|337-357
FWLLTFIQGIVSNWGLAIICV
>P44973|416-436
LGGCLPILLQMPIFIALYWTF
>P44973|454-474
LSAQDPYYILPILMGISMFLL
>P44973|495-515
PLVFMFFFLWFPSGLVLYWLV
>A7FG53|16-36
ALGILSHNMTVTLAILILIAI
>A7FG53|51-71
YGLTIGVLILTIGVMAPIASG
>A7FG53|88-108
ILAIVVGVAVSWLGGRGVSLM
>A7FG53|114-134
VVAGLLVGTVLGVALFKGVPV
>O80685|56-76
LTTAMIGGPALTFCIRMVFLI
>O80685|85-105
SLILLGALLLTVLDFTFLFLT
>O80685|205-225
FICFISTSTLLCLYVFVFSWV
>O80685|245-265
FVVLILYCFVVVWFVGGLTVF
>Q7VJY0|16-36
VLIAIGLSIAFFAIYAYFFPQ
>Q7VJY0|388-408
WGWAIVLLTLIVRIVLYPLTY
>Q7VJY0|450-470
GANPLGGCLPLILQIPVFFAI
>Q7VJY0|485-505
WILWITDLSAIDPYFVLPVLM
>Q7VJY0|531-551
MLPWVFTIFFIIFPFPAGLVL
>Q8RHA4|26-46
FGISIIIVTILIKIILLPLTL
>Q8RHA4|92-112
LGGCLPILVQLPILFALFGVL
>Q8RHA4|181-201
GLQLYWLTSSLIAVIQQYFIM
>Q58DT3|3-23
FLVLFLLYLALVLLGFVMICI
>Q58DT3|68-88
FVVLHLILQGMVYTEYTWEIF
>Q58DT3|96-116
FSLYYLFLPYLLLIVNLLFFT
>Q58DT3|197-217
YLFTLTASAATMAVVSTVFLV
>Q58DT3|256-276
IVFLVGFVVVLSFLLGGYLCF
>A0LE49|5-25
TLTAIVLSFVLLTAFQFYMAW
>A0LE49|370-390
NYGVAIILLTLAIKLLFFPLA
>A0LE49|441-461
LPILVQIPVFFALYKVLFLSV
>A0LE49|468-488
FMLWIPDLSAMDPFYVLPLLM
>A0LE49|510-530
IMMFLPVIFTVMFLSFPSGLV
>Q76IC6|82-102
VNISILPPLVLLPVLLRVASW
>Q76IC6|104-124
FLLGVVVLTSLPMLALWYYYL
>Q76IC6|131-151
QTLFFLSLGLFSLGYMYYVFL
>Q76IC6|160-180
VGPAQLALLTCGLFLILVALY
>Q76IC6|297-317
AFILALSIFLLTSVYGISLTL
>Q76IC6|348-368
CVWYSVIITAGMAYIFLIQLI
>P43042|22-42
VVIKWLKVFGFLFILVSMLWG
>P43042|116-136
PFYGFFVYPTAWILAGMIKLF
>P43042|156-176
SIFAIFLTTLLIKGITLSFGW
>P43042|227-247
FSALAGSFAPLPFLFAIYAIV
>P43042|279-299
IIILAIYLPLQAVSMLLPTLL
>P43042|328-348
MFVFIIIIVSVATGVCIYWIF
>Q554E7|385-405
ILCYVPVIFGLPLLAVGGYFL
>Q554E7|421-440
WLLPSILYSSVSIWYLIYLL
>Q554E7|446-469
VMAINIFPNLIINATSWYFFYFFI
>Q554E7|548-568
LFITVLFSYVILVISGFIVTW
>Q554E7|597-617
FILLFSIYGIGMAIWIGKLAI
>B8DG21|2-22
WIYILVGIICLLAGLAGGFFI
>Q8R0N9|50-70
IVAWLLYLFFAVIGFGVLVPL
>Q8R0N9|75-95
WVPAGYACMGAIFAGHLVVHL
>Q8R0N9|183-203
ALLGVLLLVLVATYVFVEFFV
>Q8R0N9|239-259
AILALAALLILLGLLSTALLG
>B7V7A5|3-23
IQRSILIVALAVVSYLLVLQW
>B7V7A5|361-381
LELTVDYGFLWFIAQPIFWLL
>B7V7A5|387-407
LIGNWGWSIIALTVLIKLAFF
>B7V7A5|457-477
LGGCLPILVQMPVFLSLYWVL
>B7V7A5|500-520
PFFILPIVMGGTMLIQQMLNP
>B7V7A5|535-555
PIIFTFFFLWFPAGLVLYWVV
>Q3J6L8|6-26
LILFSALVLVLFLMWDAWQTD
>Q3J6L8|357-377
LVGNWGWAIVLLTFVVKLVFF
>Q3J6L8|428-448
GGCLPIVVQIPVFIALYWMLL
>Q3J6L8|505-525
PVMFTVFFVMFPAGLVLYWVV
>Q2THW8|14-34
YIPVATAAALLVGSSTLFFVF
>Q2THW8|53-73
IIFLFVLANFSMATFMDPGVF
>Q2THW8|149-169
FFLFLLSLSAHMVGVVAFGLV
>Q2THW8|191-211
CVAGLFFIPVIGLTGFHVVLV
>P47694|19-39
AFLRVIGLCGLFSVIAISFGI
>P47694|55-75
LIVLGSVVLFLAFVIHFAALF
>B2T7U1|3-23
IKRTVLWVIFFMSAVMLFDNW
>B2T7U1|364-384
WGWSIVLLTLLIKAVFFPLSA
>B2T7U1|430-450
FGGCLPVVIQIPVFISLYWVL
>B2T7U1|504-524
MMFMPIAFSVMFFFFPAGLVL
>P59268|36-56
GIFYLTLFLILGTCTLFFAFE
>P59268|64-84
LSPAIPVFAAMLFLFSMATLL
>P59268|184-204
FYLFILSLSLLTIYVFAFNIV
>P59268|229-249
VLICFFTLWSVVGLTGFHTFL
>A8EXB6|7-27
NLIAAIVLSLSIIFGWQYFVV
>A8EXB6|334-354
AIDFGWFYIITKPVFYAMNFF
>A8EXB6|357-377
YVGNFGISILIVTVIIKLLMF
>A8EXB6|431-451
LPILVQIPVFFSIYKVLYVTI
>A8EXB6|476-496
LFGFLPFSPPSFLMIGAWPIL
>A8EXB6|522-542
FMPLIFLVMFSSFPVGLLIYW
>Q2THW7|14-34
YVPVSAAAIFLVGATTLFFAF
>Q2THW7|53-73
IMFLFVLANFSMATFMDPGIF
>Q2THW7|149-169
FFLFLLSLTAHIMGVFGFGLL
>Q2THW7|192-212
VAGLFFIPVAGLTGFHVVLVA
>Q9CLQ2|7-27
LLVIALLFISFLVYQQWQLDY
>Q9CLQ2|346-368
IVQNWGLAIIGVTLVVKAILYPL
>Q9CLQ2|416-436
LGGCLPILLQMPIFIALYWTF
>Q9CLQ2|454-474
LSAQDPYYILPILMGASMFLL
>Q9CLQ2|495-515
PLIFMVFFLWFPSGLVLYWLV
>P52445|4-24
VIISFSMGLVLGNVIPGESCF
>P52445|30-50
KTLFEQVVLIFLFSGGLLLTY
>P52445|71-91
LLVLQITDEFFLVICSFLFFS
>P52445|103-123
MLIFPTHSMASYFGTLIAIVL
>P52445|133-153
LLVTVFLITPYVTSYKFLVNS
>P52445|180-200
VIVYLLQFLTLTLLVWFGKLY
>P52445|220-240
FITKLYQLVLCSILCLLAGVI
>P52445|245-265
FFSLLFEFFLGLGYSALFAQI
>P52445|273-293
DIFTGDLLNLFYCSACFVIFF
>P52382|16-36
FYGWVFIFSSIQLCTMVLLTV
>P52382|49-69
VFTFAGMSFNCFLLPIKMGLL
>P52382|83-103
LLYIDDFSIYFSSWSLVFMAI
>P52382|123-143
LAKVCFPIVWIISGVQALQML
>P52382|169-189
MWLMLVYSVMIPVMLVFIYIY
>P52382|200-220
LSTVTTYLCIYLLLGTIAHLP
>P52382|239-259
IFMALPVLKVYYIPVMAYCMA
>O07559|28-48
IAVLLPLIEAFLPFLPLIVFV
>O07559|59-79
EGFILSWAGSTAGSILVFLIV
>O07559|112-132
MFLLLCFPFTPSAAVNVVAGL
>O07559|140-160
FILAAASGKLVMIFMISFIGY
>O07559|165-185
LITQPIRTVIAVLVITVLWYV
>Q57IS1|12-32
WLPYLLVAPQLVITVIFFIWP
>Q57IS1|81-101
LVTFSGLLVSLFFAALVDYVV
>Q57IS1|110-130
LMLLPYAVAPAVAAVLWIFLF
>Q57IS1|158-178
MFLVVFASVWKQISYNFLFFF
>Q57IS1|208-228
LPLIAPVSFFLLVVNLVYAFF
>Q57IS1|263-283
LSASAAQSVVLMFLVIILTVV
>Q9C0V0|25-45
MLAFGGIIGTGLFLGIGSSLA
>Q9C0V0|50-70
ASLLISFSVLGVSVYCTMLAL
>Q9C0V0|149-169
IITPITSLSANIILNMLPVGG
>Q9C0V0|175-195
YWLSSIKVFTVAAFIVNGILC
>Q9C0V0|221-241
IIGVISSFVNAAFAYAGTESI
>Q9C0V0|266-286
VLLLYIISVLVVGINLPYNTP
>Q9C0V0|305-325
FGVPGAASIMNLVILSSALSA
>Q9C0V0|357-377
GIPWLSVLATSATAILCLMSS
>Q9C0V0|383-403
WGFLLNVIAVSNQISWIFIAV
>Q9C0V0|425-445
NWTYPVGPYIIILLNGVFLFL
>Q9C0V0|456-476
LSLFVSYYMEIPIVLGLYLIW
>Q9LMN7|331-351
LGWTTVLLGTTIGFLIILLTI
>Q8GXQ3|358-378
VLQGVLISLGVLLFVLGILGL
>Q9X1H2|6-26
VVAILLAILPIFLFAVEPIKV
>Q9X1H2|248-268
FGWAIMLFTLIVRLILYPLYH
>Q9X1H2|313-333
ASGCLMLLIQLPIFMLLWSVI
>Q9X1H2|352-372
LSAGGFSNNWLFLVITIVASY
>Q9X1H2|388-408
GIIMSVIFPFLFVGLPSGLFL
>P55660|33-53
IQFTLYSMFFGAVCSFAFGIG
>P55660|77-97
LLVQLFWLFFALPIAGDMMGI
>P55660|103-123
PVVAGVLALSLNLGAYGAEIV
>P55660|152-172
VALPQAIPEMMPSFSNLAIAA
>P55660|203-223
TVYTMVLLMYFGIALVLSFFM
>P59637|17-37
VLLFLAFVVFLLVTLAILTAL
>Q32AT5|16-36
LILGIAVILFPLYVAFVAATL
>Q32AT5|85-105
FSITLGKITVSMLSAFAIVWF
>Q32AT5|113-133
FFWMIFITLMLPVEVRIFPTV
>Q32AT5|142-162
LDSYAGLTLPLMASATATFLF
>Q32AT5|202-222
ALFVITFIYGWNQYLWPLLII
>Q32AT5|247-267
WNSVMAAMLLTLIPPVVIVLV
>Q1LU19|7-27
ILICIGILTVIILLLYGLLNS
>A4XVY6|2-22
EFGLREWLIVIGIIVIAGILF
>B1IX59|7-27
LILIIVGAIAIIALLVHGFWT
>P0CA27|5-25
GTLVIIFAIVLILCIMLLFFY
>P55726|20-40
VALMLLLAVSMMVMPIPVMAV
>P55726|42-62
ALIGFNMGLAVLLLMAALYVS
>P55726|67-87
FSSLPGVILLSTVFRLALTVA
>P55726|107-127
SFVISGNIVVGFVIFLVVTMV
>P55726|200-220
SIAGLVVICINMLGGISIGLL
>P55726|235-255
LLTIGDALISQIPALLLSITA
>P55726|293-313
VAMGFVPGFPLPVFFMLAAVF
>P55726|372-392
IARISQLVSADLGIIVPPIPV
>Q6LTU6|6-26
LVLIIVGALAISALLLHGLWT
>Q12L81|7-27
VLFVLGAIAIIAVLVHGFWSI
>P0CAE3|240-260
FVLVSIICSCISSLFLLICLL
>Q8SVN2|12-32
LVVVVVAIAIFTLVLLMLWEG
>P0CAH9|7-28
RVISIFETLGAYFINIFYNFLY
>P0CAL5|31-51
IIGVILLVISLLFIFIGIIIL
>P0CAL5|59-79
TGSIFVVLSLILGGGGFFLIY
>Q00102|4-20
LTIIFLLSGLTAYHAVL
>Q00102|37-53
VVVLVMIGALLTLLMTI
>Q54UQ1|6-26
GQLWIVFMWVSGVVCGICVLM
>Q54UQ1|38-58
NNIIIIIIIIMMIKIMKIIII
>P54514|5-25
VQPIIAVLIALGAFGFLYVLV
>P54514|34-54
MAVTVIVAGIIIYFIVKYVMN
>Q54ST6|160-180
AISVLFTCALIFLLPKMMSFI
>Q9HT88|4-24
WAITFLIIAIIAAVLGFGGIA
>Q9HT88|29-49
GIAKILFVLFLVLFVVSFFFG
>P0AC80|3-23
LLTVSTDLISIFLFTTLFLFF
>P0AC80|46-66
LIPLVGGISVYAGICFTFGIV
>P0AC80|69-89
YIPHASLYLACAGVLVFIGAL
>P0AC80|132-152
VLGPFGYFLTLFAVWAAINAF
>P0AC80|158-178
IDGLLGGLSCVSFAAIGMILW
>P0AC80|187-207
IWCFAMIAAILPYIMLNLGIL
>P0AC80|213-233
VFMGDAGSTLIGFTVIWILLE
>P0AC80|242-262
ISPVTALWIIAIPLMDMVAIM
>P0AC80|294-314
AFVLITLAAALLASIGVLAEY
>P0AC80|318-338
VPEWVMLVLFLLAFFLYGYCI
>Q08103|390-414
GILIGLAIALLVLLFSLVIVLVCAC
>B7H9T4|12-32
IRTFALSLVFIGLFIAYLGVF
>B7H9T4|43-63
FMMVGFLAVIASTVVYFWIGM
>Q5UR15|21-43
VPINITMSICALTALLKSYSITG
>Q5UR31|137-157
YNILFVVVILLLLFVAWRCYV
>Q9FID5|444-464
IFIAVGPGTGLATFVVVLMLW
>Q8JGT4|381-401
AGLVVAIFIVIILLMAVGIVV
>O86576|10-30
VQHTLDLVGIFVFAISGALLA
>O86576|34-54
NFDVFGIAVLAEVTALGGGLF
>O86576|66-86
AFTDLGYFLTPLLATLLVFFL
>O86576|93-113
LQTGVNIFDAAGLGLFCVAGT
>O86576|120-140
GLGLTASACLGLTTAVGGGVL
>O86576|158-178
LYAVPAIVGSAMVALCIRYEA
>O51489|17-37
FLAKVFGLMSIGLLISAVFAY
>O51489|54-74
MSFMAMILIQFGLVYAISGAL
>O51489|84-104
ALFLLYSALTGVTLSSIFMIY
>O51489|107-127
GSIVFTFGITAGTFLGMSVYG
>O51489|138-158
GSYLIMGLWGIIIASLVNMFF
>O51489|161-181
SGLNFLISILGVVIFTGLTAY
>O51489|203-223
MAVVASLKLYLDFINLFLYLL
>G5EFD5|747-767
LFAILLGFGVFLLLCLVCLML
>O31285|14-34
WLIFPIYLGLSFCLILLTLKF
>O31285|53-73
LILVILSLIDIVLVGGLLVMV
>O31285|136-156
WYVIIHLTFVVSAGGMAYIDR
>Q54LQ9|14-34
TCSICLALKFIIILIPIICLF
>Q21N99|7-27
VAPELLALLIFVSRVIDVSLG
>Q21N99|41-61
LAAFIGFFEIMIWLVAAGQVF
>Q21N99|67-87
WYLALAYAGGFSMGNYVGMWI
>Q54LA2|15-35
INVCLSFFFLFYFIFVLFFAA
>Q8K1S2|383-403
IALYSGLGAAVVAVAVLVIGV
>B7UK75|11-31
WISFLSYALTGALVIVTGMVM
>B7UK75|51-71
FLNAGILISIFLNAWLMEIVP
>B7UK75|78-98
FGFLLMVLAVAGLMFSHSLAL
>B7UK75|101-121
AAMFILGVVSGITMSIGTFLV
>B7UK75|134-154
LLFTDSFFSMAGMIFPMIAAF
>B7UK75|162-182
WYWVYACIGLVYVAIFILTFG
>B7UK75|206-226
IGVLFLSVAALCYILGQLGFI
>B7UK75|245-265
TLVSNFWMSYMVGMWAFSFIL
>B7UK75|273-293
ILTVLAGLAAILMYVFNTGTP
>B7UK75|297-317
AWSILALGFFSSAIYTTIITL
>B7UK75|332-352
FVLTCGTIGTMLTFVVTGPIV
>B7UK75|361-381
LLTANGLYAVVFVMCFLLGFV
>O35149|114-134
LTIAAVLYLLFMIGELVGGYM
>O35149|144-164
ALHMLTDLSAIILTLLALWLS
>O35149|179-199
LEVLSAMISVMLVYVLMGFLL
>O35149|217-237
VMLITAAVGVAVNVIMGFLLN
>O35149|276-296
FVHALGDLVQSVGVLIAAYII
>O35149|312-332
IFSLLVAFTTFRIIWDTVVII
>Q9H1Z9|79-99
LIFLSNFPFSLLGLLALAIGL
>Q9H1Z9|121-141
MLGLALGGLVVSAASLAGCLG
>Q9H1Z9|155-175
GGILAFLVLEAVAGALVVALW
>O70401|20-40
VLLIYTFIFWITGVILLAVGI
>O70401|60-80
VPFVLIGTGTVIILLGTFGCF
>O70401|94-114
AMFLTLIFLVELVAAIVGFVF
>O70401|209-229
MGVVAGISFGVACFQLIGIFL
>Q58CY8|14-34
FVFNFFIFLGGACLLGIGIWV
>Q58CY8|50-70
LLITGAYILLAMGGLLFLLGF
>Q58CY8|84-104
LLFFFLFILIIFLAELSAAIL
>Q58CY8|224-244
ALAIGVLAIELFAMIFAMCLF
>O46101|23-43
LFCFNIVAWMISTALFALTVW
>O46101|62-82
FYIGVYVLIGISIVMMAVSFL
>O46101|92-112
TLALFVFVGTQVFGFIAIVAG
>O46101|207-227
IVALAMTLGLLNVICAVMSFV
>P0CI37|8-28
IVVATGIGAALFVIIGWLINI
>P0CI37|42-62
AVLALFSALFGPLAGFLIGFI
>P0CI37|74-94
APWWTWVLGSGLMGLFLGFGV
>P0CI37|114-134
IVQFLANVVVWGLIAPIGDIL
>P0CI37|146-166
QGVVAGLVNALTIAVAGTLLL
>B5FUN9|274-294
AMVFLPSTFLTGLFGVNLGGI
>B5FUN9|301-321
FGFSLFCILLVVLIGGVTLWL
>Q0E4J6|38-58
ITVRSLVVSAVLGTFLSFIVM
>Q0E4J6|62-82
LTSGIVPSLNVSAGLLAFFLM
>Q0E4J6|110-130
CVISCSSIAFSGGFGTYILGM
>Q0E4J6|154-174
LGRLIAFLFLVSFVGLFSIVP
>Q0E4J6|215-235
ILFKSFVGSFLWSLFQWFYAA
>Q0E4J6|265-285
VGVGMICPYIINFSLLIGSVV
>Q0E4J6|319-339
VFISIAMIVGDGLFNFFSIVL
>Q0E4J6|393-413
IAAAAYVLLAAISVVAIPHIF
>Q0E4J6|421-441
VVWAYVVAPLFAFCNAYGTGL
>Q0E4J6|467-487
GGVVAGLAACGLMMGIVSTAS
>Q0E4J6|506-526
MFVSQVLGTGMGCIISPMVFW
>Q0E4J6|567-587
LRFCLAFFLLAIAICALKEVA
>Q0E4J6|608-628
FFLGSFFTIDMCVGSLVLFLW
>Q0E4J6|643-663
VASGLICGDGIWSLPSSILSL
>Q7XRV2|41-61
VTVRGIVVSAVLGVLFCLITH
>Q7XRV2|65-85
LTVGVIPSLNVSAGLLGYFLV
>Q7XRV2|113-133
CVVACYGLAFSGGFGSYMLAM
>Q7XRV2|158-178
LGWMIGFMFVVSFLGLFSLVA
>Q7XRV2|226-246
ISFFWNCFKWFFSGVGDSCGF
>Q7XRV2|279-299
IVNCSTLLGAIISWGFLWPYI
>Q7XRV2|324-344
VFISVSVILGDGLYNLIKIIY
>Q7XRV2|394-414
LAGSGYVGLAAISTATVPMIF
>Q7XRV2|419-439
WYLVLCAYVVAPLLAFCNSYG
>Q7XRV2|467-487
GGVIAGLAACGVMMSIVSTAA
>Q7XRV2|512-532
IGTTLGCIIAPLTFWLYWTAF
>Q7XRV2|561-581
SALPQHCLAICSVFFVAAILI
>Q7XRV2|606-626
FYIGAYFAIDMFVGTVILFVW
>Q7XRV2|641-661
IASGLICGDGIWSVPSAILSI
>Q06681|1278-1298
ITSVQGIMTIISFFICLIFFF
>A9N5W7|5-25
LILTLLAGAATFIGAFLGVLG
>A9N5W7|32-52
VLAFSLGFAAGIMLLISLMEM
>A9N5W7|61-81
GMSPVLGYGMFIIGLLGYFGL
>A9N5W7|109-129
AILLTLGISLHNFPEGIATFV
>A9N5W7|137-157
LGFGIALAVALHNIPEGLAVA
>A9N5W7|171-191
IFWAGISGMAEILGGVLAWLI
>A9N5W7|195-215
LVSPIVMAAIMAAVAGIMVAL
>A9N5W7|236-256
GVLCGMSIMGLSLVILQTIGI
>Q54BI3|4-24
IFLIIVAVVIPALVALGSLYL
>Q54BI3|42-62
IIVILGITLAATSILMLPLDV
>Q54BI3|75-95
ILWIVIYIVVAVFAIVICPFA
>Q54BI3|120-140
FAILFAFAALTIVLYVFFGVA
>Q54BI3|215-235
IALFIITMVAFFGWLLFIIFG
>Q54BI3|335-355
FFGGFIALGVSLGWLLHIIIY
>Q54BI3|378-398
WGFLGVIVYGLLSFYLLFCVV
>Q54BI3|427-447
FLFNVGLILITSVSITHFCTM
>Q54BI3|476-496
WVVYIFAIFAMSILTAIFLFI
>Q12215|385-405
IVIGVVFGVIFIILILLFLIW
>Q8VYZ7|15-35
AVFLTAMLVVETSVVGISTLF
>Q8VYZ7|45-65
IYPFLGYSYLLASLLLLPSLF
>Q8VYZ7|84-104
IGLLGFLGSMYVITGYIGIEY
>Q8VYZ7|108-128
TLASAINNITPALTFILAIIF
>Q8VYZ7|140-160
SLAKLMGTILSLIGALVVIFY
>Q8VYZ7|190-210
WLIGGALLTMQGIFVSVSFIL
>Q8VYZ7|224-244
VSFLYTVCVSIVTSTIGLVVE
>Q8VYZ7|248-268
PSVWIIHFDITLITIVTMAIV
>Q8VYZ7|286-306
LYLAIFKPLSILIAVVMGAIF
>Q8VYZ7|311-331
LYLGCLIGGILITLGFYAVMW
>B8GX30|4-24
FAIYVLAALAEIAGCFGFWAW
>B8GX30|27-47
LGKSPAWAVLGVLSLVIFALL
>B8GX30|59-79
AFAAYGGVYIIASLAWMQVVE
>B8GX30|85-105
RWDLIGGVICLAGAALILFGP
>O69659|22-42
GVLLTLAAVAVVASIGTYLTA
>O69659|246-266
LIPENVHWTIWQLWLVVLLVA
>Q9KVD8|10-32
YSSRWIMAPIYLGLSLLLLALGI
>Q9KVD8|53-75
LILVALSLIDVSLVGGLIVMVMF
>Q9KVD8|109-126
VSASIVAISSIHLLKVFM
>Q9KVD8|139-156
YLLLHITFVVSAFAMGYL
>B4YNF5|29-49
ITIIITLVIIFIIFTLIILYF
>B7UIV3|5-25
LILTILAGAATFIGAFLGVLG
>B7UIV3|32-52
LLAFSLGFAAGIMLLISLMEM
>B7UIV3|61-81
GMSPVLGYGMFIFGLLGYFGL
>B7UIV3|137-157
LGFGIALAVALHNIPEGLAVA
>B7UIV3|171-191
ILWAGISGLAEILGGVLAWLI
>B7UIV3|195-215
MISPVVMAAIMAAVAGIMVAL
>B7UIV3|236-256
GVLCGMSVMGFSLVLLQTAGI
>A1AHW3|6-26
FSGLFVVWLLCTLFIATLTWF
>A1AHW3|37-57
VFFSLLFLLTFFFGFPLTSVL
>A1AHW3|63-83
VGVAPPEILLQALLSAGCFYA
>A1AHW3|118-138
VILMGIALVSVGIFFMHNGFL
>A1AHW3|155-175
GVALKRFFYFFIPAMLVVYFL
>A1AHW3|181-201
AWLFFLVSTVAFGLLTYMIVG
>A1AHW3|207-227
IIIAFAIFLFIGIIRGWISLW
>A1AHW3|228-248
MLAAAGVLGIVGMFWLALKRY
>A1AHW3|341-361
LVVMGGALFIPLGAIVVGLII
>A1AHW3|378-398
YKAAILHSFCFGAIFNMIVLA
>A1AHW3|410-430
VFFIVVFGACLMIAKLLYWLF
>A0A023PYJ7|55-77
LSYSYHVIVYLCVLCKVYILYSF
>A0A023PYJ7|87-109
FSYGSSLLYSLCSNLYIYIYAAL
>B0JPN3|3-23
LPTLWTWILPPIAGAIIGYFT
>B0JPN3|387-407
IVNLGGILGLLVGLMQTIILI
>Q47746|25-47
AFLWAFIISFTVCTLFLGWRLVS
>A9R4H0|1-21
MSAIALTVSMLALVAVLGLWI
>A9R4H0|26-46
IYGVGLGIGGVLFGGIIVGHF
>A9R4H0|65-85
FGLILFVYTIGIQVGPGFFSS
>A9R4H0|96-116
FAILMVVVGGLVTAIIHKLFA
>A9R4H0|119-139
LPIILGVFSGAVTNTPALGAA
>A9R4H0|158-178
MGYAMAYPFGICGILLVMWLI
>A9R4H0|371-391
MLPVFIGVGLGVLLGSIPLFV
>A9R4H0|393-413
GFPAALRLGLAGGPLVVALIL
>A9R4H0|439-459
IVLFLSVVGLKSGGDFINTLV
>A9R4H0|464-484
LAWIGYGAMITGIPLLTVGIL
>A9R4H0|493-513
YLTLCGMLAGSMTDPPALAFA
>A9R4H0|530-550
VYPLAMFLRIMSPQILAVLFW
>P61403|4-21
LLALLPAIAWGNILLVSV
>P61403|26-48
GAYSQTVGMTIGALFFATIMYVF
>P61403|52-71
ALTMTILIVGFISGLFWALG
>P61403|84-106
VSTTVTISTGMQLVATSIFGVIA
>P61403|110-132
WTTTTTIILGTIAILLIVVGVVF
>P61403|151-173
LLTLIVSTFGYLVYVIIIRWYNI
>P61403|178-195
AILPQAVGMFVGAVVLTS
>P61403|208-230
ALSGLLWGTGNLFLLLSLPRVGV
>P61403|234-253
FPLSQTGIVISTFGAIVFLG
>P61403|260-279
QLIFIALGSVLIIGGAVLLG
>O28710|20-42
ILYYGGLIGIIFMAITFAIYVSG
>O28710|88-110
FVALAFLAMITIICYLAIIPVLL
>O28710|115-137
IIYTILAIAEVIILLLAASGLLQ
>P9WLI3|25-45
GFYTAGLQLGSGAVVLPVICA
>P9WLI3|55-75
LLYPAFCIGAILGNSLSPLIL
>P9WLI3|96-116
LVVCNAAVPWTGVGVAAVFLA
>P9WLI3|123-143
VVTGVSSVAYTDMISSMLPAV
>P9WLI3|148-168
LLLTQGAAGSVLATGVTLVIV
>P9WLI3|183-203
LLWLGAAGLVCSGIAALFVGP
>P9WLI3|238-258
MTTYLLFVPISLGTTFFSLRA
>P9WLI3|263-283
GSLHVLVILSSIGLVVGSMLW
>P9WLI3|294-314
GLLLGSALLNAAAALLCMVAE
>P9WLI3|329-349
FLLATVAAQTVVAASISWISV
>P9WLI3|359-379
LICVGSTLAAVEATVLGVALG
>P9WLI3|386-406
ATIWPVVVVLTLAVIAAVASL
>O31813|27-46
EALVLLSILFFVPGIFPFVF
>O31813|59-78
NGLIQCYPVAAFFAVLALVT
>O31813|83-100
FALIWWMYTVFNALYAIL
>O31813|114-134
SVLFGLIYLAGGGFWFFAYAA
>O31813|143-163
PLIILLTAVHFHYSAFLIPIF
>O31813|176-196
MLYSWITWVILLSPLLIALGI
>O31813|204-224
VIAVSIYMAAIYLHAFLVFTA
>O31813|237-257
LSSAVLMITIAFSMIYSFGVF
>O31813|268-288
MIWIHGFVNAFGVILPALIGW
>Q7Z5H5|6-26
VAVGMILSQTVVGVLGSFSVL
>Q7Z5H5|49-69
LIVANFLALRCKGVPQTMAAF
>Q7Z5H5|89-109
VGRGVSIGTTCLLSVFQVITV
>Q7Z5H5|127-147
VGFSVLLCWIVCMLVNIIFPM
>Q7Z5H5|186-206
FPDVLCLGLMLWVSSSMVCIL
>Q7Z5H5|235-255
ILILVSTFVSSYTLSCLFQVC
>Q7Z5H5|265-285
LLVNTSALMSVCFPTLSPFVL
>A9MZW8|6-26
LLFFVTALCEIIGCFLPWLWL
>A9MZW8|31-51
SVWWLLPAAASLALFVWLLTL
>A9MZW8|61-81
AAYGGVYVCTALLWLRVVDGV
>A9MZW8|85-105
VYDWCGALIALCGMLIIVVGW
>Q048Q1|13-33
IAALGIGSAVFVIVGRFASIP
>Q048Q1|46-66
AFLAMIAMIYGPTVGFGVGFI
>Q048Q1|79-99
TWWNWNFAAGFLGFFIGLYAL
>Q048Q1|114-134
VIFNVVQVVANAIVWFLLGSV
>Q048Q1|150-170
QAGLTTLMDGLTIAVLGTILL
>P9WLF3|18-38
TTLAWTRTAFALLVNGVLLTL
>P9WLF3|48-68
AGLIPAGLAGAAASCCYVIAL
>Q9ZDB2|4-24
IIGLFFIIILIVINISILAYD
>O34356|10-32
FLPNFLLLGAGTALVLCLVFFLY
>O34356|45-67
LGIWGSAVGLLMDTISLWNLPLI
>O34356|77-99
IAFTIWMVCAYCMYLLIPLILSH
>Q45067|25-47
ILKASILFLAIASFHLFSIPHAF
>Q45067|78-97
ITGAFTLTALWAMAVLLLTA
>Q9T058|467-487
IVLPLVLASLVATAACFVGLY
>P27382|13-28
WWIVAAIGGLAAFLLL
>P64970|33-53
ALGLLAAAVALVQLVPELTIP
>P64970|58-78
VLGVVLAILAILTSGMGLLRW
>P64970|97-117
PGYLAVGLCVVGVVALALVVA
>P27389|1-21
MPFGLIVIGIILAIAAYRDTL
>P27389|37-57
GFGYWVLAAVILGFAASIKPI
>P27389|60-80
PVNAFMILLMIVLLIRKRGAI
>Q9PQY6|21-41
LMLWIAILIFVIAFAMIIVFV
>Q9PQY6|67-87
ALFGLVFSVLGYLITALSIPL
>P53925|91-111
IWLVTTLISDFFFNINILFGF
>P53925|123-143
LIFISIIANSFNLWFNKLGLY
>P53925|148-168
YSLNVTLCVLTLFNLALTYLI
>P53925|175-195
IGFVGTFTYLWTSFSFFIGAI
>P53925|272-292
IKFLILIFFALFTLNTLLTTL
>O25170|242-262
IVLALTILALLLGLRKLITWL
>O25170|288-308
IVSPVSVFLALFSCDVALDIF
>O25170|318-338
VSMWVGAVYIMLLAWLVIALF
>O25170|361-381
VINLILKVVYFLIFIVALLGV
>O25170|387-407
FNVSAIIASLGIGGLAVALAV
>P75343|15-35
ILAFSFFIAFLVVVSVLVTVF
>P75343|56-76
WPWILLIVLGIVVTLAWNIII
>P75343|86-106
FHAPWWEWVLFACVVQFFQIV
>P75343|131-151
AVLLVTSTGAFWNLAQALITW
>P75343|175-195
WFSFAGMIFDVVVAILFIFIA
>P75343|254-274
LANILIAVVGYFSVFAVFAIV
>P75343|298-318
IAITASNFIPVPSGEGATQFV
>P75343|348-368
VYIPAILFSLCFIGWVVQVVI
>Q57Q12|10-30
LMITASFFAIFIIIVVSVLLL
>Q58679|10-30
FFIIGGVILSIGLILFFLLGF
>Q8CU03|20-40
IFPVFMVMIIGLISFYAIYIW
>Q8CU03|222-242
GIALLVVMGVVLILLVIFGYI
>A0REM5|9-29
VVAIGIGAALYGILGLWGFSI
>A0REM5|40-60
AILTVFGALFGPVAGLLIGLI
>A0REM5|71-91
WGIWWGWVISSGIIGFAMGLI
>A0REM5|114-134
ITGLIGIVIAIIFAGAFDIIV
>A0REM5|142-162
IVIQVLGATIADVIVFLVLGL
>Q8ZGJ0|21-38
YIPGLVLTGVITGLALNV
>Q8ZGJ0|48-70
GLGALTLAILFGIIVGNTLYPWL
>Q8ZGJ0|102-124
VADVGATGMVIDLLTLSSTFILA
>Q8ZGJ0|139-161
VMLIGAGSSICGAAAIMATEPVL
>Q8ZGJ0|168-190
VAVAVATVVIFGTLAIFVYPWLY
>Q8ZGJ0|240-257
MIRVMMLAPFLLLLSAYL
>Q8ZGJ0|278-300
WFAVIFILMAGFNSLNLLPAVWV
>Q8ZGJ0|305-327
TLDTILLAMAMAALGLTTHIGSI
>Q8ZGJ0|334-356
PLLLALLLFIWLLVGGTGINLFV
>P65020|25-45
LAIGGGLGGLLVVVVAMLLGV
>P54580|275-295
SLIVLQSILAVVFGAGLFVAF
>P54580|301-321
WNSIVALVLSVLVILGLVVGV
>P54580|330-350
IASTLIAVVVGALITLGPLAL
>A5UAL3|32-52
MLAMVPLVMVIFSIFSAFPVF
>A5UAL3|89-109
MSAVGIVSLIAVALMLINNID
>A5UAL3|128-148
FAIYWMILTLGPLIIGVSIGI
>A5UAL3|168-188
LLSFVPFLFTWFIFTLIYTVV
>A5UAL3|203-223
FLAAIFFTLGKQAFTWYIVTF
>A5UAL3|232-252
AMATLPIMLLWIQISWLVVLV
>B1I4G8|14-34
LVGVLAKSHLIAAAACILLFI
>B1I4G8|51-71
LELGLLILLLTIMVPLANGKI
>B1I4G8|76-96
IIYNLTSIPGLLAILGGALAT
>B1I4G8|112-132
IIFGLIIGSIFGILFLGGMPV
>O59659|348-368
IFITFPLIYGMILGDIGYAII
>O59659|391-411
ILIYCQIWTIIFGVLYGEFLG
>O59659|422-442
GMAAGLIPGWETITLFESIGG
>O59659|458-478
MIAISVLVGLIHLNLGFLFGF
>O59659|498-518
IIIELGVLVAVLGYFGGIQVF
>O59659|519-539
TYAGALILVIGVVMLTMGEGI
>O59659|558-578
IIAVGLSSIYIAGTVNDIAFE
>O59659|592-612
IAAIIVFILGHGLNTILSIIA
>Q8XFT0|6-26
IGVIALFLLMAIGGIGGVMLA
>Q7CQ90|6-26
IGVIALFLLMAIGGIGGVMLA
>P0C1Y8|6-26
IGVIALFLFMALGGIGGVMLA
>C0HLB5|16-36
FFGYMGAASAQIFTVLGAAYG
>C0HLB5|59-79
VIPVIMAGIIGIYGLVVAMVL
>C0HLB5|99-119
LAAGLTCGLCGLGAGYAIGIV
>C0HLB5|138-158
ILILIFSEVLGLYGMIVALIL
>Q5JDS2|376-396
FFFGFMLTDFLYGLIVGIVAA
>Q5JDS2|412-432
FAYILLWSAFFTMLLGALFGS
>Q5JDS2|468-488
LAALAIGLAHLFLGYTLGFVI
>Q5JDS2|497-517
GAVFEQLPWMIIIIGVALLAS
>Q5JDS2|534-554
IALFAVGELVINGGLAALMII
>Q5JDS2|568-588
ARLMALALATGGIAMVINVLV
>Q5JDS2|589-609
GMVWAIKFLYIGPIIGLIIFF
>Q1R9U6|6-26
IGVIALFLFMALGGIGGVMLA
>P47509|10-30
IAILVFLMVIGFFIFIGSFWL
>P47509|47-67
ASGIILTIFPNINSWFNATVA
>P47509|77-97
VHFFIPVGFGLLFGLIIAIIV
>P67147|6-26
ILLFVLAAVAEIGGAWLVWQG
>P67147|32-52
GWLWAGLGVIALGVYGFFATL
>P67147|61-81
VLAAYGGVFVAGSLAWGMALD
>P67147|90-110
VIGALGCMAGVAVIMYAPRGH
>P59228|13-33
FFGFLGAAAALVFSCMGAAYG
>P59228|56-76
IVPVVMAGVLGIYGLIIAVII
>P59228|96-117
LSSGLACGLAGLSAGMAIGIVG
>P59228|130-155
LFVGMILILIFAEALALYGLIVGIIL
>P68162|13-33
FFGFLGAAAALVFSCMGAAYG
>P68162|56-76
IVPVVMAGVLGIYGLIIAVII
>P68162|96-117
LSSGLACGLAGLSAGMAIGIVG
>P68162|130-155
LFVGMILILIFAEALALYGLIVGIIL
>Q40585|11-33
APFFGFLGAAAALVFSCMGAAYG
>Q40585|56-76
IVPVVMAGVLGIYGLIIAVII
>Q40585|96-117
LSSGLACGLAGLSAGMAIGIVG
>Q40585|130-155
LFVGMILILIFAEALALYGLIVGIIL
>P44302|21-41
FPYSVPMIAGFLFLGIAYGIY
>P44302|44-64
ALGFGFLYPTLMALLIYAGSV
>P44302|66-86
FIAAGALIAPFSPISVLLITL
>P44302|139-159
WYMFFVSLYLHIYWVLGAAMG
>P44302|165-185
VLPFNLKGVEFSMTALFLVIF
>P44302|199-219
LLGLGIALVFLLIIGKEYFLI
>P24083|280-300
IIIVALTIMGVIFLISVIVLV
>P47379|23-43
LIFLAPFSLFTQIFMVITALI
>P47379|59-79
FDTFTYQSNSLAIFLVWYYFL
>P47379|91-111
LVLSVTGYLVFTVIFFNFYAL
>P47379|150-170
FSELLLHVIHPLFYFIYVGLL
>P47379|190-210
AGIYPSIYAFYLQTIPFLNVW
>P47379|233-253
WIWSIPIFASMFLILWMLFVI
>P38358|34-54
CLFFANGAFTIGCLACGFSKN
>P38358|63-85
ALTGIGGGGLITLSTIVNSDVIP
>P38358|98-118
LLLGFGAICGASFGGTIASSI
>P38358|122-142
WCFLIQVPISVISSILMNYYV
>P38358|168-188
VMGSILIITGLTLQLLYLSLG
>P38358|197-217
TSPSVLLLLVGSVIILLLFIL
>P38358|239-259
VVVLSISILVGFASYAYLFTL
>P38358|274-294
AGLRLTIPSLFTPVGSLITGF
>P38358|304-324
LLLYIGISLMFLGNFLFLFIE
>P38358|332-352
IGLFLIPANLGQGITFPTTLF
>P38358|376-396
IGSVWGVAISAGVIQLSFAGL
>P38358|448-468
LMSTLLSSLALILCILKDNLA
>Q8RY60|16-36
VVIIIALVAFAGLMAGLTLGL
>Q8RY60|71-91
LLLCTLLIGNSMAMEALPIFL
>Q8RY60|94-114
IVPPWLAILLSVTLILVFGEI
>Q8RY60|127-147
VGAIMAPFVRVLLVLFFPISY
>P9WPD7|26-46
VALTCAAIMVGAGIVGSDDVF
>P9WPD7|51-71
AGIDWDVIFLLLGMMIIVSVL
>P9WPD7|90-110
AAPLRIMILLVLVTALGSALL
>P9WPD7|135-155
TPFLVAEVFASNVGGAATLVG
>P9WPD7|177-197
MAPAVLVVMIALIGLLPWLLG
>P9WPD7|223-243
LLIKCGVVLVLVFAAFIAHPV
>P9WPD7|278-298
TLLFFAGLFVMVGALVKTGVV
>P9WPD7|314-334
LLTVGLILGISAPVSGIIDNI
>P9WPD7|359-379
TFWWALALSADFGGNLTAVAA
>P9WPD7|407-427
VVTAVSLVLSAVYLWLRYFVF
>Q08373|33-53
IIGILLHSGPIAGFSINMIIF
>Q08373|69-89
MNNIISYSYIYIYIYICHITV
>P23705|119-139
IIHMTLLIAAVVALLTSVCTL
>P23705|162-182
SLNPMLSVVNLGATFLMMVCA
>Q43434|11-33
APFFGFLGAAAALVFSCMGAAYG
>Q43434|56-76
IVPVVMAGVLGIYGLIIAVII
>Q43434|96-117
LSSGLACGLAGLSAGMAIGIVG
>Q43434|130-155
LFVGMILILIFAEALALYGLIVGIIL
>Q9UU91|38-58
VFLTAAGIYALFLFLNWGGFL
>Q9UU91|59-79
LTNLLAFAMPAFFSINAIETT
>Q9UU91|87-105
WLTYYLVTSFLNVIEYWSQ
>Q9UU91|106-126
LILYYVPVYWLLKAIFLIWLA
>P9WM19|24-44
ALLGYRIMAWTTGLWLIALCY
>P9WM19|61-81
IGVVHGWVYFTYLLLTLNLAV
>P9WM19|86-106
PLGKTAGVLLAGTIPLLGIVV
>P63528|57-77
LVVTANLLGIGVALLLVTIAI
>P63528|90-110
LTFGVVPGYVLLALALGSYAL
>P63528|144-164
VGHLMFWGVGTALLTTLYGLI
>P63528|167-187
AFIPRFLFAVSFCGVLVATAT
>P63528|221-241
MVVWLLGSGVPVVGIALMAMF
>P63528|257-277
VLIISMVTLVFGFILMWILAW
>P43960|4-24
LFFTLIAFVAIILLMSIGFII
>P0CN16|56-76
GVIALGFSSVLLIFFNMFGLA
>P0CN16|78-98
PISNLIGWALPAYLSILAIES
>P0CN16|107-127
WLTYWVVFGSLNLVESMGLRA
>P0CN16|128-148
VLYWVPMYFVFKTLFTIWLML
>Q9XID3|422-442
LWIVAVAVIAGLLGLVAVEIG
>Q7N3J2|3-23
WLADYWWIILILLVGVLLNAI
>Q60930|38-47
LVKLDVKTKS
>Q60930|51-59
VEFSTSGSS
>Q60930|66-76
VSGTLETKYKW
>Q60930|81-88
LTFTEKWN
>Q60930|92-101
TLGTEIAIED
>Q60930|107-116
LKLTFDTTFS
>Q60930|123-132
SGKIKSAYKR
>Q60930|135-142
INLGCDVD
>Q60930|149-157
AIHGSAVFG
>Q60930|162-170
LAGYQMTFD
>Q60930|175-187
KLTRSNFAVGYRT
>Q60930|190-197
FQLHTNVN
>Q60930|201-210
EFGGSIYQKV
>Q60930|214-223
FDTSVNLAWT
>Q60930|230-239
RFGIAAKYQL
>Q60930|243-250
ASISAKVN
>Q60930|254-263
LIGVGYTQTL
>Q60930|266-275
GVKLTLSALV
>Q60930|285-294
HKLGLALELE
>Q58757|5-25
LISIIGIPALAFAISTYIPGI
>Q58757|37-57
IGPSILAPGFWAFFKFLFKET
>Q58757|71-91
LPLLSIVVLWALLSITSLTSF
>Q58757|109-129
MMYVILGSLAFSIMGWKMPFI
>Q58757|153-173
SFKMITIGSFPFYLATFLPFV
>Q58757|189-209
LFSLAGIFGAACYFIGYVIMI
>Q58757|245-265
LLLIALGSLFATLYLGIAPDI
>Q58757|268-288
PITIVENFAIALIFPILATFV
>Q58757|300-320
IYPISYVATLIGVIGFIFALL
>Q57723|6-26
VSIIVLFILSLILTISICGCF
>A1K6C7|1-21
MIKWAIIFFIISLVAGLFGFT
>A1K6C7|33-53
VLFFIALAIFLIVLIFGVGLG
>P9WLZ8|107-127
IAMAAAVVIICGFTGLSGYIV
>P44186|7-23
IALVGVVVVLFGALRYQ
>B9DMY6|4-24
FLVILFMIVIGALIGGITNII
>B9DMY6|356-376
LLGFLLGGIIGCLQGIIALFV
>B0YA89|1357-1377
LFFAIMIPLVAAAGVGYYVYA
>B0YA89|1410-1430
IAIIAGIVAVIRALPLLAMSL
>P9WL39|47-67
IDHRTWHIVGLCIFGFLLAML
>P9WL39|72-92
VGHVEDWFLITFAAVVLFVLA
>Q8NVT9|19-39
IAIFLTAVFCMALDLTPIYAI
>Q8NVT9|61-81
LPATVIGAGFAVLFTYLFGDQ
>Q8NVT9|108-128
VAVLTSLAMIPGIHDAYIFNF
>Q8NVT9|132-152
TLTAIIGLVTSGLINFMVFPP
>Q06522|156-176
YIPPLAHVVSLFSYIFFYWIL
>P0AA93|4-24
IFNMLLAVFDRAALMLICLFF
>P0AA93|46-66
LAVTAIFSLFALFSTWSGVPV
>P0AA93|75-95
IIAVMSGGILFGPWVGIITGV
>P0AA93|108-128
GVTAIPCFITSILAGCISGWI
>P0AA93|140-160
VGILGGMLCETLTMILVIVWA
>P0AA93|173-193
IGIPMILGSVCIGFIVLLVQS
>Q9ZFU5|16-36
HPHLGISFIGCLLAITLEIYF
>Q9ZFU5|52-72
LIVLLVINMVTIPVVMALIAL
>Q9ZFU5|87-107
ILLCLLSCILTIAGLFIAYPV
[truncated: 13,534,302 more chars]
