# Supplementary material for: Assessing the low complexity of protein sequences via the low complexity triangle
Source: PLoS One. 2020 Dec 30;15(12):e0239154. doi: 10.1371/journal.pone.0239154 (PMC7773278; doi:10.1371/journal.pone.0239154)
Supplement: S6 File — (ZIP) [file pone.0239154.s008.zip]

Archive with 1 entries (1 files):
- S6_File.fasta.txt
