# Supplementary material for: Assessing the low complexity of protein sequences via the low complexity triangle
Source: PLoS One. 2020 Dec 30;15(12):e0239154. doi: 10.1371/journal.pone.0239154 (PMC7773278; doi:10.1371/journal.pone.0239154)
Supplement: S8 File — (ZIP) [file pone.0239154.s010.zip]

Archive with 6 entries (5 files):
- lct/
- lct/README.txt
- lct/test.fasta
- lct/test.fasta.pdf
- lct/RES_multiplexed.php
- lct/lct.pl
