# Supplementary material for: Assessing the low complexity of protein sequences via the low complexity triangle
Source: PLoS One. 2020 Dec 30;15(12):e0239154. doi: 10.1371/journal.pone.0239154 (PMC7773278; doi:10.1371/journal.pone.0239154)
Supplement: S8 File — (ZIP) [file pone.0239154.s010.zip › lct/README.txt]

##########################################################
##         Created by Pablo MIER on 2020.		##
##  Copyright © 2020 Pablo MIER. All rights reserved.   ##
##########################################################

DESCRIPTION
LCT is a tool developed to analyze any given protein sequence (or protein dataset), and to portray its low complexity triangle. It is defined as a plot meant to characterize and represent the low complexity content of a given sequence, region or dataset.
First, the tool splits the input protein in overlapping windows of length = 20 amino acids. Per window, it calculates the fraction of the most frequent amino acid and the minimum number of mutations to perfect repeats (MMPR). And last, it plots the resulting low complexity triangle.

DEPENDENCIES
	PHP version >= 7.0

	Perl version >= v5
	BioPerl version >= 1.7.6
		Bio::SeqIO package. Can be installed using the cpan repository.

	R version >= 3.6.1
	R packages:
		ggplot2 >= v.3.2.1
		gridExtra >= v.2.3

USAGE
	perl lct.pl FILE

EXAMPLE
	perl lct.pl test.fasta

OUTPUT
A Figure in .pdf format will be generated using the input name in the format "INPUT_FILE_NAME.pdf". Results are depicted in a low complexity triangle:
	x-axis -> MMPR = Minimum Number of Mutations to Perfect Repeats
	y-axis -> % of most frequent amino acid per window
To ease the comparison between the distribution of the windows’ results in different low complexity triangles, we draw three overlapping boxes in different colors in coordinates: (x = 8.5, y = 0.275), in red; (x = 7.5, y = 0.325), in green; and (x = 6.5, y = 0.375), in orange.
